# Supplementary material for: Lysine Phoshoglycerylation Is Widespread in Bacteria and Overlaps with Acylation
Source: Microorganisms. 2024 Jul 30;12(8):1556. doi: 10.3390/microorganisms12081556 (PMC11356508; doi:10.3390/microorganisms12081556)
Supplement: Supplementary file 1 [file microorganisms-12-01556-s001.zip › Supplementary Table S1.xlsx]

## Sheet: Tabelle1
Author	Reference	Organism	Data set	Data files	UniProt release used for Mascot search
Prust et al. 2021	39	Staphylococcus aureus	PXD020226	20190215_OR15_Ag1_Prust001_SA_2mg_SdrE_1_IMAC_exp7	2021_02
		USA300 JE2		20190215_OR15_Ag1_Prust001_SA_2mg_SdrE_2_IMAC_exp7
				20190215_OR15_Ag1_Prust001_SA_2mg_SdrE_3_IMAC_exp7
				20190215_OR15_Ag1_Prust001_SA_2mg_SdrE_4_IMAC_exp7
		Bacillus subtilis 168	PXD020226	20180428_OR14_Ag1_Prust001_SA_2mg_Bsubtilis_IMAC_1	2021_02
				20180428_OR14_Ag1_Prust001_SA_2mg_Bsubtilis_IMAC_2
				20180428_OR14_Ag1_Prust001_SA_2mg_Bsubtilis_IMAC_3
Potel et al. 2018	46	E. coli W3110	PXD008369	OR13_20160922_CMP_Ecoli_glucose_stat_2mg_IMAC_R1	2021_02
				OR13_20160922_CMP_Ecoli_glucose_stat_2mg_IMAC_R2
				OR13_20160922_CMP_Ecoli_glucose_stat_2mg_IMAC_R3
				OR13_20160922_CMP_Ecoli_glycerol_stat_2mg_IMAC_R1
				OR13_20160922_CMP_Ecoli_glycerol_stat_2mg_IMAC_R2
				OR13_20160922_CMP_Ecoli_glycerol_stat_2mg_IMAC_R3
				OR13_A2_20161014_CMP_Ecoli_glucose_exp_2mg_IMAC_R1
				OR13_A2_20161014_CMP_Ecoli_glucose_exp_2mg_IMAC_R2
				OR13_A2_20161014_CMP_Ecoli_glucose_exp_2mg_IMAC_R3
				OR13_A2_20161014_CMP_Ecoli_glycerol_exp_2mg_IMAC_R1
				OR13_A2_20161014_CMP_Ecoli_glycerol_exp_2mg_IMAC_R2
				OR13_A2_20161014_CMP_Ecoli_glycerol_exp_2mg_IMAC_R3
Tatli et al. 2019	48	Zymomonas mobilis	PXD014065	21dec2018_zymoPhos_aerobic_1	2021_02
		ZM4 (ATCC 31821)		21dec2018_zymoPhos_aerobic_2
				21dec2018_zymoPhos_aerobic_3
				21dec2018_zymoPhos_aerobic_4
				21dec2018_zymoPhos_aerobic_5
				21dec2018_zymoPhos_Nminus_1
				21dec2018_zymoPhos_Nminus_2
				21dec2018_zymoPhos_Nminus_3
				21dec2018_zymoPhos_Nminus_4
				21dec2018_zymoPhos_Nminus_5
				21dec2018_zymoPhos_zm4_1
				21dec2018_zymoPhos_zm4_2
				21dec2018_zymoPhos_zm4_3
				21dec2018_zymoPhos_zm4_4
				21dec2018_zymoPhos_zm4_5
Birk et al. 2021	35	Streptococcus pyogenes M1	PXD025459	EXP_210305_21C010_Fe_Spy_500mg_1	2021_02
		(ATCC 700294)		EXP_210305_21C010_Fe_Spy_500mg_2
				EXP_210312_21C010_TiO_Spy_100ug_1
				EXP_210312_21C010_TiO_Spy_100ug_2
		Listeria monocytogenes		EXP_210305_21C010_Fe_Lmo_500mg_1	2021_02
		EGD-e (serotype 1/2a)		EXP_210305_21C010_Fe_Lmo_500mg_2
				EXP_210312_21C010_TiO_Lmo_100ug_1
				EXP_210312_21C010_TiO_Lmo_100ug_2
		Bacillus subtilis 168		EXP_210305_21C010_Fe_Bsu_500mg_1	2021_02
				EXP_210305_21C010_Fe_Bsu_500mg_2
				EXP_210312_21C010_TiO_Bsu_100ug_1
				EXP_210312_21C010_TiO_Bsu_100ug_2
Ravikumar et al. 2018	38	Bacillus subtilis 168	PXD008860	20130803_VR_Bsu_Tryp_TiO2new_6TFA_R05	2021_02
				20130803_VR_Bsu_Tryp_TiO2new_6TFA_R04
				20130802_VR_Bsu_Tryp_TiO2old_DHB_R05
				20130802_VR_Bsu_Tryp_TiO2old_DHB_R04
				20130802_VR_Bsu_Tryp_TiO2old_DHB_R03
				20130802_VR_Bsu_Tryp_TiO2old_DHB_R02
				20130802_VR_Bsu_Tryp_TiO2old_DHB_R01
				20130802_VR_Bsu_Tryp_TiO2new_6TFA_R03
				20130802_VR_Bsu_Tryp_TiO2new_6TFA_R02
				20130802_VR_Bsu_Tryp_TiO2new_6TFA_R01
Henry et al. 2019	42	Streptococcus thermophilus LMD-9	PXD011391	20161209_14_T2_1a_HCDOT	2021_02
				20161209_16_T2_2a_HCDOT
				20161209_18_T2_3a_HCDOT
				20161209_20_T2_4a_HCDOT
				20161209_22_T2_5a_HCDOT
				20161209_24_T2_6a_HCDOT
Hirschfeld et al. 2020	36	Streptococcus pneumoniae D39	PXD015268	170601_V2_PM3_CHi_WT_BR2_CID_SCXfrei_1a	2021_02
				170601_V2_PM3_CHi_WT_BR2_CID_SCXfrei_1a_Test
				170601_V2_PM3_CHi_WT_BR2_CID_SCXfrei_1b
				170601_V2_PM3_CHi_WT_BR2_CID_SCXfrei_1c
				170601_V2_PM3_CHi_WT_BR2_CID_SCXfrei_1d
				170601_V2_PM3_CHi_WT_BR2_CID_SCXfrei_1e
				170601_V2_PM3_CHi_WT_BR2_CID_SCXfrei_2b
				170601_V2_PM3_CHi_WT_BR2_CID_SCXfrei_2c
				170601_V2_PM3_CHi_WT_BR2_CID_SCXfrei_2de
				170612_V2_PM2_CHi_dphpP_BR2_CID_SCXfrei_1a
				170612_V2_PM2_CHi_dphpP_BR2_CID_SCXfrei_1a_Test
				170612_V2_PM2_CHi_dphpP_BR2_CID_SCXfrei_1b
				170621_V2_PM2_CHi_dstkP_BR2_CID_SCXfrei_1a
				170621_V2_PM2_CHi_dstkP_BR2_CID_SCXfrei_1a_Test
				170621_V2_PM2_CHi_dstkP_BR2_CID_SCXfrei_1b
Ziveri et al. 2019	47	Francisella novicida U112	PXD013619	20181025_AlCH_KCl_P_1_8502	2021_02
				20181025_AlCH_KCl_P_2_8503
				20181025_AlCH_KCl_P_3_8504
				20181025_AlCH_KCl_P_4_8505
				20181026_AlCH_noKCl_P_1_1_8514
				20181026_AlCH_noKCl_P_2_1_8517
				20181026_AlCH_noKCl_P_3_1_8520
				20181026_AlCH_noKCl_P_4_1_8523
Luu et al. 2021	49	Bordetella pertussis L1423	PXD020866	Laurence-26-9-19-1423-1-2pt5	2021_02
				Laurence-26-9-19-1423-2-2pt5
				Laurence-26-9-19-1423-3-2pt5
				Laurence-27-9-19-1423-simac-1-5ul
				Laurence-27-9-19-1423-simac-2-5ul
				Laurence-27-9-19-1423-simac-3-5ul
Iannetta et al. 2021	43	Enterococcus faecalis	PXD023265	20200819_AAI_Ef_Phospho_1uL_OG1_1	2023_05
				20200819_AAI_Ef_Phospho_1uL_OG1_2
				20200819_AAI_Ef_Phospho_1uL_OG1_3
				20200819_AAI_Ef_Phospho_1uL_OG1_4
				20200819_AAI_Ef_Phospho_1uL_OG1_5
Ulrych et al. 2021	37	Streptococcus pneumoniae	PXD024033	20190103_IF022_Sp1_A_01	2023_05
				20190103_IF022_Sp1_B_01
				20190103_IF022_Sp1_C_01
				20190103_IF022_Sp10_A_01
				20190103_IF022_Sp10_B_01
				20190103_IF022_Sp10_C_01
				20190103_IF022_Sp113_A_01
				20190103_IF022_Sp113_B_01
				20190103_IF022_Sp113_C_01
				RK017_4A_phospho_01
				RK017_4B_phospho_01
				RK017_4C_phospho_01
Smits et al. 2022	44	Clostridioides difficile 630	PXD029475	L20182002927a	2023_05
				L20182002929a
				L20182002930a
				L20192000750f
				L20192000754d
				L20192000789d
				L20192000790d
				L20192000791d
				L20192000792d
				L20192000802d
				L20192000803d
				L20192000804d
Saric et al. 2022	45	Streptomyces rimosus	PXD034565	20171125_MS_Srim_Tryp_G7_DM_Rep1_Phospho01	2023_05
		ATCC 10970		20171125_MS_Srim_Tryp_G7_DM_Rep1_Phospho02
				20171125_MS_Srim_Tryp_G7_DM_Rep1_Phospho03
				20171125_MS_Srim_Tryp_G7_DM_Rep1_Phospho04
				20171125_MS_Srim_Tryp_G7_DM_Rep1_Phospho05
				20171125_MS_Srim_Tryp_G7_DM_Rep1_Phospho06
				20171125_MS_Srim_Tryp_G7_DM_Rep1_Phospho07
				20171125_MS_Srim_Tryp_G7_DM_Rep1_Phospho08
Barske et al. 2023	41	Synechocystis 6803	PXD040383	20210828_PS_SCy031_phospho_R2_TiO2_HC_F1	2023_05
				20210828_PS_SCy031_phospho_R2_TiO2_HC_F2
				20210828_PS_SCy031_phospho_R2_TiO2_HC_F3
				20210828_PS_SCy031_phospho_R2_TiO2_LC3h_F1
				20210828_PS_SCy031_phospho_R2_TiO2_LC3h_F2
				20210828_PS_SCy031_phospho_R2_TiO2_LC3h_F3
				20210828_PS_SCy031_phospho_R2_TiO2_LC24h_F1
				20210828_PS_SCy031_phospho_R2_TiO2_LC24h_F2
				20210828_PS_SCy031_phospho_R2_TiO2_LC24h_F3
Spät et al. 2021	40	Synechocystis 6803	PXD022283	20190308_PS_MaHa_Carbonshift_Phospho_Sachtopore_F01	2021_02
				20190308_PS_MaHa_Carbonshift_Phospho_Sachtopore_F02
				20190308_PS_MaHa_Carbonshift_Phospho_Sachtopore_F03
				20190308_PS_MaHa_Carbonshift_Phospho_Sachtopore_F04
				20190308_PS_MaHa_Carbonshift_Phospho_Sachtopore_F05
				20190714_PS_SCy004_phosphoReSynTiO2_F1_2
				20190714_PS_SCy004_phosphoReSynTiO2_F3
				20190714_PS_SCy004_phosphoReSynTiO2_F4
				20190714_PS_SCy004_phosphoReSynTiO2_F5
				20190714_PS_SCy004_phosphoSachtopore_F1
				20190714_PS_SCy004_phosphoSachtopore_F3
				20190714_PS_SCy004_phosphoSachtopore_F5
				20200910_PS_SCy004_SpkCmut_phospho1
				20200910_PS_SCy004_SpkCmut_phospho2
				20200910_PS_SCy004_SpkCmut_phospho3
				20200910_PS_SCy004_SpkCmut_phospho4
				20200910_PS_SCy004_SpkCmut_phospho5
