# Supplementary material for: Lysine Phoshoglycerylation Is Widespread in Bacteria and Overlaps with Acylation
Source: Microorganisms. 2024 Jul 30;12(8):1556. doi: 10.3390/microorganisms12081556 (PMC11356508; doi:10.3390/microorganisms12081556)
Supplement: Supplementary file 1 [file microorganisms-12-01556-s001.zip › Supplementary Table S2.xlsx]

## Sheet: Exp 1 HDMSE
										Mascot									Ion accounting								Spectral library							Peptide raw abundance
																																		THY 0.8			THY ME			THY exp			THY stat			CDMF ME			CDMF exp
Feature	m/z	Charge	Mass	Retention time (min)	Retention time window (min)	Drift time (ms)	UniProt Acc. No.	Protein name	Peptide sequence	Peptide sequence	Modifications [position]	Peptide score	Mass error (ppm)	Spectral counts	Local probab	15 AS window	Residue	Position	Peptide sequence	Modifications [position]	Peptide score	Mass error (ppm)	Spectral counts	15 AS window	Residue	Position	Peptide sequence	Modifications [position]	Peptide score	Mass error (ppm)	15 AS window	Residue	Position	21042021_Spy_Phos_1_THY08_HDMSe_01	21042021_Spy_Phos_1_THY08_HDMSe_02	21042021_Spy_Phos_1_THY08_HDMSe_03	21042021_Spy_Phos_2_THY15_HDMSe_02	21042021_Spy_Phos_2_THY15_HDMSe_03	21042021_Spy_Phos_2_THY15_HDMSe_04	21042021_Spy_Phos_3_THYexpo_HDMSe_01	21042021_Spy_Phos_3_THYexpo_HDMSe_02	21042021_Spy_Phos_3_THYexpo_HDMSe_03	21042021_Spy_Phos_4_THYstat_HDMSe_01	21042021_Spy_Phos_4_THYstat_HDMSe_02	21042021_Spy_Phos_4_THYstat_HDMSe_03	21042021_Spy_Phos_5_Fru15_HDMSe_01	21042021_Spy_Phos_5_Fru15_HDMSe_02	21042021_Spy_Phos_5_Fru15_HDMSe_03	21042021_Spy_Phos_6_Fruexpo_HDMSe_01
277	556.791	2	1111.57	52.7081	0.9477	2.90859	B5XLE8	GTP cyclohydrolase 1 OS=Streptococcus pyogenes serotype M49 (strain NZ131) OX=471876 GN=folE PE=3 SV=1	VTGLSKLAR	VTGLSKLAR	[6] Phosphoglyceryl (K)	57.9	3.78171	14	100	GRVTGLSKLARAVEV	K	110	VTGLSKLAR	[6] Phosphoglyceryl (K)	6.9927	3.76054	2	GRVTGLSKLARAVEV	K	110								3968.65	8120.72	6792.37	16320.8	15588.3	16855.5	7448.71	13155.4	12195.1	5046.17	8146.2	7700.19	5784.8	8396.6	8184.06	5624.79
413	572.29	3	1713.85	44.3948	0.763667	2.77008	B5XKI1	Elongation factor Tu OS=Streptococcus pyogenes serotype M49 (strain NZ131) OX=471876 GN=tuf PE=3 SV=1	GQVIAKPGSINPHTK	GQVIAKPGSINPHTK	[6] Phosphoglyceryl (K)	61.03	2.62795	13	100	ERGQVIAKPGSINPH	K	299	GQVIAKPGSINPHTK	[6] Phosphoglyceryl (K)	7.4951	2.61422	26	ERGQVIAKPGSINPH	K	299	GQVIAKPGSINPHTK	[6] Phosphoglyceryl (K)	91.371	2.58675	ERGQVIAKPGSINPH	K	299	7777.85	11966.8	10737.6	9512.67	8643.73	9667.87	5167.64	7418.28	6774.46	2235.11	3519.87	3451.59	11291.8	14928.7	14623.7	8113.09
436	553.229	2	1104.44	33.4347	0.784067	2.77008	B5XIF1	Phosphoglycerate kinase OS=Streptococcus pyogenes serotype M49 (strain NZ131) OX=471876 GN=pgk PE=3 SV=1	FEDVDGKK	FEDVDGKK	[7] Phosphoglyceryl (K)	42.33	4.99824	6	50	RFEDVDGKKESKNDE	K	126					0											4535.58	10009.4	7981.5	7024.64	6761.8	6472.61	3564.01	5411.92	5694.98	1963.61	3533.87	3297.14	6185.47	8133.46	8262.39	5553.27
437	786.87	2	1571.73	42.117	0.688867	4.15512	B5XKI2	Triosephosphate isomerase OS=Streptococcus pyogenes serotype M49 (strain NZ131) OX=471876 GN=tpiA PE=3 SV=1	VQYGGSVKPENVK	VQYGGSVKPENVK	[8] Phosphoglyceryl (K)	60.81	1.41182	16	99.99	VQYGGSVKPENVKDY	K	216	VQYGGSVKPENVK	[8] Phosphoglyceryl (K)	8.0694	1.39685	23	VQYGGSVKPENVKDY	K	216	VQYGGSVKPENVK	[8] Phosphoglyceryl (K)	78.681	1.4455	VQYGGSVKPENVKDY	K	216	6472.2	12171.7	10472.1	15281.8	14623.1	12645.2	4008.65	6698.81	6375.06	1373.88	2837.71	2394.63	9274.79	11571.5	10435.6	8031.89
450	707.846	2	1413.68	54.1195	0.742917	3.73961	A0A0H3BYL1	Pyruvate kinase OS=Streptococcus pyogenes serotype M49 (strain NZ131) OX=471876 GN=pyk PE=3 SV=1	TNKTDVIASAVK	TNKTDVIASAVK	[3] Phosphoglyceryl (K)	73.22	1.03287	28	100	SAFPRTNKTDVIASA	K	383	TNKTDVIASAVK	[3] Phosphoglyceryl (K)	7.2853	1.01622	28	SAFPRTNKTDVIASA	K	383	TNKTDVIASAVK	[3] Phosphoglyceryl (K)	75.0382	0.999578	SAFPRTNKTDVIASA	K	383	4700.24	9138.94	7862.99	8443.43	8010.33	8465.84	2983.86	6845.1	5902.02	2151.13	3739.02	3400.89	5796.71	8434.26	7730.83	4572.24
480	456.727	2	911.44	35.8356	0.866233	2.42382	A0A0H3C0P8	DNA-binding protein HU OS=Streptococcus pyogenes serotype M49 (strain NZ131) OX=471876 GN=Spy49_1147c PE=3 SV=1	ALKDAVK	ALKDAVK	[3] Phosphoglyceryl (K)	34.45	3.99954	4	99.97	FKAGKALKDAVK	K	87					0											2965.67	5660.04	5026.5	5456.68	5851.12	6316.2	2803.17	4321.71	4524	1402.12	2617.9	2628.2	4309.8	6752.82	6322.95	3967.98
539	733.369	2	1464.72	48.7533	0.722633	3.80886	A0A0H3BYM9	Glyceraldehyde-3-phosphate dehydrogenase OS=Streptococcus pyogenes serotype M49 (strain NZ131) OX=471876 GN=plr PE=3 SV=1	KVVITAPGGNDVK	KVVITAPGGNDVK	[1] Phosphoglyceryl (K)	61.61	0.569078	16	100	LHANGAKKVVITAPG	K	117	KVVITAPGGNDVK	[1] Phosphoglyceryl (K)	8.0605	0.553012	13	LHANGAKKVVITAPG	K	117	KVVITAPGGNDVK	[1] Phosphoglyceryl (K)	92.9704	0.605218	LHANGAKKVVITAPG	K	117	3747.72	6855.17	5604	1242.68	1250.99	1123.23	2643.85	4108.73	3588.01	2971.28	5160.04	4570.77	12909.9	17383	16433.4	15879.4
733	629.303	2	1256.59	38.0389	0.50485	3.25485	A0A0H3C0P8	DNA-binding protein HU OS=Streptococcus pyogenes serotype M49 (strain NZ131) OX=471876 GN=Spy49_1147c PE=3 SV=1	VAEATELTKK	VAEATELTKK	[9] Phosphoglyceryl (K)	62.76	0.691335	22	50	AEATELTKKDSAAAV	K	19	VAEATELTKK	[9] Phosphoglyceryl (K)	7.8527	0.672607	13	AEATELTKKDSAAAV	K	19	VAEATELTKK	[9] Phosphoglyceryl (K)	94.4277	0.73346	AEATELTKKDSAAAV	K	19	3231.97	5297.33	4474.23	3787.69	3474.45	3552.09	1969.96	3285.98	3042.7	1390.48	2407.45	2315.99	4396.31	5878.07	5820.9	2849.47
747	766.006	3	2295	68.7952	0.886467	3.87812	B5XM69	2_3-bisphosphoglycerate-dependent phosphoglycerate mutase OS=Streptococcus pyogenes serotype M49 (strain NZ131) OX=471876 GN=gpmA PE=3 SV=1	NKAEAAEQFGDEQVHIWR	NKAEAAEQFGDEQVHIWR	[2] Phosphoglyceryl (K)	122.15	0.351194	12	100	GALTGKNKAEAAEQF	K	98	NKAEAAEQFGDEQVHIWR	[2] Phosphoglyceryl (K)	8.123	0.34094	18	GALTGKNKAEAAEQF	K	98								2838.87	2129.94	2818.17	6507.1	3809.58	6923.4	1304.32	2614.28	4014.25	613.891	1156.24	2930.06	8421.62	11867	14714	1406.41
894	658.768	2	1315.52	28.9537	0.968567	3.25485	B5XIF1	Phosphoglycerate kinase OS=Streptococcus pyogenes serotype M49 (strain NZ131) OX=471876 GN=pgk PE=3 SV=1	ESKNDEELGK	ESKNDEELGK	[3] Phosphoglyceryl (K)	47.86	2.25164	11	100	VDGKKESKNDEELGK	K	130	ESKNDEELGK	[3] Phosphoglyceryl (K)	7.0099	2.15774	4	VDGKKESKNDEELGK	K	130	ESKNDEELGK	[3] Phosphoglyceryl (K)	66.3478	2.21587	VDGKKESKNDEELGK	K	130	2882.69	6710.7	6090.27	7108.11	6682.11	6529.54	2036.92	3709.64	3506.16	972.025	1980.02	1925.62	4464.6	6238.89	6220.45	3893.95
1008	619.298	2	1236.58	65.1191	0.722733	3.25485	B5XKM7	Enolase OS=Streptococcus pyogenes serotype M49 (strain NZ131) OX=471876 GN=eno PE=3 SV=1	GIKSFYNLK	GIKSFYNLK	[3] Phosphoglyceryl (K)	34.86	1.94217	6	99.97	VAQYKGIKSFYNLKK	K	428					0											2272.77	4086.08	3536.32	3649.22	3135.95	3191.62	1243.9	3247.51	2894.31	790.212	1780.42	1930.47	2826.36	4551.39	4329.71	2354.33
1077	645.782	2	1289.55	26.7583	0.463683	3.3241	A0A0H3C2K4	Alkyl hydroperoxide reductase C OS=Streptococcus pyogenes serotype M49 (strain NZ131) OX=471876 GN=ahpC PE=3 SV=1	KHPGEVCPAK					0					KHPGEVCPAK	[1] Phosphoglyceryl (K)|[7] Carbamidomethyl (C)	7.177	0.723352	3	HAAQYVRKHPGEVCP	K	159								1352.37	2591.87	2339.27	2207.2	2113.23	1895.72	1164.82	2222.22	1876.6	988.95	1894.15	1373.48	2355.69	3118.73	2852.36	1070.84
1232	515.235	3	1542.68	25.3803	1.47295	2.42382	A0A0H3BYM9	Glyceraldehyde-3-phosphate dehydrogenase OS=Streptococcus pyogenes serotype M49 (strain NZ131) OX=471876 GN=plr PE=3 SV=1	EAAEKHLHANGAK					0					EAAEKHLHANGAK	[5] Phosphoglyceryl (K)	7.3062	-0.597158	6	AKKEAAEKHLHANGA	K	108								2535.54	4841.71	3804.92	3084.66	3023.56	3014.1	1559.98	2796.05	2645.15	1554.69	2981.14	2984.46	3831.85	5604.26	5247.96	3888.61
1470	534.278	2	1066.54	63.8508	0.668383	2.77008	B5XJ50	30S ribosomal protein S8 OS=Streptococcus pyogenes serotype M49 (strain NZ131) OX=471876 GN=rpsH PE=3 SV=1	GIAEILKR	GIAEILKR	[7] Phosphoglyceryl (K)	39.38	-0.465857	12	100	KGIAEILKREGFVKN	K	41					0											1721.42	3244.92	2822.79	2612.54	2421.43	2711.41	985.761	1897.38	1788.26	398.574	824.239	863.657	1868.48	2703.73	2663.78	1015.55
1514	500.767	2	999.519	61.8325	0.750283	2.83934	B5XM69	2_3-bisphosphoglycerate-dependent phosphoglycerate mutase OS=Streptococcus pyogenes serotype M49 (strain NZ131) OX=471876 GN=gpmA PE=3 SV=1	VKLVFAR	VKLVFAR	[2] Phosphoglyceryl (K)	35.18	3.99185	9	100	MVKLVFARHG	K	3					0											1038.52	2837.81	2114.49	3013.32	2703.12	2997.98	865.008	2042.55	1884.78	428.329	915.293	1007.39	2251.64	2678.25	2834.66	1356.26
1517	560.261	2	1118.51	51.2354	0.865783	2.83934	B5XJR1	Elongation factor G OS=Streptococcus pyogenes serotype M49 (strain NZ131) OX=471876 GN=fusA PE=3 SV=1	EFSLAKTR	EFSLAKTR	[6] Phosphoglyceryl (K)	48.57	6.26973	5	100	AREFSLAKTRNIGIM	K	9					0											2295.47	4581.88	3669.77	4869.56	5067.63	5382.86	1765.45	3023.94	2654.25	920.73	1697.62	1578.82	2251.43	3355.31	3180.62	2212.38
1554	544.237	3	1629.69	54.0786	0.729817	2.56233	B5XJ48	50S ribosomal protein L5 OS=Streptococcus pyogenes serotype M49 (strain NZ131) OX=471876 GN=rplE PE=3 SV=1	DFHGVPTKSFDGR					0					DFHGVPTKSFDGR	[8] Phosphoglyceryl (K)	7.4829	3.1596	25	DFHGVPTKSFDGRGN	K	121								2958.14	5160.81	4415.69	3912.03	3462.64	4588.99	1300.39	2936.04	2795.51	792.919	1255.12	1510.08	3663.58	4913.91	5074.06	2275.59
1620	651.803	2	1301.59	52.7695	0.681483	3.4626	B5XJ51	50S ribosomal protein L6 OS=Streptococcus pyogenes serotype M49 (strain NZ131) OX=471876 GN=rplF PE=3 SV=1	EFNKNIEIK	EFNKNIEIK	[4] Phosphoglyceryl (K)	45.06	1.17583	4	100	ELTREFNKNIEIKVE	K	39					0											1799.64	3855.81	3307.94	2746.86	2537.81	3104.14	1063.23	2232.51	2023.63	537.335	1041.21	990.127	2331.95	3168.04	3092.57	1614.83
1744	505.276	2	1008.54	48.6099	0.484083	2.49307	A0A0H3C010	LSU ribosomal protein L7/L12 (L23e) OS=Streptococcus pyogenes serotype M49 (strain NZ131) OX=471876 GN=rplL PE=4 SV=1	VGVIKAVR	VGVIKAVR	[5] Phosphoglyceryl (K)	44.6	0.538112	12	100	DKKVGVIKAVREITG	K	13					0											1650.95	2934.08	2587.81	1775.49	1633.92	1589.12	1318.53	1924.67	1740.57	578.723	947.551	977.843	2106.06	3091.01	2786.06	1465.52
1853	560.594	3	1678.76	42.7985	0.743083	2.56233	A0A0H3C214	50S ribosomal protein L33 OS=Streptococcus pyogenes serotype M49 (strain NZ131) OX=471876 GN=rpmG2 PE=3 SV=1	VNITLEHKESGER	VNITLEHKESGER	[8] Phosphoglyceryl (K)	60	2.24406	4	100	VNITLEHKESGERLY	K	10					0											2159.86	3638.72	3208.04	2942.67	2859.75	3075.41	1588.75	2291.94	2259.76	642.977	1112.7	1464.04	2336.14	3617.7	3120.66	1870.37
1957	725.312	2	1448.61	29.7862	0.463617	3.80886	B5XIF1	Phosphoglycerate kinase OS=Streptococcus pyogenes serotype M49 (strain NZ131) OX=471876 GN=pgk PE=3 SV=1	FEDVDGKKESK	FEDVDGKKESK	[7] Phosphoglyceryl (K)	32.08	1.9906	2	86.82	RFEDVDGKKESKNDE	K	126	FEDVDGKKESK	[7] Phosphoglyceryl (K)	7.7607	1.97436	2	RFEDVDGKKESKNDE	K	126								1094.34	2469.3	2159.75	2504.87	2351.2	1737.42	707.744	1644.91	1372.74	360.837	793.451	586.231	2077.85	2531.75	2261.84	1681.18
1976	557.739	2	1113.46	31.0544	0.78405	2.90859	A0A0H3C1S0	CsbD domain-containing protein OS=Streptococcus pyogenes serotype M49 (strain NZ131) OX=471876 GN=Spy49_1665c PE=3 SV=1	GKELADDAK	GKELADDAK	[2] Phosphoglyceryl (K)	46.85	4.22777	4	100	EKTIAKGKELADDAK	K	44					0				GKELADDAK	[2] Phosphoglyceryl (K)	96.0068	4.27531	EKTIAKGKELADDAK	K	44	799.651	2030.78	1524.21	1403.69	1384.17	1397.65	465.522	1069.75	1088.27	226.535	655.589	532.823	1625.6	2433.43	2173.59	1104.08
1999	636.295	2	1270.57	39.5121	0.832217	3.25485	A0A0H3C1S0	CsbD domain-containing protein OS=Streptococcus pyogenes serotype M49 (strain NZ131) OX=471876 GN=Spy49_1665c PE=3 SV=1	LTGDKELEAK	LTGDKELEAK	[5] Phosphoglyceryl (K)	29.99	4.40415	2	99.92	AGKLTGDKELEAKGF	K	28					0											1089.97	2507.66	1927.86	3025.85	2868.09	2916.69	877.847	1715.76	1534.78	1116.76	1733.95	1668.95	1984.83	2788.92	2570.65	1353.7
2063	726.333	2	1450.65	61.8121	0.742933	3.94737	A0A0H3BYI5	Glucose-1-phosphate thymidylyltransferase OS=Streptococcus pyogenes serotype M49 (strain NZ131) OX=471876 GN=rmlA PE=3 SV=1	KNEYGQYLLR	KNEYGQYLLR	[1] Phosphoglyceryl (K)	44.3	1.74802	7	100	KLAQSLKKNEYGQYL	K	275	KNEYGQYLLR	[1] Phosphoglyceryl (K)	6.7575	1.66287	4	KLAQSLKKNEYGQYL	K	275								1185.35	2537.65	1915.98	2900.59	2544.78	2592.91	922.213	1962.22	1948.64	457.783	886.966	901.169	1942.48	2321.88	2226.23	1460.86
2064	553.6	3	1657.78	68.0857	0.579167	2.42382	A0A0H3BZL9	PTS system_ fructose-specific IIABC component OS=Streptococcus pyogenes serotype M49 (strain NZ131) OX=471876 GN=fruA PE=4 SV=1	KDIVHDFDVFKK	KDIVHDFDVFKK	[1] Phosphoglyceryl (K)	63.72	1.1391	2	100	MITKLVKKDIVHDFD	K	35	KDIVHDFDVFKK	[1] Phosphoglyceryl (K)	7.0436	1.1249	3	MITKLVKKDIVHDFD	K	35								1151.61	2037.96	1806.62	1914.9	1927.03	1992.05	1113.64	1735.32	1689.37	241.178	440.34	461.944	2808.63	3649.76	2739.22	1158.89
2078	690.8	2	1379.59	43.2418	0.702133	3.60111	B5XJD9	Acetate kinase OS=Streptococcus pyogenes serotype M49 (strain NZ131) OX=471876 GN=ackA PE=3 SV=1	DSISTVKYDGK	DSISTVKYDGK	[7] Phosphoglyceryl (K)	55.3	-0.146368	6	99.89	KDSISTVKYDGKKEE	K	45	DSISTVKYDGK	[7] Phosphoglyceryl (K)	6.3982	-0.163426	4	KDSISTVKYDGKKEE	K	45								970.019	1809.63	1557.34	1884.98	1838.87	1603.86	934.662	1782.58	1434.44	2545.92	4310.6	3675.56	1356.29	1797.81	1673.62	1488.28
2130	530.266	2	1058.52	51.3173	0.742933	2.70083	A0A0H3BY45	Ribosome hibernation promoting factor OS=Streptococcus pyogenes serotype M49 (strain NZ131) OX=471876 GN=hpf PE=3 SV=1	VNLKVYR	VNLKVYR	[4] Phosphoglyceryl (K)	47.48	1.96609	10	100	IDARVNLKVYRERSS	K	45					0											1112.47	2152.65	1770.11	2837.14	3820.07	3362.59	1048.96	1778.39	1491.18	793.789	1388.06	1448.78	1269.59	1998.86	1852.6	1045.33
2189	485.235	3	1452.68	67.1581	0.545767	2.56233	B5XKM7	Enolase OS=Streptococcus pyogenes serotype M49 (strain NZ131) OX=471876 GN=eno PE=3 SV=1	WGAEVFHALKK					0					WGAEVFHALKK	[10] Phosphoglyceryl (K)	8.5202	2.88463	3	AEVFHALKKILKERG	K	190								787.313	817.383	1292	1492.66	1140.19	1558.09	541.544	1171.66	1202.96	237.705	408.455	567.876	1271.42	1943.46	1881.27	445.57
2215	564.782	2	1127.55	42.6011	0.607133	2.90859	A0A0H3C124	Putative mannose-specific phosphotransferase system component IID OS=Streptococcus pyogenes serotype M49 (strain NZ131) OX=471876 GN=manN PE=4 SV=1	TEQIKLTK	TEQIKLTK	[5] Phosphoglyceryl (K)	31.81	2.28192	2	99.77	MTEQIKLTKSDRQ	K	6					0											986.006	1616.12	1526.16	1343.02	1365.38	1441.78	822.494	1354	1255.89	545.017	1066.32	985.645	1382.23	1834.45	1612.63	1276.13
2389	681.304	2	1360.59	38.7412	0.50465	3.67036	A0A0H3BZ71	Hydrolase_ haloacid dehalogenase family/peptidyl-prolyl cis-trans isomerase_ cyclophilin type OS=Streptococcus pyogenes serotype M49 (strain NZ131) OX=471876 GN=Spy49_1253c PE=4 SV=1	LNGAYVKDDAK	LNGAYVKDDAK	[7] Phosphoglyceryl (K)	41.64	1.5566	5	98.1	KLNGAYVKDDAKTII	K	81					0											514.443	973.176	813.361	465.15	462.799	394.733	1087.87	1795.39	1561.22	379.167	665.204	582.3	1676.21	1938.04	1844.28	875.426
2397	643.302	2	1284.59	41.8508	1.26815	3.3241	A0A0H3C1S0	CsbD domain-containing protein OS=Streptococcus pyogenes serotype M49 (strain NZ131) OX=471876 GN=Spy49_1665c PE=3 SV=1	SKIEQASGGLK	SKIEQASGGLK	[2] Phosphoglyceryl (K)	34.16	-4.96234	2	99.97	SEEKLKSKIEQASGG	K	9					0											978.467	1877.85	1628.01	1646.28	1552.17	1363.7	554.796	1158.9	831.531	501.815	1283.3	972.939	1795.53	2195.94	2074.09	1118.58
2597	727.348	2	1452.68	67.1581	0.463617	4.08587	B5XKM7	Enolase OS=Streptococcus pyogenes serotype M49 (strain NZ131) OX=471876 GN=eno PE=3 SV=1	WGAEVFHALKK					0					WGAEVFHALKK	[10] Phosphoglyceryl (K)	8.5202	0.793389	3	AEVFHALKKILKERG	K	190								428.709	555.256	775.155	1060.51	910.942	567.865	323.577	990.604	683.568	105.713	319.807	216.35	788.355	954.141	654.548	339.818
2643	756.846	2	1511.68	46.6932	0.681733	3.94737	A0A0H3C1S0	CsbD domain-containing protein OS=Streptococcus pyogenes serotype M49 (strain NZ131) OX=471876 GN=Spy49_1665c PE=3 SV=1	EAVEGAVDAVKEK	EAVEGAVDAVKEK	[11] Phosphoglyceryl (K)	61.02	0.73929	3	50	EGAVDAVKEKLK	K	62	EAVEGAVDAVKEK	[11] Phosphoglyceryl (K)	8.1813	0.723723	9	EGAVDAVKEKLK	K	62								876.962	1900.1	1352.55	1451.99	1409.99	1222.58	397.634	847.615	584.053	157.804	397.841	368.113	1939.42	2617.52	2427.59	1183.97
2649	794.849	2	1587.68	57.6317	0.607183	4.22438	A0A0H3BVE1	30S ribosomal protein S5 OS=Streptococcus pyogenes serotype M49 (strain NZ131) OX=471876 GN=rpsE PE=3 SV=1	AFKDNAVELEER	AFKDNAVELEER	[3] Phosphoglyceryl (K)	43.58	1.0807	3	100	MAFKDNAVELE	K	4					0											1597.24	3111.34	2491.7	2165.54	2435.68	2087.82	844.065	1570.41	1200.22	236.392	425.131	377.008	1583.9	2264.07	1819.34	1382.75
2673	768.868	2	1535.72	46.8366	0.804617	4.08587	A0A0H3C010	LSU ribosomal protein L7/L12 (L23e) OS=Streptococcus pyogenes serotype M49 (strain NZ131) OX=471876 GN=rplL PE=4 SV=1	EAKGLVDGAPANVK					0					EAKGLVDGAPANVK	[3] Phosphoglyceryl (K)	7.5499	-0.891363	13	GLGLKEAKGLVDGAP	K	27								2289.14	3993.92	3273.87	2799.61	2395.03	2349.92	1233.93	2108.41	1839.72	724.594	1350.58	1196.98	2643.67	3490.83	3379.85	1564.09
2691	535.583	3	1603.73	41.3257	0.52505	2.07756	A0A0H3C2K4	Alkyl hydroperoxide reductase C OS=Streptococcus pyogenes serotype M49 (strain NZ131) OX=471876 GN=ahpC PE=3 SV=1	KHPGEVCPAKWK	KHPGEVCPAKWK	[7] Carbamidomethyl (C)|[10] Phosphoglyceryl (K)	44.44	3.06365	3	88.7	PGEVCPAKWKEGAET	K	168	KHPGEVCPAKWK	[7] Carbamidomethyl (C)|[10] Phosphoglyceryl (K)	7.7194	2.98662	3	PGEVCPAKWKEGAET	K	168								468.668	1348.74	3508	4052.49	3294.76	2317.68	3113.1	5928.77	5508.74	800.554	2705	2655.02	10918	14603.3	13635.6	1234.52
2692	764.341	2	1526.67	43.0239	0.668717	3.94737	B5XIY5	30S ribosomal protein S2 OS=Streptococcus pyogenes serotype M49 (strain NZ131) OX=471876 GN=rpsB PE=3 SV=1	KQAAEAVADEATR	KQAAEAVADEATR	[1] Phosphoglyceryl (K)	52.63	3.41066	7	100	ILFVGTKKQAAEAVA	K	74	KQAAEAVADEATR	[1] Phosphoglyceryl (K)	7.588	3.32974	16	ILFVGTKKQAAEAVA	K	74								1318.85	2616.72	2156.86	2661.21	2385.9	1815.84	748.81	1398.04	1017.01	414.009	853.727	620.794	1749.59	2074.77	1945.95	981.444
2694	722.837	2	1443.66	37.3088	0.825167	3.73961	B5XKR6	30S ribosomal protein S21 OS=Streptococcus pyogenes serotype M49 (strain NZ131) OX=471876 GN=rpsU PE=3 SV=1	SVTKAGTLQESR	SVTKAGTLQESR	[4] Phosphoglyceryl (K)	32.44	-0.292052	3	100	RFKRSVTKAGTLQES	K	25					0											1435.22	3276.38	2669.37	2257.02	2020.84	1777.26	685.49	1299.53	1114.27	896.522	1969.78	1354.53	2122	2925.32	2510.38	1332.4
2794	758.322	2	1514.63	45.7452	0.702133	3.80886	A0A0H3BY69	Aminopeptidase OS=Streptococcus pyogenes serotype M49 (strain NZ131) OX=471876 GN=pepC PE=3 SV=1	VENSWGEKVGDK	VENSWGEKVGDK	[8] Phosphoglyceryl (K)	43.33	0.892063	2	99.83	VENSWGEKVGDKGYF	K	390	VENSWGEKVGDK	[8] Phosphoglyceryl (K)	6.4838	0.876526	8	VENSWGEKVGDKGYF	K	390								1351.98	1130.13	2126.06	2232.28	1945.89	998.026	1811.68	2924.74	2494.85	1764.08	3137.73	2645.49	1686.47	2272.12	2017.35	1408.73
2799	857.929	2	1713.84	44.3948	0.620333	4.63989	B5XKI1	Elongation factor Tu OS=Streptococcus pyogenes serotype M49 (strain NZ131) OX=471876 GN=tuf PE=3 SV=1	GQVIAKPGSINPHTK	GQVIAKPGSINPHTK	[6] Phosphoglyceryl (K)	61.03	-0.647977	13	100	ERGQVIAKPGSINPH	K	299	GQVIAKPGSINPHTK	[6] Phosphoglyceryl (K)	7.4951	-0.661708	26	ERGQVIAKPGSINPH	K	299								911.548	1866.28	1375.76	1874.59	1633.28	1073.6	452.856	982.751	611.561	131.091	340.952	182.021	1452.16	1821.78	1407.07	1058.5
2860	737.327	2	1472.64	45.5068	0.730217	3.73961	B5XMC1	Ornithine carbamoyltransferase OS=Streptococcus pyogenes serotype M49 (strain NZ131) OX=471876 GN=arcB PE=3 SV=1	ESTEDTAKVLGR	ESTEDTAKVLGR	[8] Phosphoglyceryl (K)	61.07	-0.461446	9	100	ESTEDTAKVLGRMFD	K	96	ESTEDTAKVLGR	[8] Phosphoglyceryl (K)	6.2383	-0.477426	7	ESTEDTAKVLGRMFD	K	96								1197.07	2210.51	1991.59	1342.94	1267.73	1083.41	938.936	1713.81	1420.76	561.421	1824.19	1880.45	1616.96	2134.95	1916.56	810.113
2879	571.938	3	1712.79	42.1375	0.586483	2.70083	A0A0H3C1S0	CsbD domain-containing protein OS=Streptococcus pyogenes serotype M49 (strain NZ131) OX=471876 GN=Spy49_1665c PE=3 SV=1	EGAGKLTGDKELEAK					0					EGAGKLTGDKELEAK	[5] Phosphoglyceryl (K)	7.541	2.19989	3	GLKEGAGKLTGDKEL	K	23								667.325	1401.3	1147.57	701.724	667.728	788.342	386.504	626.313	748.01	178.181	340.863	426.86	1673.96	2424.16	2302.67	991.137
2922	756.851	2	1511.69	34.6696	0.627583	3.87812	A0A0H3C1S0	CsbD domain-containing protein OS=Streptococcus pyogenes serotype M49 (strain NZ131) OX=471876 GN=Spy49_1665c PE=3 SV=1	IEQASGGLKEGAGK	IEQASGGLKEGAGK	[9] Phosphoglyceryl (K)	41.21	0.483033	5	99.86	EQASGGLKEGAGKLT	K	18	IEQASGGLKEGAGK	[9] Phosphoglyceryl (K)	7.8978	0.401314	5	EQASGGLKEGAGKLT	K	18								478.109	1092.2	1092.63	968.324	950.853	863.824	255.092	641.061	573.051	152.039	373.455	327.924	1164.34	1822.88	1631.43	836.366
2974	555.769	2	1109.52	25.2443	0.56605	2.90859	A0A0H3BYQ3	30S ribosomal protein S3 OS=Streptococcus pyogenes serotype M49 (strain NZ131) OX=471876 GN=rpsC PE=3 SV=1	AQKQAIQR	AQKQAIQR	[3] Phosphoglyceryl (K)	34.25	1.08656	6	100	VAFRRAQKQAIQRTM	K	125					0											521.728	1247.47	1106.35	897.086	862.647	950.522	479.247	1097.99	992.518	378.656	743.99	715.941	601.825	872.232	896.165	384.511
2999	687.319	2	1372.62	49.2376	0.742933	3.53186	A0A0H3BZ43	Uncharacterized protein OS=Streptococcus pyogenes serotype M49 (strain NZ131) OX=471876 GN=Spy49_1003c PE=3 SV=1	NTSKDLTSAIR	NTSKDLTSAIR	[4] Phosphoglyceryl (K)	30.64	0.648029	3	100	TYIKNTSKDLTSAIR	K	11	NTSKDLTSAIR	[4] Phosphoglyceryl (K)	6.9449	0.630884	2	TYIKNTSKDLTSAIR	K	11								930.792	2010.02	1565.93	2869.82	2890.14	2964.43	728.391	1281.71	935.4	445.765	840.01	736.629	1843.91	2548.04	2182.77	905.886
3112	650.832	2	1299.65	81.1263	0.825033	3.53186	A0A0H3BZC7	EIIAB-Man OS=Streptococcus pyogenes serotype M49 (strain NZ131) OX=471876 GN=manL PE=4 SV=1	KNLFELIQK	KNLFELIQK	[1] Phosphoglyceryl (K)	65.07	1.39282	4	100	KVPNDSKKNLFELIQ	K	318					0											431.548	1059.34	991.781	1685.38	1230.77	1401.29	341.382	595.733	585.317	43.3723	148.168	222.379	1051.62	1551.36	1522.43	688.163
3181	779.387	2	1556.76	68.3109	0.4301	4.22438	A0A0H3C1H3	Fructose-bisphosphate aldolase class II OS=Streptococcus pyogenes serotype M49 (strain NZ131) OX=471876 GN=fba PE=4 SV=1	AIVSAEKFVQAAR	AIVSAEKFVQAAR	[7] Phosphoglyceryl (K)	59.25	-0.924562	6	100	MAIVSAEKFVQAARE	K	8					0											773.264	1433.43	994.253	729.96	993.261	830.853	424.595	558.312	408.342	133.494	306.773	198.39	1018.52	589.327	490.924	949.757
3206	463.24	2	924.465	32.2073	0.68895	2.35457	B5XJ60	30S ribosomal protein S13 OS=Streptococcus pyogenes serotype M49 (strain NZ131) OX=471876 GN=rpsM PE=3 SV=1	AVAIAGKK	AVAIAGKK	[7] Phosphoglyceryl (K)	25.76	-3.49779	2	50	KAVAIAGKKK	K	119					0											1143.07	2689.46	2269.28	2142.97	2042.49	2070.45	803.163	1464.29	1540.59	448.15	1282.58	1274.2	1762.05	2533.18	2681.71	1306.1
3216	626.782	2	1251.55	27.8624	0.58655	3.25485	A0A0H3BZ43	Uncharacterized protein OS=Streptococcus pyogenes serotype M49 (strain NZ131) OX=471876 GN=Spy49_1003c PE=3 SV=1	LQDQKAEPR	LQDQKAEPR	[5] Phosphoglyceryl (K)	31.12	0.490431	2	100	VEKLQDQKAEPRVK	K	173					0											570.05	1457.8	1164.23	1095.84	1046.74	921.405	438.001	874.901	804.409	290.677	691.204	668.371	1304.64	1931.97	1821.58	548.634
3341	624.297	3	1869.87	72.2873	0.750517	2.97784	A0A0H3C1H3	Fructose-bisphosphate aldolase class II OS=Streptococcus pyogenes serotype M49 (strain NZ131) OX=471876 GN=fba PE=4 SV=1	FLAPGMKAVQGAVEER					0					FLAPGMKAVQGAVEER	[7] Phosphoglyceryl (K)	8.0398	-0.716277	12	KFLAPGMKAVQGAVE	K	274								732.716	134.053	1567.31	1770.03	1178.52	2781.15	562.231	599.615	1144.57	56.4429	137.186	503.116	1950.86	4164.93	5165.96	872.233
3379	510.901	3	1529.68	75.2744	0.566283	2.83934	A0A0H3BZL9	PTS system_ fructose-specific IIABC component OS=Streptococcus pyogenes serotype M49 (strain NZ131) OX=471876 GN=fruA PE=4 SV=1	KDIVHDFDVFK	KDIVHDFDVFK	[1] Phosphoglyceryl (K)	32.37	1.03315	2	99.95	MITKLVKKDIVHDFD	K	35	KDIVHDFDVFK	[1] Phosphoglyceryl (K)	6.9426	1.01777	3	MITKLVKKDIVHDFD	K	35								600.4	982.124	969.356	1276.45	1026.51	1927.11	594.439	912.05	1138.36	125.959	247.368	509.09	1015.82	1611.87	1950.76	612.676
3557	420.237	2	838.459	48.6099	0.648317	2.14681	A0A0H3C0Z0	Putative ABC transporter OS=Streptococcus pyogenes serotype M49 (strain NZ131) OX=471876 GN=Spy49_1298c PE=4 SV=1	IGILKK	IGILKK	[5] Phosphoglyceryl (K)	32.21	2.54417	2	96.17	CDRIGILKKGKLIFV	K	206					0											571.993	1099.07	866.582	726.047	695.228	674.321	421.229	689.649	656.183	211.346	383.183	441.47	631.784	996.163	913.846	543.674
3678	765.848	2	1529.68	75.2744	0.607233	4.15512	A0A0H3BZL9	PTS system_ fructose-specific IIABC component OS=Streptococcus pyogenes serotype M49 (strain NZ131) OX=471876 GN=fruA PE=4 SV=1	KDIVHDFDVFK	KDIVHDFDVFK	[1] Phosphoglyceryl (K)	32.37	0.534775	2	99.95	MITKLVKKDIVHDFD	K	35	KDIVHDFDVFK	[1] Phosphoglyceryl (K)	6.9426	0.51939	3	MITKLVKKDIVHDFD	K	35								442.066	1076.06	791.168	1461.33	1207.49	991.391	435.312	841.488	729.576	115.032	272.497	195.719	1038.83	1065.77	960.144	653.84
3679	657.826	2	1313.64	60.4212	0.320267	3.4626	A0A0H3BYM9	Glyceraldehyde-3-phosphate dehydrogenase OS=Streptococcus pyogenes serotype M49 (strain NZ131) OX=471876 GN=plr PE=3 SV=1	VVKVGINGFGR	VVKVGINGFGR	[3] Phosphoglyceryl (K)|[7] Deamidation (N)	28.92	0.111558	2	100	MVVKVGINGFG	K	4					0											615.117	1420.29	641.617	639.197	900.561	641.139	514.547	927.782	719.411	213.95	499.463	521.334	1098.53	1732.61	1257.95	569.405
3733	935.941	2	1869.87	72.3414	0.463767	5.12465	A0A0H3C1H3	Fructose-bisphosphate aldolase class II OS=Streptococcus pyogenes serotype M49 (strain NZ131) OX=471876 GN=fba PE=4 SV=1	FLAPGMKAVQGAVEER					0					FLAPGMKAVQGAVEER	[7] Phosphoglyceryl (K)	8.0398	-1.58475	11	KFLAPGMKAVQGAVE	K	274								322.989	277.119	1349.02	2262.76	1647.64	1005.2	481.124	732.739	652.041	49.1032	269.629	145.714	2447.16	2463.56	2140.34	1315.03
4105	668.289	2	1334.56	55.1491	0.525033	3.4626	B5XJ51	50S ribosomal protein L6 OS=Streptococcus pyogenes serotype M49 (strain NZ131) OX=471876 GN=rplF PE=3 SV=1	DLEMKGVGYR	DLEMKGVGYR	[5] Phosphoglyceryl (K)	26.62	4.10666	2	100	FKKDLEMKGVGYRAQ	K	90					0											847.322	228.991	1758.79	1543.13	1642.68	1209.4	624.027	1245.39	1287.15	241.522	597.659	595.066	1148.61	2020.41	1541.46	853.78
4237	523.262	3	1566.76	56.0019	0.46365	2.28532	B5XKI2	Triosephosphate isomerase OS=Streptococcus pyogenes serotype M49 (strain NZ131) OX=471876 GN=tpiA PE=3 SV=1	KPIIAGNWKMNK					0					KPIIAGNWKMNK	[9] Phosphoglyceryl (K)	7.8894	0.715362	2	PIIAGNWKMNKNPQE	K	12								573.113	43.3687	682.051	1192.16	1026.9	854.313	559.859	677.187	807.058	160.655	366.974	492.896	885.416	1246.94	1248.91	431.212
4256	786.052	3	2355.13	71.3188	0.443367	4.15512	B5XJ50	30S ribosomal protein S8 OS=Streptococcus pyogenes serotype M49 (strain NZ131) OX=471876 GN=rpsH PE=3 SV=1	EGFVKNVEVIEDDKQGIIR					0					EGFVKNVEVIEDDKQGIIR	[5] Phosphoglyceryl (K)	5.8496	-1.2467	3	LKREGFVKNVEVIED	K	47								375.039	1352.27	760.462	1997.46	1197.41	1897.23	337.247	568.295	624.707	3.56646	129.429	112.812	1964.22	2523.7	2513.5	350.907
4290	656.794	2	1311.57	36.6681	0.75045	3.3241	A0A0H3BZQ5	SSU ribosomal protein S1p OS=Streptococcus pyogenes serotype M49 (strain NZ131) OX=471876 GN=rpsA PE=4 SV=1	IKEVDAAENR	IKEVDAAENR	[2] Phosphoglyceryl (K)	32.93	1.42764	3	100	QEFDAKIKEVDAAEN	K	159					0											833.442	1571.31	1415.66	1010.37	1026.83	886.881	570.132	890.951	799.404	210.565	456.221	350.014	1033.01	1389.19	1228.62	699.511
4324	514.258	2	1026.5	37.7726	0.58665	2.63158	B5XLE2	50S ribosomal protein L10 OS=Streptococcus pyogenes serotype M49 (strain NZ131) OX=471876 GN=rplJ PE=3 SV=1	SEAIIAKK	SEAIIAKK	[7] Phosphoglyceryl (K)	27.86	1.17092	3	50	MSEAIIAKKAEQVEL	K	8					0											577.666	992.538	875.296	854.923	876.782	848.929	438.871	564.783	524.651	278.849	506.364	479.87	891.225	1187.91	1042.62	578.785
4628	576.612	3	1726.81	35.4536	0.368583	2.83934	A0A0H3C1S0	CsbD domain-containing protein OS=Streptococcus pyogenes serotype M49 (strain NZ131) OX=471876 GN=Spy49_1665c PE=3 SV=1	SKIEQASGGLKEGAGK					0					SKIEQASGGLKEGAGK	[11] Phosphoglyceryl (K)	6.5141	-0.015385	2	EQASGGLKEGAGKLT	K	18								280.849	650.704	559.894	430.657	400.236	381.591	202.445	403.268	380.679	29.0703	156.223	125.213	890.767	1300.34	1319.2	421.676
4690	875.743	3	2624.21	55.7356	0.484133	3.53186	B5XKI1	Elongation factor Tu OS=Streptococcus pyogenes serotype M49 (strain NZ131) OX=471876 GN=tuf PE=3 SV=1	RLPTSVNQPKDYASIDAAPEER	RLPTSVNQPKDYASIDAAPEER	[10] Phosphoglyceryl (K)	41.23	-2.02051	2	100	PTSVNQPKDYASIDA	K	48	RLPTSVNQPKDYASIDAAPEER	[10] Phosphoglyceryl (K)	7.582	-2.02948	9	PTSVNQPKDYASIDA	K	48								931.989	1358.13	1451.33	655.626	967.258	1052.2	718.628	1180.41	987.606	449.612	802.285	835.11	1389.52	1750.46	1802.56	1262.7
4802	779.867	2	1557.72	47.0825	0.443133	4.01662	B5XJ44	50S ribosomal protein L29 OS=Streptococcus pyogenes serotype M49 (strain NZ131) OX=471876 GN=rpmC PE=3 SV=1	FQAAAGQLEKTAR					0					FQAAAGQLEKTAR	[10] Phosphoglyceryl (K)	7.2353	-0.172636	3	AAAGQLEKTARLDEV	K	46								538.858	1110.55	914.284	801.322	806.951	659.752	422.947	808.884	592.259	190.218	375.778	294.913	1054.1	1548.58	1290.54	805.123
4861	445.563	3	1333.67	43.7875	0.504717	2.00831	A0A0H3C1H3	Fructose-bisphosphate aldolase class II OS=Streptococcus pyogenes serotype M49 (strain NZ131) OX=471876 GN=fba PE=4 SV=1	TAEVVKIAHAK	TAEVVKIAHAK	[6] Phosphoglyceryl (K)	39	2.67505	2	99.95	AKTAEVVKIAHAKGV	K	124	TAEVVKIAHAK	[6] Phosphoglyceryl (K)	7.6816	2.65741	2	AKTAEVVKIAHAKGV	K	124								578.174	759.387	689.77	1310.02	1098.29	1663.24	325.561	484.709	548.633	175.858	252.296	394.259	693.959	1222.65	1171.13	526.917
5016	667.84	2	1333.67	43.7875	0.484233	3.87812	A0A0H3C1H3	Fructose-bisphosphate aldolase class II OS=Streptococcus pyogenes serotype M49 (strain NZ131) OX=471876 GN=fba PE=4 SV=1	TAEVVKIAHAK	TAEVVKIAHAK	[6] Phosphoglyceryl (K)	39.07	1.11254	2	99.95	AKTAEVVKIAHAKGV	K	124	TAEVVKIAHAK	[6] Phosphoglyceryl (K)	7.6816	1.09489	2	AKTAEVVKIAHAKGV	K	124								2112.56	4148.4	2921.27	25987.7	16635.3	18902.1	1968.81	3629.22	1685.84	1397.94	3095.29	2385.56	3075.84	2974.29	3483.35	2453.48
5318	430.858	3	1289.55	26.7787	0.504567	2.00831	A0A0H3C2K4	Alkyl hydroperoxide reductase C OS=Streptococcus pyogenes serotype M49 (strain NZ131) OX=471876 GN=ahpC PE=3 SV=1	KHPGEVCPAK					0					KHPGEVCPAK	[1] Phosphoglyceryl (K)|[7] Carbamidomethyl (C)	7.177	3.07987	3	HAAQYVRKHPGEVCP	K	159								442.33	862.991	829.714	613.209	688.98	1010.1	409.884	620.179	781.499	317.354	555.574	748.305	775.17	1342.84	1576.21	236.033
5428	655.797	2	1309.58	34.3213	0.586767	3.3241	B5XIY6	Elongation factor Ts OS=Streptococcus pyogenes serotype M49 (strain NZ131) OX=471876 GN=tsf PE=3 SV=1	AELAAEGKPEK					0					AELAAEGKPEK	[8] Phosphoglyceryl (K)	6.9617	-0.28899	3	AELAAEGKPEKIWDK	K	260								532.325	2048.85	1577.04	783.262	858.657	799.183	418.472	1131.17	996.369	343.021	1127.56	760.482	963.81	1542.95	1374.05	701.352
5545	840.861	2	1679.71	57.9596	0.627667	4.36288	A0A0H3BZQ5	SSU ribosomal protein S1p OS=Streptococcus pyogenes serotype M49 (strain NZ131) OX=471876 GN=rpsA PE=4 SV=1	NTEKFVGQEFDAK					0					NTEKFVGQEFDAK	[4] Phosphoglyceryl (K)	7.3891	0.160815	3	RFVRNTEKFVGQEFD	K	148								534.574	1289.37	844.663	753.688	839.852	750.568	255.19	548.558	465.436	167.181	336.431	222.016	718.784	982.13	783.818	423.97
5600	841.927	2	1681.84	68.2699	0.504767	4.63989	B5XJ39	50S ribosomal protein L2 OS=Streptococcus pyogenes serotype M49 (strain NZ131) OX=471876 GN=rplB PE=3 SV=1	AYIIAPKGLEVGQR					0					AYIIAPKGLEVGQR	[7] Phosphoglyceryl (K)	7.1711	-2.18815	3	KAYIIAPKGLEVGQR	K	108								538.257	1314.65	945.724	1392.29	1211.03	1185.48	343.755	703.478	576.673	156.161	372.63	327.469	718.762	908.028	745.702	395.577
5656	528.592	3	1582.75	48.7533	0.681683	2.21607	B5XKI2	Triosephosphate isomerase OS=Streptococcus pyogenes serotype M49 (strain NZ131) OX=471876 GN=tpiA PE=3 SV=1	KPIIAGNWKMNK					0					KPIIAGNWKMNK	[9] Phosphoglyceryl (K)|[10] Oxidation (M)	7.1336	-2.41651	2	PIIAGNWKMNKNPQE	K	12								611.696	947.006	1004.81	884.669	880.406	913.03	517.707	967.282	755.094	287.074	547.804	579.955	819.108	1150.78	1052.51	438.746
6307	835.422	2	1668.83	69.4771	0.58665	4.63989	B5XMC3	Arginine deiminase OS=Streptococcus pyogenes serotype M49 (strain NZ131) OX=471876 GN=arcA PE=3 SV=1	NTITNAILESKGLK					0					NTITNAILESKGLK	[11] Phosphoglyceryl (K)	7.4877	-2.22941	11	TNAILESKGLKLIKI	K	380								492.02	1156.85	869.887	1215.13	970.248	957.945	741.33	1557.29	1255.37	237.523	544.876	441.002	1030.15	1236.18	1091.67	240.269
6502	857.4	2	1712.79	42.1375	0.463617	4.9169	A0A0H3C1S0	CsbD domain-containing protein OS=Streptococcus pyogenes serotype M49 (strain NZ131) OX=471876 GN=Spy49_1665c PE=3 SV=1	EGAGKLTGDKELEAK					0					EGAGKLTGDKELEAK	[5] Phosphoglyceryl (K)	7.541	-0.632882	3	GLKEGAGKLTGDKEL	K	23								48.847	303.298	199.177	252.556	242.468	153.868	42.0431	149.09	78.0962	7.73267	56.9735	7.25144	429.216	562.203	408.35	224.66
6556	795.856	2	1589.7	56.3221	0.627633	4.01662	B5XKI1	Elongation factor Tu OS=Streptococcus pyogenes serotype M49 (strain NZ131) OX=471876 GN=tuf PE=3 SV=1	GEVYILSKDEGGR					0					GEVYILSKDEGGR	[8] Phosphoglyceryl (K)	7.7895	0.00525946	3	GEVYILSKDEGGRHT	K	318								76.7672	326.972	270.574	372.213	404.951	301.827	42.0997	123.907	93.1421	32.9652	133.022	104.033	334.389	460.336	307.178	305.478
6566	769.895	2	1537.77	63.6461	0.558633	4.15512	B5XKM7	Enolase OS=Streptococcus pyogenes serotype M49 (strain NZ131) OX=471876 GN=eno PE=3 SV=1	GIKENAANSILIK					0					GIKENAANSILIK	[3] Phosphoglyceryl (K)	7.31	-0.313191	2	EYLARGIKENAANSI	K	334								214.62	778.556	410.211	939.134	697.547	636.121	147.546	468.503	299.168	49.5862	250.229	283.536	837.702	1120.22	952.37	438.635
6765	519.926	3	1556.76	68.1061	1.05035	2.83934	A0A0H3C1H3	Fructose-bisphosphate aldolase class II OS=Streptococcus pyogenes serotype M49 (strain NZ131) OX=471876 GN=fba PE=4 SV=1	AIVSAEKFVQAAR	AIVSAEKFVQAAR	[7] Phosphoglyceryl (K)	59.26	-2.57401	4	100	MAIVSAEKFVQAARE	K	8					0											950.108	2979.54	1630.8	1295.11	1243.62	1828.91	297.463	685.903	699.096	101.403	298.996	508.08	881.042	1671.18	1748.97	751.266
6833	817.388	2	1632.76	68.0242	0.504633	4.36288	B5XJ99	30S ribosomal protein S4 OS=Streptococcus pyogenes serotype M49 (strain NZ131) OX=471876 GN=rpsD PE=3 SV=1	SKLSEYGLQLAEK					0					SKLSEYGLQLAEK	[2] Phosphoglyceryl (K)	6.5482	-1.97479	4	HGPNNRSKLSEYGLQ	K	43								402.932	819.555	726.915	810.711	687.938	715.846	469.594	890.536	749.112	321.47	660.312	807.058	520.315	781.131	718.072	283.527
6901	905.475	3	2713.4	91.7171	0.8941	5.26316	A0A0H3BYM9	Glyceraldehyde-3-phosphate dehydrogenase OS=Streptococcus pyogenes serotype M49 (strain NZ131) OX=471876 GN=plr PE=3 SV=1	AGAANIVPNSTGAAKAIGLVIPELNGK					0					AGAANIVPNSTGAAKAIGLVIPELNGK	[15] Phosphoglyceryl (K)	7.3326	-1.05718	4	PNSTGAAKAIGLVIP	K	216								0	24.7849	0	79.0306	6.97845	218.918	0	0	50.8331	0	0	0	3503.36	4772.5	12164.6	0
7300	634.295	3	1899.86	58.6413	0.620067	3.3241	B5XJR0	30S ribosomal protein S7 OS=Streptococcus pyogenes serotype M49 (strain NZ131) OX=471876 GN=rpsG PE=3 SV=1	LAKEIMDAANNTGASVK					0					LAKEIMDAANNTGASVK	[3] Phosphoglyceryl (K)	6.45	-0.933016	3	TMKDRLAKEIMDAAN	K	122								465.375	124.875	617.175	702.461	501.489	826.796	368.709	488.872	669.086	50.3965	145.976	285.455	545.044	976.463	1305.7	290.655
7498	758.377	2	1514.74	87.1421	0.709533	4.29363	A0A0H3BWG0	DNA-directed RNA polymerase subunit beta' OS=Streptococcus pyogenes serotype M49 (strain NZ131) OX=471876 GN=rpoC PE=3 SV=1	KNLGNIIAETFK	KNLGNIIAETFK	[1] Phosphoglyceryl (K)	38.76	1.3382	4	99.99	INVPFKKKNLGNIIA	K	610					0											138.043	442.765	218.344	1141.75	782.193	1155.01	105.137	271.313	334.587	18.4481	81.0815	135.973	554.011	785.562	776.337	174.201
7709	784.394	2	1566.77	56.0354	0.217883	4.01662	B5XKI2	Triosephosphate isomerase OS=Streptococcus pyogenes serotype M49 (strain NZ131) OX=471876 GN=tpiA PE=3 SV=1	KPIIAGNWKMNK					0					KPIIAGNWKMNK	[9] Phosphoglyceryl (K)	7.8894	6.33041	2	PIIAGNWKMNKNPQE	K	12								132.295	94.3712	166.487	766.763	359.344	368.765	102.295	208.244	94.7481	15.7001	97.9762	65.637	192.384	218.488	316.773	48.2795
7750	622.627	3	1864.86	59.2892	1.23438	2.77008	B5XKI1	Elongation factor Tu OS=Streptococcus pyogenes serotype M49 (strain NZ131) OX=471876 GN=tuf PE=3 SV=1	FKGEVYILSKDEGGR					0					FKGEVYILSKDEGGR	[10] Phosphoglyceryl (K)	7.5219	-0.849473	3	GEVYILSKDEGGRHT	K	318								258.448	774.227	769.562	659.079	488.869	701.183	149.726	600.89	447.996	98.7299	398.317	450.176	870.734	1487.46	1375.73	136.144
8106	815.848	2	1629.68	54.099	0.443133	4.08587	B5XJ48	50S ribosomal protein L5 OS=Streptococcus pyogenes serotype M49 (strain NZ131) OX=471876 GN=rplE PE=3 SV=1	DFHGVPTKSFDGR					0					DFHGVPTKSFDGR	[8] Phosphoglyceryl (K)	7.4829	-0.813628	25	DFHGVPTKSFDGRGN	K	121								366.555	978.49	753.23	796.729	718.72	489.438	140.7	499.047	265.874	21.6899	85.8007	77.072	523.759	664.241	532.061	322.262
8914	557.285	3	1668.83	69.518	0.545683	2.77008	B5XMC3	Arginine deiminase OS=Streptococcus pyogenes serotype M49 (strain NZ131) OX=471876 GN=arcA PE=3 SV=1	NTITNAILESKGLK					0					NTITNAILESKGLK	[11] Phosphoglyceryl (K)	7.4877	0.297326	11	TNAILESKGLKLIKI	K	380								217.89	449.152	484.003	438.847	366.459	777.545	354.55	632.575	961.871	99.4954	170.631	374.501	358.167	781.423	1071.84	55.7248
9410	943.936	2	1885.86	59.1049	0.6479	5.0554	A0A0H3C1H3	Fructose-bisphosphate aldolase class II OS=Streptococcus pyogenes serotype M49 (strain NZ131) OX=471876 GN=fba PE=4 SV=1	FLAPGMKAVQGAVEER					0					FLAPGMKAVQGAVEER	[6] Oxidation (M)|[7] Phosphoglyceryl (K)	7.426	-3.72116	6	KFLAPGMKAVQGAVE	K	274								399.882	2624.58	913.614	1436.27	1497.86	1103.44	119.709	537.305	227.623	67.642	200.489	76.728	675.333	834.637	692.376	578.01
9461	566.928	3	1697.76	45.7247	0.832617	2.56233	A0A0H3BZ43	Uncharacterized protein OS=Streptococcus pyogenes serotype M49 (strain NZ131) OX=471876 GN=Spy49_1003c PE=3 SV=1	ASVDNGVEKLQDQK					0					ASVDNGVEKLQDQK	[9] Phosphoglyceryl (K)	6.6213	7.24798	2	SVDNGVEKLQDQKAE	K	168								526.301	1052.77	822.83	589.915	545.28	708.883	701.876	1046.52	1099.07	243.377	562.883	702.606	1013.1	1477.84	1412.54	885.744
10079	912.444	1	911.436	35.8151	0.443367	7.40997	A0A0H3C0P8	DNA-binding protein HU OS=Streptococcus pyogenes serotype M49 (strain NZ131) OX=471876 GN=Spy49_1147c PE=3 SV=1	ALKDAVK	ALKDAVK	[3] Phosphoglyceryl (K)	34.44	-0.0658999	3	99.97	FKAGKALKDAVK	K	87					0											35.2804	202.649	161.48	140.953	157.837	143.664	12.9287	135.067	106.005	0	0	23.8525	124.058	218.859	258.692	142.171
10211	561.621	3	1681.84	68.2495	0.402383	2.83934	B5XJ39	50S ribosomal protein L2 OS=Streptococcus pyogenes serotype M49 (strain NZ131) OX=471876 GN=rplB PE=3 SV=1	AYIIAPKGLEVGQR					0					AYIIAPKGLEVGQR	[7] Phosphoglyceryl (K)	7.1711	-1.41047	3	KAYIIAPKGLEVGQR	K	108								130.137	374.6	394.264	354.187	280.188	685.683	93.6698	230.035	278.785	19.0411	70.7349	221.917	199.388	457.624	499.431	37.2103
10298	849.882	2	1697.75	45.7247	0.4228	4.43213	A0A0H3BZ43	Uncharacterized protein OS=Streptococcus pyogenes serotype M49 (strain NZ131) OX=471876 GN=Spy49_1003c PE=3 SV=1	ASVDNGVEKLQDQK					0					ASVDNGVEKLQDQK	[9] Phosphoglyceryl (K)	6.6213	-1.30673	2	SVDNGVEKLQDQKAE	K	168								177.052	434.933	313.85	329.376	316.678	203.697	103.094	225.709	162.083	34.6045	184.05	110.151	476.616	672.132	523.852	237.897
10934	1148.5	2	2294.99	68.7952	0.422867	6.09418	B5XM69	2_3-bisphosphoglycerate-dependent phosphoglycerate mutase OS=Streptococcus pyogenes serotype M49 (strain NZ131) OX=471876 GN=gpmA PE=3 SV=1	NKAEAAEQFGDEQVHIWR	NKAEAAEQFGDEQVHIWR	[2] Phosphoglyceryl (K)	122.15	-1.2925	11	100	GALTGKNKAEAAEQF	K	98	NKAEAAEQFGDEQVHIWR	[2] Phosphoglyceryl (K)	8.123	-1.30275	18	GALTGKNKAEAAEQF	K	98								22.5969	0	0	236.897	71.1084	100.552	0	47.5929	23.0122	0	0	0	372.738	351.624	248.304	3.4071
12334	504.901	3	1511.68	46.6932	0.4229	2.56233	A0A0H3C1S0	CsbD domain-containing protein OS=Streptococcus pyogenes serotype M49 (strain NZ131) OX=471876 GN=Spy49_1665c PE=3 SV=1	EAVEGAVDAVKEK	EAVEGAVDAVKEK	[11] Phosphoglyceryl (K)	61.02	4.15379	2	50	EGAVDAVKEKLK	K	62	EAVEGAVDAVKEK	[11] Phosphoglyceryl (K)	8.1813	4.13822	8	EGAVDAVKEKLK	K	62								144.991	298.826	294.909	256.108	220.972	351.284	89.5887	136.315	157.003	19.9038	84.2162	89.0705	330.128	540.74	540.838	160.453
13569	772.348	2	1542.68	25.4008	0.2793	4.29363	A0A0H3BYM9	Glyceraldehyde-3-phosphate dehydrogenase OS=Streptococcus pyogenes serotype M49 (strain NZ131) OX=471876 GN=plr PE=3 SV=1	EAAEKHLHANGAK					0					EAAEKHLHANGAK	[5] Phosphoglyceryl (K)	7.3062	-1.25359	6	AKKEAAEKHLHANGA	K	108								6.44498	181.659	116.929	67.6401	61.7744	38.3528	12.2422	81.5657	57.0366	20.5709	36.496	33.4584	191.258	216.178	225.82	323.722
15766	792.382	2	1582.75	48.7328	0.402367	4.08587	B5XKI2	Triosephosphate isomerase OS=Streptococcus pyogenes serotype M49 (strain NZ131) OX=471876 GN=tpiA PE=3 SV=1	KPIIAGNWKMNK					0					KPIIAGNWKMNK	[9] Phosphoglyceryl (K)|[10] Oxidation (M)	7.1336	-5.6346	2	PIIAGNWKMNKNPQE	K	12								19.0438	109.193	90.4776	246.62	259.144	82.7773	17.3691	137.717	44.0051	0	22.4923	0	37.212	103.781	59.6958	7.11478
16218	849.83	2	1697.64	36.5656	0.545683	4.29363	A0A0H3C1H3	Fructose-bisphosphate aldolase class II OS=Streptococcus pyogenes serotype M49 (strain NZ131) OX=471876 GN=fba PE=4 SV=1	NYEANEAEYDGKK					0					NYEANEAEYDGKK	[12] Phosphoglyceryl (K)	7.4839	-0.626378	2	NEAEYDGKKLFDPRK	K	260								96.0058	257.248	227.156	164.895	141.246	137.895	16.9035	127.954	60.4448	6.33194	26.0108	3.47546	88.6813	190.484	132.426	1.02256
16890	864.414	2	1726.81	35.4332	0.327633	4.43213	A0A0H3C1S0	CsbD domain-containing protein OS=Streptococcus pyogenes serotype M49 (strain NZ131) OX=471876 GN=Spy49_1665c PE=3 SV=1	SKIEQASGGLKEGAGK					0					SKIEQASGGLKEGAGK	[11] Phosphoglyceryl (K)	6.5141	-0.672838	2	EQASGGLKEGAGKLT	K	18								13.1707	163.751	80.1685	116.651	60.2928	22.8225	8.38257	19.5117	9.87795	0	0	0	205.928	236.223	136.881	81.1465
17516	545.262	3	1632.76	68.0037	0.22525	2.77008	B5XJ99	30S ribosomal protein S4 OS=Streptococcus pyogenes serotype M49 (strain NZ131) OX=471876 GN=rpsD PE=3 SV=1	SKLSEYGLQLAEK					0					SKLSEYGLQLAEK	[2] Phosphoglyceryl (K)	6.545	-0.967272	3	HGPNNRSKLSEYGLQ	K	43								0	86.4343	58.6226	99.7386	50.6356	219.043	9.04086	17.0714	70.5659	4.02618	6.13376	49.1219	38.3928	163.278	177.246	16.8037
18335	898.376	2	1794.74	71.7007	0.484333	4.84765	B5XIW7	60 kDa chaperonin OS=Streptococcus pyogenes serotype M49 (strain NZ131) OX=471876 GN=groL PE=3 SV=1	SEKVGEYISEAMER					0					SEKVGEYISEAMER	[3] Phosphoglyceryl (K)	7.5327	-0.324469	2	AVSSRSEKVGEYISE	K	155								14.4664	294.515	86.5981	808.237	435.621	199.452	27.8388	393.474	98.4133	8.08206	317.103	92.8681	181.392	567.234	207.316	3.19906
20656	1042.49	2	2082.96	72.4847	0.327783	5.74792	B5XIF1	Phosphoglycerate kinase OS=Streptococcus pyogenes serotype M49 (strain NZ131) OX=471876 GN=pgk PE=3 SV=1	VDFNVPLKDGVITNDNR					0					VDFNVPLKDGVITNDNR	[8] Phosphoglyceryl (K)	7.3649	-1.59245	3	VDFNVPLKDGVITND	K	27								6.24121	77.3396	20.2663	104.532	43.4318	27.4349	0	0	0	0	0	0	71.1818	161.969	83.2325	15.3644
20671	599.253	3	1794.74	71.7417	0.46385	2.90859	B5XIW7	60 kDa chaperonin OS=Streptococcus pyogenes serotype M49 (strain NZ131) OX=471876 GN=groL PE=3 SV=1	SEKVGEYISEAMER					0					SEKVGEYISEAMER	[3] Phosphoglyceryl (K)	7.5327	-0.0705351	2	AVSSRSEKVGEYISE	K	155								15.8848	5.09764	121.575	255.265	120.99	271.569	24.9551	58.4072	133.973	0	17.7434	79.5351	177.082	378.916	363.687	0
21075	817.89	2	1633.77	45.8066	0.26635	4.77839	A0A0H3C168	Thioredoxin OS=Streptococcus pyogenes serotype M49 (strain NZ131) OX=471876 GN=trx2 PE=3 SV=1	DGEVVKQVAGVHTK					0					DGEVVKQVAGVHTK	[6] Phosphoglyceryl (K)	7.1445	-3.65442	3	KKDGEVVKQVAGVHT	K	85								14.7227	114.202	77.0131	129.712	132.596	34.249	11.0496	28.2176	12.5382	0	3.24338	3.30206	93.5751	125.2	132.846	44.6928
27884	513.599	3	1537.77	63.6051	0.402183	2.56233	B5XKM7	Enolase OS=Streptococcus pyogenes serotype M49 (strain NZ131) OX=471876 GN=eno PE=3 SV=1	GIKENAANSILIK					0					GIKENAANSILIK	[3] Phosphoglyceryl (K)	7.31	-0.840244	2	EYLARGIKENAANSI	K	334								18.429	58.0726	36.3592	70.5223	33.0992	141.435	7.64402	12.1501	18.5775	1.10742	2.74538	68.0497	34.0681	107.685	186.914	13.1454
29418	933.435	2	1864.86	59.2073	0.463617	4.84765	B5XKI1	Elongation factor Tu OS=Streptococcus pyogenes serotype M49 (strain NZ131) OX=471876 GN=tuf PE=3 SV=1	FKGEVYILSKDEGGR					0					FKGEVYILSKDEGGR	[10] Phosphoglyceryl (K)	7.5219	-3.07255	3	GEVYILSKDEGGRHT	K	318								0	0	0	0	0	0	0	0	0	0	0	0	0	3.45105	0	0
30970	1105.45	1	1104.44	33.4347	0.184283	9.07202	B5XIF1	Phosphoglycerate kinase OS=Streptococcus pyogenes serotype M49 (strain NZ131) OX=471876 GN=pgk PE=3 SV=1	FEDVDGKK	FEDVDGKK	[7] Phosphoglyceryl (K)	42.33	0.773034	2	50	RFEDVDGKKESKNDE	K	126					0											0	32.3357	24.0469	0	0	0	0	4.0905	3.29529	0	0	0	0	10.0306	72.5352	0
31638	829.891	2	1657.77	68.1061	0.22525	4.43213	A0A0H3BZL9	PTS system_ fructose-specific IIABC component OS=Streptococcus pyogenes serotype M49 (strain NZ131) OX=471876 GN=fruA PE=4 SV=1	KDIVHDFDVFKK	KDIVHDFDVFKK	[1] Phosphoglyceryl (K)	63.72	-4.71431	2	100	MITKLVKKDIVHDFD	K	35	KDIVHDFDVFKK	[1] Phosphoglyceryl (K)	7.0436	-4.7285	3	MITKLVKKDIVHDFD	K	35								0	14.8968	0	0	0	0	0	0	0	0	0	0	2.74725	41.0442	16.0459	2.47043
[truncated: 64 more columns]

## Sheet: Exp 2 HDMSE
										Mascot									Ion accounting								Spectral library							Peptide raw abundance
																																		THY 0.8		THY ME		THY exp		THY stat		THY late stat		CDMF ME		CDMF exp		CDMF stat
Feature	m/z	Charge	Mass	Retention time (min)	Retention time window (min)	Drift time (ms)	UniProt Acc. No.	Protein name	Peptide sequence	Peptide sequence	Modifications [position]	Peptide score	Mass error (ppm)	Spectral counts	Local probab	15 AS window	Residue	Position	Peptide sequence	Modifications [position]	Peptide score	Mass error (ppm)	Spectral counts	15 AS window	Residue	Position	Peptide sequence	Modifications [position]	Peptide score	Mass error (ppm)	15 AS window	Residue	Position	10092021_Spy_Phos_THY08_HDMSe_01	10092021_Spy_Phos_THY08_HDMSe_02	10092021_Spy_Phos_THY15_HDMSe_01	10092021_Spy_Phos_THY15_HDMSe_02	10092021_Spy_Phos_THYexpo_HDMSe_01	10092021_Spy_Phos_THYexpo_HDMSe_02	10092021_Spy_Phos_THY20h_HDMSe_01	10092021_Spy_Phos_THY20h_HDMSe_02	10092021_Spy_Phos_THY3d_HDMSe_01	10092021_Spy_Phos_THY3d_HDMSe_02	10092021_Spy_Phos_Fru15_HDMSe_01	10092021_Spy_Phos_Fru15_HDMSe_02	10092021_Spy_Phos_Fruexpo_HDMSe_01	10092021_Spy_Phos_Fruexpo_HDMSe_02	10092021_Spy_Phos_Fru20h_HDMSe_01	10092021_Spy_Phos_Fru20h_HDMSe_02
1547	602.787	2	1203.56	73.0935	0.525217	3.11634	A0A0H3BVD7	Aldehyde-alcohol dehydrogenase OS=Streptococcus pyogenes serotype M49 (strain NZ131) OX=471876 GN=adhE PE=3	AFKFPELGK	AFKFPELGK	[3] Phosphoglyceryl (K)	29.48	1.64816	3	99.91	DIRKRAFKFPELGKK	K	594					0											3462.32	3533.11	3348.47	3101.99	1784.2	1702.73	1699.97	1804.06	2652.48	2865.53	2759.24	2730.49	3320.5	3446.05	3651.76	4348.96
1432	913.943	2	1825.87	61.4124	0.463617	5.12465	A0A0H3BVE1	30S ribosomal protein S5 OS=Streptococcus pyogenes serotype M49 (strain NZ131) OX=471876 GN=rpsE PE=3	VGFGTGKAQEVPEAIR	VGFGTGKAQEVPEAIR	[7] Phosphoglyceryl (K)	91.9	5.90336	2	100	RVGFGTGKAQEVPEA	K	51	VGFGTGKAQEVPEAIR	[7] Phosphoglyceryl (K)	8.028	5.89047	4	RVGFGTGKAQEVPEA	K	51	VGFGTGKAQEVPEAIR	[7] Phosphoglyceryl (K)	70.5327	5.93235	RVGFGTGKAQEVPEA	K	51	1914.6	1853.33	1905.02	1989.68	1316.81	1203.82	1785.65	1573.33	1756.96	1882.84	3142.77	2991.28	4586.04	4397.71	7339.43	7568.61
1860	627.822	2	1253.63	52.8929	0.443217	3.3241	A0A0H3BVE1	30S ribosomal protein S5 OS=Streptococcus pyogenes serotype M49 (strain NZ131) OX=471876 GN=rpsE PE=3	ATVEGLKQLK					0					ATVEGLKQLK	[7] Phosphoglyceryl (K)	7.528	1.50233	2	RATVEGLKQLKRAEE	K	144	ATVEGLKQLK	[7] Phosphoglyceryl (K)	48.852	1.48356	RATVEGLKQLKRAEE	K	144	1499.15	1465.56	1731.32	1824.65	930.984	1108.41	896.616	829.093	1154.84	1074.96	2947.95	3091.26	2764.4	2943.25	3893.96	4508.24
1392	794.849	2	1587.68	56.8285	0.5048	4.29363	A0A0H3BVE1	30S ribosomal protein S5 OS=Streptococcus pyogenes serotype M49 (strain NZ131) OX=471876 GN=rpsE PE=3	AFKDNAVELEER	AFKDNAVELEER	[3] Phosphoglyceryl (K)	63.77	1.03562	11	100	MAFKDNAVELE	K	4					0											4844.93	4682.66	5352.51	5496.9	2476.73	2884.33	1419.1	1585.49	1868.48	2147.94	5164.09	5645.43	3840.68	4087.6	5285.68	5902.44
2619	794.849	2	1587.68	53.5541	0.525233	4.22438	A0A0H3BVE1	30S ribosomal protein S5 OS=Streptococcus pyogenes serotype M49 (strain NZ131) OX=471876 GN=rpsE PE=3	AFKDNAVELEER	AFKDNAVELEER	[3] Phosphoglyceryl (K)	59.66	1.40991	4	100	MAFKDNAVELE	K	4					0											1448.19	1814.77	1894.75	1997.7	1212.54	1095.82	548.108	655.696	846.233	919.509	2580.59	2719.26	3649.38	3642.44	3855	3912.22
19765	609.631	3	1825.87	61.4124	0.299783	3.11634	A0A0H3BVE1	30S ribosomal protein S5 OS=Streptococcus pyogenes serotype M49 (strain NZ131) OX=471876 GN=rpsE PE=3	VGFGTGKAQEVPEAIR	VGFGTGKAQEVPEAIR	[7] Phosphoglyceryl (K)	91.9	5.9476	2	100	RVGFGTGKAQEVPEA	K	51	VGFGTGKAQEVPEAIR	[7] Phosphoglyceryl (K)	8.028	5.93471	4	RVGFGTGKAQEVPEA	K	51								55.9698	33.6931	0	50.8432	0	34.8681	44.7688	7.21944	1.89646	22.2001	18.0908	39.576	45.2696	34.4248	94.0496	240.951
1838	875.419	2	1748.82	79.3065	0.5662	4.70914	A0A0H3BW88	Archaeal S-adenosylmethionine synthetase OS=Streptococcus pyogenes serotype M49 (strain NZ131) OX=471876 GN=Spy49_0455 PE=3	CFNSSIPLFKIQK	CFNSSIPLFKIQK	[1] Carbamidomethyl (C)|[10] Phosphoglyceryl (K)	52.13	1.75323	4	99.86	NSSIPLFKIQKKAAT	K	103	CFNSSIPLFKIQK	[1] Carbamidomethyl (C)|[10] Phosphoglyceryl (K)	7.9451	1.68259	5	NSSIPLFKIQKKAAT	K	103	CFNSSIPLFKIQK	[1] Carbamidomethyl (C)|[10] Phosphoglyceryl (K)	84.8802	1.72632	NSSIPLFKIQKKAAT	K	103	2.42545	0	0	0	0	0	7.15922	34.7247	124.532	114.75	0	0	3055.42	3001.83	31685.3	31630.4
2398	675.819	2	1349.62	47.9686	0.852917	3.60111	A0A0H3BW88	Archaeal S-adenosylmethionine synthetase OS=Streptococcus pyogenes serotype M49 (strain NZ131) OX=471876 GN=Spy49_0455 PE=3	LDKNELPTPR	LDKNELPTPR	[3] Phosphoglyceryl (K)	38.71	0.917965	2	100	GYFYKLDKNELPTPR	K	190	LDKNELPTPR	[3] Phosphoglyceryl (K)	7.3545	0.900528	4	GYFYKLDKNELPTPR	K	190	LDKNELPTPR	[3] Phosphoglyceryl (K)	78.9601	0.883092	GYFYKLDKNELPTPR	K	190	134.16	159.474	90.7966	97.8448	17.1987	13.6623	221.526	250.062	383.803	450.004	315.251	394.481	2044.67	2114.29	14110.9	13712.1
1904	552.761	2	1103.51	38.4608	0.5792	2.83934	A0A0H3BW88	Archaeal S-adenosylmethionine synthetase OS=Streptococcus pyogenes serotype M49 (strain NZ131) OX=471876 GN=Spy49_0455 PE=3	AATKYLNR	AATKYLNR	[4] Phosphoglyceryl (K)	33.94	6.18056	3	100	IQKKAATKYLNRILP	K	111					0				AATKYLNR	[4] Phosphoglyceryl (K)	70.7396	6.13791	IQKKAATKYLNRILP	K	111	241.901	255.334	234.98	268.016	196.274	225.554	1934.6	1846.37	3803.68	4537.67	278.046	265.492	3363.22	3276.96	13979.9	14840.2
1804	582.758	2	1163.5	44.879	0.566217	2.97784	A0A0H3BW88	Archaeal S-adenosylmethionine synthetase OS=Streptococcus pyogenes serotype M49 (strain NZ131) OX=471876 GN=Spy49_0455 PE=3	FTKMGGDIK	FTKMGGDIK	[3] Phosphoglyceryl (K)	37.67	7.70533	3	99.99	LPTPRFTKMGGDIKV	K	200					0				FTKMGGDIK	[3] Phosphoglyceryl (K)	51.4025	7.66488	LPTPRFTKMGGDIKV	K	200	295.462	248.742	181.529	182.858	87.0235	97.1813	360.415	371.47	247.511	151.114	281.681	434.532	2164.25	2647.18	17864.4	17760.6
3745	754.847	2	1507.68	74.4437	0.443267	4.15512	A0A0H3BW88	Archaeal S-adenosylmethionine synthetase OS=Streptococcus pyogenes serotype M49 (strain NZ131) OX=471876 GN=Spy49_0455 PE=3	KCFNSSIPLFK	KCFNSSIPLFK	[1] Phosphoglyceryl (K)|[2] Carbamidomethyl (C)	58.23	0.974094	3	100	FLGRASKKCFNSSIP	K	93	KCFNSSIPLFK	[1] Phosphoglyceryl (K)|[2] Carbamidomethyl (C)	7.6633	0.892158	4	FLGRASKKCFNSSIP	K	93	KCFNSSIPLFK	[1] Phosphoglyceryl (K)|[2] Carbamidomethyl (C)	48.8275	0.942876	FLGRASKKCFNSSIP	K	93	0	0	0	0	0	0	0	6.16928	56.4116	52.2707	0	0	1287.4	1358.8	5933.54	7104.08
3800	798.362	3	2392.06	67.7879	0.545717	4.43213	A0A0H3BW88	Archaeal S-adenosylmethionine synthetase OS=Streptococcus pyogenes serotype M49 (strain NZ131) OX=471876 GN=Spy49_0455 PE=3	FFNNDIESQLYVDKHVEK					0					FFNNDIESQLYVDKHVEK	[14] Phosphoglyceryl (K)	7.3661	0.47866	3	ESQLYVDKHVEKIKK	K	241	FFNNDIESQLYVDKHVEK	[14] Phosphoglyceryl (K)	58.2122	0.500789	ESQLYVDKHVEKIKK	K	241	0	0	3.28632	0	0	0	110.323	163.175	259.032	237.122	0	3.59488	924.55	857.091	8422.31	8560.62
22878	1197.04	2	2392.06	67.7879	0.197583	6.71745	A0A0H3BW88	Archaeal S-adenosylmethionine synthetase OS=Streptococcus pyogenes serotype M49 (strain NZ131) OX=471876 GN=Spy49_0455 PE=3	FFNNDIESQLYVDKHVEK					0					FFNNDIESQLYVDKHVEK	[14] Phosphoglyceryl (K)	7.3661	-2.30931	3	ESQLYVDKHVEKIKK	K	241								0	0	0	0	0	0	0	0	0	0	0	0	0	0	561.6	278.546
34096	583.948	3	1748.82	79.3065	0.25885	3.04709	A0A0H3BW88	Archaeal S-adenosylmethionine synthetase OS=Streptococcus pyogenes serotype M49 (strain NZ131) OX=471876 GN=Spy49_0455 PE=3	CFNSSIPLFKIQK	CFNSSIPLFKIQK	[1] Carbamidomethyl (C)|[10] Phosphoglyceryl (K)	52.13	0.281364	4	99.86	NSSIPLFKIQKKAAT	K	103	CFNSSIPLFKIQK	[1] Carbamidomethyl (C)|[10] Phosphoglyceryl (K)	7.9451	0.210726	4	NSSIPLFKIQKKAAT	K	103								0	0	0	0	0	0	0.116621	0	0	2.79738	0	0	0	2.18356	321.103	341.967
34232	1104.51	1	1103.5	38.4403	0.122867	9.62604	A0A0H3BW88	Archaeal S-adenosylmethionine synthetase OS=Streptococcus pyogenes serotype M49 (strain NZ131) OX=471876 GN=Spy49_0455 PE=3	AATKYLNR	AATKYLNR	[4] Phosphoglyceryl (K)	33.94	2.58578	2	100	IQKKAATKYLNRILP	K	111					0											0	0	0	0	0	0	0	0	0	0	0	0	0	0	9.26344	9.34802
41557	1164.5	1	1163.5	44.879	0.0819167	10.0416	A0A0H3BW88	Archaeal S-adenosylmethionine synthetase OS=Streptococcus pyogenes serotype M49 (strain NZ131) OX=471876 GN=Spy49_0455 PE=3	FTKMGGDIK	FTKMGGDIK	[3] Phosphoglyceryl (K)	37.67	2.43904	2	99.99	LPTPRFTKMGGDIKV	K	200					0											0	0	0	0	0	0	0	0	0	0	0	0	0	0	0	56.5569
2884	758.377	2	1514.74	86.9185	0.6816	4.36288	A0A0H3BWG0	DNA-directed RNA polymerase subunit beta' OS=Streptococcus pyogenes serotype M49 (strain NZ131) OX=471876 GN=rpoC PE=3	KNLGNIIAETFK	KNLGNIIAETFK	[1] Phosphoglyceryl (K)	71.5	0.734953	4	100	INVPFKKKNLGNIIA	K	610	KNLGNIIAETFK	[1] Phosphoglyceryl (K)	7.1346	0.653399	9	INVPFKKKNLGNIIA	K	610								1518.25	1522.08	2073.42	2025.98	1016.77	858.739	1414.21	1284.19	1676.56	1726.4	1615.07	1498.41	3171.68	3112.06	4266.83	4379.86
3076	526.264	2	1050.51	46.5366	0.443133	2.83934	A0A0H3BXD5	30S ribosomal protein S12 OS=Streptococcus pyogenes serotype M49 (strain NZ131) OX=471876 GN=rpsL PE=3	VKDLPGVR					0									0				VKDLPGVR	[2] Phosphoglyceryl (K)	83.3766	2.66437	LIRGGRVKDLPGVRY	K	119	357.036	418.691	499.303	587.538	290.658	348.341	276.452	282.97	320.483	301.967	1151.64	1087.49	1723.63	1783.5	2560.4	3059.89
1673	635.298	2	1268.58	31.177	0.54585	3.3241	A0A0H3BXD5	30S ribosomal protein S12 OS=Streptococcus pyogenes serotype M49 (strain NZ131) OX=471876 GN=rpsL PE=3	VQTKMAAPQK	VQTKMAAPQK	[4] Phosphoglyceryl (K)	37.6	-0.960499	4	99.97	SHKKVQTKMAAPQKR	K	55	VQTKMAAPQK	[4] Phosphoglyceryl (K)	7.2574	-0.97905	5	SHKKVQTKMAAPQKR	K	55	VQTKMAAPQK	[4] Phosphoglyceryl (K)	34.6414	-0.9976	SHKKVQTKMAAPQKR	K	55	1603.52	1930.34	2225.88	2409.38	1402.81	1561.38	885.902	970.208	1005.76	1020.25	3183.03	3126.32	3130.92	3182.68	4203.25	4545.08
5442	600.272	3	1797.8	46.5981	0.320267	2.70083	A0A0H3BXD5	30S ribosomal protein S12 OS=Streptococcus pyogenes serotype M49 (strain NZ131) OX=471876 GN=rpsL PE=3	SDSPALNIGYNSHKK					0					SDSPALNIGYNSHKK	[14] Phosphoglyceryl (K)	6.938	1.06235	2	NIGYNSHKKVQTKMA	K	50								662.091	700.78	364.198	352.029	175.536	187.683	413.304	457.333	434.546	382.5	1109.8	951.048	1716.1	1951.89	2546.93	2914.9
7802	584.815	2	1167.62	75.092	0.40245	3.1856	A0A0H3BXV2	Glyco_trans_2-like domain-containing protein OS=Streptococcus pyogenes serotype M49 (strain NZ131) OX=471876 GN=Spy49_0457 PE=4	GLIKDLTLK	GLIKDLTLK	[4] Phosphoglyceryl (K)	37.68	0.719997	3	99.99	GFSRGLIKDLTLKCN	K	166					0											0	0	0	0	0	0	0	0	0	0.00125078	0	0	144.356	170.088	2410.89	2848.16
5401	484.776	2	967.538	66.1714	0.430017	2.63158	A0A0H3BY05	Carbamate kinase OS=Streptococcus pyogenes serotype M49 (strain NZ131) OX=471876 GN=arcC PE=3	SLVKLIK	SLVKLIK	[4] Phosphoglyceryl (K)	28.11	2.30467	2	98.39	STSKSLVKLIKEGHE	K	38					0											905.641	980.553	601.442	549.508	200.982	213.643	327.676	396.442	573.325	662.784	637.081	698.924	679.871	685.158	358.697	552.584
7794	885.948	2	1769.88	61.8556	0.3817	5.26316	A0A0H3BY05	Carbamate kinase OS=Streptococcus pyogenes serotype M49 (strain NZ131) OX=471876 GN=arcC PE=3	AQQEALISTSKSLVK					0					AQQEALISTSKSLVK	[11] Phosphoglyceryl (K)	6.2446	-0.300607	3	EALISTSKSLVKLIK	K	34								816.02	827.539	525.124	554.518	186.31	232.905	530.913	480.464	535.982	648.102	1051.26	1052.86	704.653	648.535	292.395	281.717
23364	590.967	3	1769.88	61.8556	0.279317	3.11634	A0A0H3BY05	Carbamate kinase OS=Streptococcus pyogenes serotype M49 (strain NZ131) OX=471876 GN=arcC PE=3	AQQEALISTSKSLVK					0					AQQEALISTSKSLVK	[11] Phosphoglyceryl (K)	6.2446	-0.899087	3	EALISTSKSLVKLIK	K	34								181.147	199.089	48.4242	62.1448	8.04701	19.4167	33.4237	70.3934	101.206	81.8504	294.688	310.485	177.336	184.153	28.7368	78.0147
1047	818.372	2	1634.73	61.8556	0.545517	4.57064	A0A0H3BY10	PC4 domain-containing protein OS=Streptococcus pyogenes serotype M49 (strain NZ131) OX=471876 GN=Spy49_0501 PE=4	MGKGITLTNEEFK	MGKGITLTNEEFK	[3] Phosphoglyceryl (K)	57.88	1.46851	9	100	PDHTKMGKGITLTNE	K	57					0				MGKGITLTNEEFK	[3] Phosphoglyceryl (K)	86.4961	1.50089	PDHTKMGKGITLTNE	K	57	5947.04	5844.63	7238.04	6864.61	2437.12	2677.79	2106.11	2088.81	3837.02	3952.64	7467.26	7432.51	4936.52	5088.61	12747.7	11977.3
2815	800.863	2	1599.71	50.5536	0.402367	4.36288	A0A0H3BY24	Uncharacterized protein OS=Streptococcus pyogenes serotype M49 (strain NZ131) OX=471876 GN=Spy49_0519c PE=4	TPEEMTNKEIIK					0					TPEEMTNKEIIK	[8] Phosphoglyceryl (K)	6.4028	0.90078	2	TPEEMTNKEIIKMMM	K	148								1300.91	1497.13	1430.16	1545.3	731.13	700.719	682.895	719.399	1069.78	1038.8	1848.88	1854.56	1075.36	1218.5	4517.99	4759.52
1769	633.637	3	1897.89	52.6881	0.402283	2.97784	A0A0H3BY45	Ribosome hibernation promoting factor OS=Streptococcus pyogenes serotype M49 (strain NZ131) OX=471876 GN=hpf PE=3	TKNVTLKPMDVEEAR					0					TKNVTLKPMDVEEAR	[2] Phosphoglyceryl (K)	6.8311	1.23499	14	EVQVVRTKNVTLKPM	K	131	TKNVTLKPMDVEEAR	[2] Phosphoglyceryl (K)	81.5216	1.26288	EVQVVRTKNVTLKPM	K	131	3369.08	3571.57	2359.52	2474.49	919.868	1100.51	1961.46	2066.03	1538.26	1908.12	4744.54	5075.96	6454.31	6502.16	8529.34	8701.33
3775	762.326	2	1522.64	47.1977	0.545533	4.36288	A0A0H3BY45	Ribosome hibernation promoting factor OS=Streptococcus pyogenes serotype M49 (strain NZ131) OX=471876 GN=hpf PE=3	YFAKDQEIDAR	YFAKDQEIDAR	[4] Phosphoglyceryl (K)	44.95	1.62287	2	100	KIEKYFAKDQEIDAR	K	34	YFAKDQEIDAR	[4] Phosphoglyceryl (K)	7.266	1.60742	2	KIEKYFAKDQEIDAR	K	34								656.525	649.588	558.403	617.693	310.617	310.681	275.457	253.225	620.617	609.88	1655.94	1684.44	1903.75	1891.94	2730.24	2883.16
7520	949.949	2	1897.88	52.6881	0.2663	5.33241	A0A0H3BY45	Ribosome hibernation promoting factor OS=Streptococcus pyogenes serotype M49 (strain NZ131) OX=471876 GN=hpf PE=3	TKNVTLKPMDVEEAR					0					TKNVTLKPMDVEEAR	[2] Phosphoglyceryl (K)	6.8311	-0.781062	14	EVQVVRTKNVTLKPM	K	131								188.44	220.66	347.382	287.507	78.4469	72.7425	291.934	214.394	486.294	447.167	838.624	765.479	1019.21	970.174	1835.31	1293.02
4767	878.397	2	1754.78	49.6597	0.525167	4.77839	A0A0H3BY69	Aminopeptidase OS=Streptococcus pyogenes serotype M49 (strain NZ131) OX=471876 GN=pepC PE=3	DLIASGAKADQVEDR					0					DLIASGAKADQVEDR	[8] Phosphoglyceryl (K)	6.8969	4.52365	5	DLIASGAKADQVEDR	K	195								613.183	646.742	683.289	706.269	167.73	202.189	700.979	711.665	522.408	569.004	1807.71	1661.31	1294.25	1602.37	3371.74	3358.43
3354	608.263	2	1214.51	34.103	0.525283	2.90859	A0A0H3BY96	Phosphate acetyltransferase OS=Streptococcus pyogenes serotype M49 (strain NZ131) OX=471876 GN=pta PE=3	GKATLEDADK	GKATLEDADK	[2] Phosphoglyceryl (K)	33.81	3.705	3	99.97	FVDIRKGKATLEDAD	K	94					0											1376.49	1478.61	1545.94	1562.01	736.299	864.442	824.358	798.617	1102.74	1124.15	2179.07	2250.14	1540.38	1621.38	2972.95	2778.59
3306	686.318	2	1370.62	40.2543	0.566117	3.53186	A0A0H3BYC1	DNA-directed RNA polymerase subunit alpha OS=Streptococcus pyogenes serotype M49 (strain NZ131) OX=471876 GN=rpoA PE=3	KVNYQVEPAR	KVNYQVEPAR	[1] Phosphoglyceryl (K)	46.19	-1.45419	3	100	SIYTPVKKVNYQVEP	K	173	KVNYQVEPAR	[1] Phosphoglyceryl (K)	6.1447	-1.47136	6	SIYTPVKKVNYQVEP	K	173								1429.14	1478.72	1598.61	1664.35	947.082	1065.07	2199.05	2235.64	3026.14	2759.94	2328.66	2313.48	3129.95	2915.19	3211.77	3332.75
7609	625.289	2	1248.56	35.2148	0.52515	3.3241	A0A0H3BYD3	Enoyl-(Acyl-carrier-protein) reductase (FMN) OS=Streptococcus pyogenes serotype M49 (strain NZ131) OX=471876 GN=fabK PE=4	LTSAYAKAEK					0					LTSAYAKAEK	[7] Phosphoglyceryl (K)	5.8095	0.403652	2	KLTSAYAKAEKAFLI	K	242								372.26	476.453	740.093	829.511	253.651	283.058	256.529	305.695	316.346	385.382	709.923	781.407	817.177	1099.55	1501.51	1386.43
785	726.333	2	1450.65	61.351	0.586467	4.01662	A0A0H3BYI5	Glucose-1-phosphate thymidylyltransferase OS=Streptococcus pyogenes serotype M49 (strain NZ131) OX=471876 GN=rmlA PE=3	KNEYGQYLLR	KNEYGQYLLR	[1] Phosphoglyceryl (K)	53.14	1.88691	22	100	KLAQSLKKNEYGQYL	K	275	KNEYGQYLLR	[1] Phosphoglyceryl (K)	7.325	1.80175	19	KLAQSLKKNEYGQYL	K	275	KNEYGQYLLR	[1] Phosphoglyceryl (K)	93.2658	1.9234	KLAQSLKKNEYGQYL	K	275	6881.96	6377.53	7805.54	8003.73	3469.93	3619.52	3680.94	3470.78	4961.57	5287.59	7582.62	7475.73	6723.45	7174.09	11171	11459.8
5307	473.72	2	945.425	38.6657	0.607217	2.42382	A0A0H3BYJ6	CsbD domain-containing protein OS=Streptococcus pyogenes serotype M49 (strain NZ131) OX=471876 GN=Spy49_1002c PE=3	LKEGFGK	LKEGFGK	[2] Phosphoglyceryl (K)	29.54	4.40929	2	99.91	DQAGGKLKEGFGKIS	K	18					0											482.552	501.595	499.861	558	315.899	339.162	258.636	258.761	399.037	465.486	1013.38	967.469	700.075	642.314	1492.65	1721.71
6798	716.316	2	1430.62	36.4011	0.430133	3.67036	A0A0H3BYJ6	CsbD domain-containing protein OS=Streptococcus pyogenes serotype M49 (strain NZ131) OX=471876 GN=Spy49_1002c PE=3	ISGDKSLETEGK	ISGDKSLETEGK	[5] Phosphoglyceryl (K)	73.96	-0.206906	2	100	FGKISGDKSLETEGK	K	28					0											194.174	207.816	463.526	386.587	141.636	177.265	169.832	163.61	236.845	258.206	632.769	791.417	389.179	373.972	1186.39	1427.88
206	707.848	2	1413.68	53.2749	0.784267	3.80886	A0A0H3BYL1	Pyruvate kinase OS=Streptococcus pyogenes serotype M49 (strain NZ131) OX=471876 GN=pyk PE=3	TNKTDVIASAVK	TNKTDVIASAVK	[3] Phosphoglyceryl (K)	88.1	4.43872	26	100	SAFPRTNKTDVIASA	K	383	TNKTDVIASAVK	[3] Phosphoglyceryl (K)	7.5811	4.42208	22	SAFPRTNKTDVIASA	K	383	TNKTDVIASAVK	[3] Phosphoglyceryl (K)	84.7212	4.40543	SAFPRTNKTDVIASA	K	383	19071.4	18802.4	16404.3	17220.5	9546.87	9921.35	8402.2	8593.59	10101	10391.4	20305.3	22238.7	19937.6	20515.1	46556.7	50072.1
1291	633.809	2	1265.6	40.2133	0.463733	3.3241	A0A0H3BYL1	Pyruvate kinase OS=Streptococcus pyogenes serotype M49 (strain NZ131) OX=471876 GN=pyk PE=3	QKGVNIPNTK	QKGVNIPNTK	[2] Phosphoglyceryl (K)	29.39	1.21799	3	99.91	DGIIAKQKGVNIPNT	K	184	QKGVNIPNTK	[2] Phosphoglyceryl (K)	7.4505	1.19939	3	DGIIAKQKGVNIPNT	K	184								2501.37	2585.25	2800.29	2901.53	1795.82	1798.61	1342.42	1244.12	1109	1297.48	4035.18	3784.41	4198.59	3808.64	6289.63	6746.72
3219	1109.48	2	2216.94	79.3065	0.504783	6.09418	A0A0H3BYL1	Pyruvate kinase OS=Streptococcus pyogenes serotype M49 (strain NZ131) OX=471876 GN=pyk PE=3	TELFADDAKEFSYVTGEK	TELFADDAKEFSYVTGEK	[9] Phosphoglyceryl (K)	71.74	0.0026758	7	100	ELFADDAKEFSYVTG	K	104	TELFADDAKEFSYVTGEK	[9] Phosphoglyceryl (K)	7.5767	-0.00793934	16	ELFADDAKEFSYVTG	K	104								2763.72	2327	2245.59	1873.61	1156.16	1016.86	1048.2	1014.49	1238.72	1120.13	1788.85	1586.04	3602.05	3359	6682.14	6277.03
3082	607.775	2	1213.54	33.5367	0.804533	3.1856	A0A0H3BYL1	Pyruvate kinase OS=Streptococcus pyogenes serotype M49 (strain NZ131) OX=471876 GN=pyk PE=3	TAKDVEEVR	TAKDVEEVR	[3] Phosphoglyceryl (K)	43.65	10.1566	2	100	ISFVRTAKDVEEVRE	K	226					0											805.487	951.213	1140.87	1161.29	576.548	691.564	637.314	656.16	604.335	582.79	1700.25	1821.84	2259.3	2530.23	3129.2	3295.35
6265	815.881	2	1629.75	74.6487	0.545667	4.57064	A0A0H3BYL1	Pyruvate kinase OS=Streptococcus pyogenes serotype M49 (strain NZ131) OX=471876 GN=pyk PE=3	VGFLLDTKGPEMR					0					VGFLLDTKGPEMR	[8] Phosphoglyceryl (K)	7.31	0.519264	3	VGFLLDTKGPEMRTE	K	90								235.072	250.792	294.745	279.758	174.465	141.42	147.601	160.408	407.212	431.372	215.934	221.57	763.611	796.734	2582.08	2765.24
6701	748.837	2	1495.66	56.4466	0.463783	3.94737	A0A0H3BYL1	Pyruvate kinase OS=Streptococcus pyogenes serotype M49 (strain NZ131) OX=471876 GN=pyk PE=3	EFSYVTGEKIR					0					EFSYVTGEKIR	[9] Phosphoglyceryl (K)	7.7254	0.442829	3	FSYVTGEKIRVATTQ	K	113								378.874	319.484	468.484	542.242	275.849	240.893	132.52	186.482	392.298	312.61	720.399	663.429	989.549	1025.44	1636.79	1657.61
12255	739.988	3	2216.94	79.3065	0.34095	3.53186	A0A0H3BYL1	Pyruvate kinase OS=Streptococcus pyogenes serotype M49 (strain NZ131) OX=471876 GN=pyk PE=3	TELFADDAKEFSYVTGEK	TELFADDAKEFSYVTGEK	[9] Phosphoglyceryl (K)	71.74	0.286402	7	100	ELFADDAKEFSYVTG	K	104	TELFADDAKEFSYVTGEK	[9] Phosphoglyceryl (K)	7.5767	0.275787	16	ELFADDAKEFSYVTG	K	104								510.59	484.88	151.563	117.043	46.6006	36.4174	65.7572	68.3116	65.0443	67.7983	203.784	254.406	660.587	591.493	1062.82	1402.27
22744	472.234	3	1413.68	53.2132	0.266383	2.21607	A0A0H3BYL1	Pyruvate kinase OS=Streptococcus pyogenes serotype M49 (strain NZ131) OX=471876 GN=pyk PE=3	TNKTDVIASAVK	TNKTDVIASAVK	[3] Phosphoglyceryl (K)	83.17	2.75771	8	100	SAFPRTNKTDVIASA	K	383					0											42.4851	43.1246	11.1024	22.3328	0	7.87925	1.86797	21.1818	3.81647	12.2996	32.5078	44.1798	36.5753	46.2648	189.622	311.746
413	905.475	3	2713.4	91.2355	0.9477	5.26316	A0A0H3BYM9	Glyceraldehyde-3-phosphate dehydrogenase OS=Streptococcus pyogenes serotype M49 (strain NZ131) OX=471876 GN=plr PE=3	AGAANIVPNSTGAAKAIGLVIPELNGK	AGAANIVPNSTGAAKAIGLVIPELNGK	[15] Phosphoglyceryl (K)	63.73	-0.4241	8	100	PNSTGAAKAIGLVIP	K	216	AGAANIVPNSTGAAKAIGLVIPELNGK	[15] Phosphoglyceryl (K)	8.4458	-0.469627	22	PNSTGAAKAIGLVIP	K	216	AGAANIVPNSTGAAKAIGLVIPELNGK	[15] Phosphoglyceryl (K)	77.4713	-0.376411	PNSTGAAKAIGLVIP	K	216	9373.05	8495.61	14899.4	11312.3	18055.5	16387.2	16441.1	16393.4	20791.2	20549.6	29529.5	29158.2	38291.7	37514.7	80075.8	78403
400	905.802	3	2714.39	89.9877	1.12488	5.26316	A0A0H3BYM9	Glyceraldehyde-3-phosphate dehydrogenase OS=Streptococcus pyogenes serotype M49 (strain NZ131) OX=471876 GN=plr PE=3	AGAANIVPNSTGAAKAIGLVIPELNGK	AGAANIVPNSTGAAKAIGLVIPELNGK	[15] Phosphoglyceryl (K)|[25] Deamidation (N)	46.35	-1.38048	3	99.99	PNSTGAAKAIGLVIP	K	216	AGAANIVPNSTGAAKAIGLVIPELNGK	[15] Phosphoglyceryl (K)|[25] Deamidation (N)	8.3373	-1.42599	13	PNSTGAAKAIGLVIP	K	216	AGAANIVPNSTGAAKAIGLVIPELNGK	[15] Phosphoglyceryl (K)|[25] Deamidation (N)	85.2355	-1.3328	PNSTGAAKAIGLVIP	K	216	5750.78	5002.64	8807.98	7663.26	9469.46	8263.22	12149.7	11915.8	12122.8	12340.1	19465.6	18475.2	22477.3	23074.3	42048.4	43212.1
1554	676.332	2	1350.65	70.9112	0.60695	3.73961	A0A0H3BYM9	Glyceraldehyde-3-phosphate dehydrogenase OS=Streptococcus pyogenes serotype M49 (strain NZ131) OX=471876 GN=plr PE=3	TLEYFAKIAK	TLEYFAKIAK	[7] Phosphoglyceryl (K)	46.65	1.87195	5	96.81	RTLEYFAKIAK	K	333	TLEYFAKIAK	[7] Phosphoglyceryl (K)	8.4841	1.85453	3	RTLEYFAKIAK	K	333	TLEYFAKIAK	[7] Phosphoglyceryl (K)	39.0975	1.8371	RTLEYFAKIAK	K	333	2304.72	2410.01	2422.28	2470.88	1391.03	1460.93	957.692	993.271	1851.77	1849.26	2847.69	2622.81	7034.69	8057.18	9586.35	10182.6
945	515.237	3	1542.69	24.2142	0.689033	2.49307	A0A0H3BYM9	Glyceraldehyde-3-phosphate dehydrogenase OS=Streptococcus pyogenes serotype M49 (strain NZ131) OX=471876 GN=plr PE=3	EAAEKHLHANGAK	EAAEKHLHANGAK	[5] Phosphoglyceryl (K)	57.41	4.40153	8	100	AKKEAAEKHLHANGA	K	108	EAAEKHLHANGAK	[5] Phosphoglyceryl (K)	8.0501	4.32145	14	AKKEAAEKHLHANGA	K	108	EAAEKHLHANGAK	[5] Phosphoglyceryl (K)	46.2228	4.48541	AKKEAAEKHLHANGA	K	108	5368.83	6497.03	3025.36	3326.93	1966.44	1986.57	3432.85	3375.83	412.002	859.882	8698.13	9756.81	15599.2	15673.1	12690.6	13140.9
1111	515.565	3	1543.67	25.3467	0.443283	2.56233	A0A0H3BYM9	Glyceraldehyde-3-phosphate dehydrogenase OS=Streptococcus pyogenes serotype M49 (strain NZ131) OX=471876 GN=plr PE=3	EAAEKHLHANGAK	EAAEKHLHANGAK	[5] Phosphoglyceryl (K)|[10] Deamidation (N)	78.83	4.54942	5	100	AKKEAAEKHLHANGA	K	108	EAAEKHLHANGAK	[5] Phosphoglyceryl (K)|[10] Deamidation (N)	8.2849	4.46939	7	AKKEAAEKHLHANGA	K	108	EAAEKHLHANGAK	[5] Phosphoglyceryl (K)|[10] Deamidation (N)	63.8793	4.63325	AKKEAAEKHLHANGA	K	108	4096.3	4401.81	2325.86	2508.51	1513.86	1536.9	2495.22	2468.66	662.254	1122.63	7300.71	7215.61	12803.5	12482.4	9563.92	9941.22
328	733.37	2	1464.73	47.8867	0.7841	3.87812	A0A0H3BYM9	Glyceraldehyde-3-phosphate dehydrogenase OS=Streptococcus pyogenes serotype M49 (strain NZ131) OX=471876 GN=plr PE=3	KVVITAPGGNDVK	KVVITAPGGNDVK	[1] Phosphoglyceryl (K)	85.33	2.40433	21	100	LHANGAKKVVITAPG	K	117	KVVITAPGGNDVK	[1] Phosphoglyceryl (K)	8.6943	2.38826	17	LHANGAKKVVITAPG	K	117	KVVITAPGGNDVK	[1] Phosphoglyceryl (K)	93.4532	2.44046	LHANGAKKVVITAPG	K	117	13390.9	14449.9	10341.9	11222.8	14258.7	15405.1	7814.61	7972.27	4716.38	5310.97	38191.3	39666.7	51613	50489	36124.9	36364.8
8549	1357.7	2	2713.39	91.2559	0.545517	7.89474	A0A0H3BYM9	Glyceraldehyde-3-phosphate dehydrogenase OS=Streptococcus pyogenes serotype M49 (strain NZ131) OX=471876 GN=plr PE=3	AGAANIVPNSTGAAKAIGLVIPELNGK	AGAANIVPNSTGAAKAIGLVIPELNGK	[15] Phosphoglyceryl (K)	63.73	-4.44883	8	100	PNSTGAAKAIGLVIP	K	216	AGAANIVPNSTGAAKAIGLVIPELNGK	[15] Phosphoglyceryl (K)	8.4458	-4.49436	21	PNSTGAAKAIGLVIP	K	216								37.3286	23.2399	508.69	359.514	787.195	569.856	1077.34	796.108	738.931	675.271	1010.82	1059.12	1539.71	1316.08	4127.55	3293.28
5072	701.701	3	2102.08	83.1264	0.722583	3.67036	A0A0H3BYM9	Glyceraldehyde-3-phosphate dehydrogenase OS=Streptococcus pyogenes serotype M49 (strain NZ131) OX=471876 GN=plr PE=3	AIGLVIPELNGKLDGAAQR	AIGLVIPELNGKLDGAAQR	[12] Phosphoglyceryl (K)	25.49	1.21589	2	100	VIPELNGKLDGAAQR	K	228	AIGLVIPELNGKLDGAAQR	[12] Phosphoglyceryl (K)	8.4958	1.2047	9	VIPELNGKLDGAAQR	K	228								604.582	654.699	732.937	536.238	781.604	780.512	686.731	854.05	462.282	506.917	2567.93	2654.99	10969.7	10692.4	7251.06	8760.7
6854	1052.05	2	2102.08	83.1264	0.627583	6.02493	A0A0H3BYM9	Glyceraldehyde-3-phosphate dehydrogenase OS=Streptococcus pyogenes serotype M49 (strain NZ131) OX=471876 GN=plr PE=3	AIGLVIPELNGKLDGAAQR	AIGLVIPELNGKLDGAAQR	[12] Phosphoglyceryl (K)	25.49	0.396074	2	100	VIPELNGKLDGAAQR	K	228	AIGLVIPELNGKLDGAAQR	[12] Phosphoglyceryl (K)	8.4958	0.384879	9	VIPELNGKLDGAAQR	K	228								222.292	119.989	895.174	708.56	1086.2	764.941	625.562	624.714	249.428	310.026	2316.72	2230.26	8031.84	7675.61	5506.07	5161.85
11952	1358.2	2	2714.38	89.9673	0.463767	7.96399	A0A0H3BYM9	Glyceraldehyde-3-phosphate dehydrogenase OS=Streptococcus pyogenes serotype M49 (strain NZ131) OX=471876 GN=plr PE=3	AGAANIVPNSTGAAKAIGLVIPELNGK	AGAANIVPNSTGAAKAIGLVIPELNGK	[15] Phosphoglyceryl (K)|[25] Deamidation (N)	46.35	-4.58648	3	99.99	PNSTGAAKAIGLVIP	K	216	AGAANIVPNSTGAAKAIGLVIPELNGK	[15] Phosphoglyceryl (K)|[25] Deamidation (N)	8.3373	-4.63199	12	PNSTGAAKAIGLVIP	K	216								0	0	166.27	171.166	186.332	185.74	362.596	250.342	279.268	173.695	455.484	405.279	551.934	549.056	1751.46	1328.66
5993	557.934	3	1670.78	21.2474	0.402333	2.63158	A0A0H3BYM9	Glyceraldehyde-3-phosphate dehydrogenase OS=Streptococcus pyogenes serotype M49 (strain NZ131) OX=471876 GN=plr PE=3	KEAAEKHLHANGAK					0					KEAAEKHLHANGAK	[6] Phosphoglyceryl (K)	7.5628	1.21574	2	AKKEAAEKHLHANGA	K	108								752.862	871.495	226.663	216.096	7.33453	31.1246	208.989	233.03	0	0	516.5	619.146	2826.91	3026.42	1682.44	1479.02
5680	418.703	4	1670.78	21.2678	0.48425	2.07756	A0A0H3BYM9	Glyceraldehyde-3-phosphate dehydrogenase OS=Streptococcus pyogenes serotype M49 (strain NZ131) OX=471876 GN=plr PE=3	KEAAEKHLHANGAK					0					KEAAEKHLHANGAK	[6] Phosphoglyceryl (K)	7.5628	2.19892	2	AKKEAAEKHLHANGA	K	108								786.434	875.464	178.411	205.81	41.8762	45.8698	178.232	206.651	0	7.40024	519.937	591.924	2475.55	2635.06	1660.33	1565.44
6027	772.348	2	1542.68	24.2142	0.381867	4.36288	A0A0H3BYM9	Glyceraldehyde-3-phosphate dehydrogenase OS=Streptococcus pyogenes serotype M49 (strain NZ131) OX=471876 GN=plr PE=3	EAAEKHLHANGAK	EAAEKHLHANGAK	[5] Phosphoglyceryl (K)	57.41	-0.30057	8	100	AKKEAAEKHLHANGA	K	108	EAAEKHLHANGAK	[5] Phosphoglyceryl (K)	8.0501	-0.380647	14	AKKEAAEKHLHANGA	K	108								330.941	512.586	325.849	318.108	113.284	141.112	277.564	215.989	0	6.31888	854.67	1005.23	2139.34	2194.99	1206.87	1389.28
7246	772.841	2	1543.67	25.3467	0.320417	4.22438	A0A0H3BYM9	Glyceraldehyde-3-phosphate dehydrogenase OS=Streptococcus pyogenes serotype M49 (strain NZ131) OX=471876 GN=plr PE=3	EAAEKHLHANGAK	EAAEKHLHANGAK	[5] Phosphoglyceryl (K)|[10] Deamidation (N)	73.89	0.0431936	5	100	AKKEAAEKHLHANGA	K	108	EAAEKHLHANGAK	[5] Phosphoglyceryl (K)|[10] Deamidation (N)	8.2849	-0.0368322	7	AKKEAAEKHLHANGA	K	108								227.019	299.857	182.504	189.728	98.6274	113.919	144.244	175.178	0	0	669.094	593.543	1410.08	1352.65	816.117	774.907
2335	557.271	2	1112.53	34.5667	0.607133	2.83934	A0A0H3BYQ3	30S ribosomal protein S3 OS=Streptococcus pyogenes serotype M49 (strain NZ131) OX=471876 GN=rpsC PE=3	GIKTQVSGR	GIKTQVSGR	[3] Phosphoglyceryl (K)	34	3.5817	3	100	RAGAKGIKTQVSGRL	K	140					0				GIKTQVSGR	[3] Phosphoglyceryl (K)	74.5771	3.62928	RAGAKGIKTQVSGRL	K	140	668.55	630.885	1134.72	1086.35	623.88	741.42	520.536	540.658	400.814	557.177	1999.74	2293.34	2737.05	3171.73	4403.32	4732.11
1510	555.77	2	1109.53	23.9275	0.709467	2.97784	A0A0H3BYQ3	30S ribosomal protein S3 OS=Streptococcus pyogenes serotype M49 (strain NZ131) OX=471876 GN=rpsC PE=3	AQKQAIQR	AQKQAIQR	[3] Phosphoglyceryl (K)	38.75	2.6564	9	100	VAFRRAQKQAIQRTM	K	125					0				AQKQAIQR	[3] Phosphoglyceryl (K)	62.1933	2.61398	VAFRRAQKQAIQRTM	K	125	2096.25	2265.51	2776.33	2987.24	1786.65	1903.76	1276.29	1357.15	399.329	492.634	2903.76	2912.81	2433.61	2498.53	4562.73	4970.37
1341	563.781	2	1125.55	42.6757	0.865967	2.97784	A0A0H3BYQ3	30S ribosomal protein S3 OS=Streptococcus pyogenes serotype M49 (strain NZ131) OX=471876 GN=rpsC PE=3	GQLNKLTGK	GQLNKLTGK	[5] Phosphoglyceryl (K)	35.36	3.91008	6	99.86	ALRGQLNKLTGKQVH	K	83					0											2735.38	3058.27	3575.37	3849.32	1838.41	1854.29	2154.32	2193.24	2316.67	2342.17	3219.93	3192.55	3447.79	3234.44	4281.39	4768.19
5718	667.826	2	1333.64	43.1469	0.340967	3.4626	A0A0H3BYT6	Non-phosphorylating glyceraldehyde-3-phosphate dehydrogenase (NADP) OS=Streptococcus pyogenes serotype M49 (strain NZ131) OX=471876 GN=gapN PE=4	GHKAAVSEVIR					0					GHKAAVSEVIR	[3] Phosphoglyceryl (K)	6.2725	-0.986715	2	KEVAKGHKAAVSEVI	K	95								270.905	355.287	215.255	277.846	35.2875	47.4489	231.769	267.48	675.07	573.505	569.668	509.295	1520.12	1269.3	1551.18	1634.7
15783	860.382	2	1718.75	60.2185	0.4433	4.63989	A0A0H3BYT6	Non-phosphorylating glyceraldehyde-3-phosphate dehydrogenase (NADP) OS=Streptococcus pyogenes serotype M49 (strain NZ131) OX=471876 GN=gapN PE=4	DATDKGATALTAFNR					0					DATDKGATALTAFNR	[5] Phosphoglyceryl (K)	6.4282	-0.901216	3	LIKDATDKGATALTA	K	344								74.836	93.5486	182.024	184.643	91.2808	125.679	79.6036	60.8504	51.7756	83.4232	1001.01	1054.97	1555.41	1541.34	658.127	719.161
9287	797.415	2	1592.81	67.3653	0.504733	4.36288	A0A0H3BZ23	Cell division protein FtsZ OS=Streptococcus pyogenes serotype M49 (strain NZ131) OX=471876 GN=ftsZ PE=3	AETVIQLGPKLTR					0					AETVIQLGPKLTR	[10] Phosphoglyceryl (K)	7.3096	-1.78233	5	TVIQLGPKLTRGLGA	K	65								283.164	239.463	427.069	470.662	73.4947	129.326	43.2849	40.2704	197.424	245.092	531.274	536.671	1088.11	1252.77	1936.41	2167.61
6531	723.817	2	1445.62	42.1578	0.402367	3.67036	A0A0H3BZ23	Cell division protein FtsZ OS=Streptococcus pyogenes serotype M49 (strain NZ131) OX=471876 GN=ftsZ PE=3	QEKAEQVSGFR	QEKAEQVSGFR	[3] Phosphoglyceryl (K)	35.17	0.965913	5	100	ATGVRQEKAEQVSGF	K	320	QEKAEQVSGFR	[3] Phosphoglyceryl (K)	7.3952	0.949634	7	ATGVRQEKAEQVSGF	K	320								186.46	257.462	387.328	431.392	225.207	242.603	277.394	228.338	286.093	338.329	1017.15	843.191	1788.52	1575.66	1746.73	1839.68
7937	942.44	2	1882.87	52.0474	0.340883	5.19391	A0A0H3BZ39	Fc-gamma receptor OS=Streptococcus pyogenes serotype M49 (strain NZ131) OX=471876 GN=Spy49_1672c PE=4	NKQISDLTNENAQLK					0					NKQISDLTNENAQLK	[2] Phosphoglyceryl (K)	7.5347	-0.775209	4	DALNNKNKQISDLTN	K	144								388.345	422.286	744.482	842.691	493.613	463.685	445.116	436.854	78.2591	103.682	3012	2941.79	3610.9	3462.17	913.501	762.83
9178	856.411	2	1710.81	58.1583	0.361433	4.77839	A0A0H3BZ39	Fc-gamma receptor OS=Streptococcus pyogenes serotype M49 (strain NZ131) OX=471876 GN=Spy49_1672c PE=4	SQLEAKNAEIEALK					0					SQLEAKNAEIEALK	[6] Phosphoglyceryl (K)	6.9854	-0.716217	3	VKSQLEAKNAEIEAL	K	191								140.902	160.549	462.221	444.622	255.48	318.665	53.5783	53.6055	35.2899	61.5813	1903.4	2098.05	2268.37	2491.89	390.783	396.068
26357	628.63	3	1882.87	52.0474	0.217967	3.04709	A0A0H3BZ39	Fc-gamma receptor OS=Streptococcus pyogenes serotype M49 (strain NZ131) OX=471876 GN=Spy49_1672c PE=4	NKQISDLTNENAQLK					0					NKQISDLTNENAQLK	[2] Phosphoglyceryl (K)	7.5347	0.492694	4	DALNNKNKQISDLTN	K	144								9.52885	25.5793	13.8614	5.72964	0	0	1.63591	0.743011	19.5231	12.5909	269.486	367.875	275.988	402.42	17.8891	61.3459
9601	856.89	2	1711.76	48.3503	0.266217	4.63989	A0A0H3BZ39	Fc-gamma receptor OS=Streptococcus pyogenes serotype M49 (strain NZ131) OX=471876 GN=Spy49_1672c PE=4	NAEIEALKQQDASK					0					NAEIEALKQQDASK	[8] Phosphoglyceryl (K)	7.3558	-1.0073	4	NAEIEALKQQDASKT	K	199								167.058	188.697	516.237	587.192	344.332	363.602	152.992	224.302	64.9178	116.006	2248.95	2018.64	2483.55	2303.17	389.989	381.989
7787	632.63	3	1894.87	69.8815	0.463833	3.11634	A0A0H3BZ39	Fc-gamma receptor OS=Streptococcus pyogenes serotype M49 (strain NZ131) OX=471876 GN=Spy49_1672c PE=4	AAAEAEAQKALDALNNK					0					AAAEAEAQKALDALNNK	[9] Phosphoglyceryl (K)	7.3434	0.431207	5	AAEAEAQKALDALNN	K	134								473.509	423.663	629.106	575.959	325.938	310.136	115.105	193.814	108.736	164.536	2813.29	2735.84	3429.96	3824.09	764.056	1099.59
17641	948.44	2	1894.86	69.902	0.3205	5.33241	A0A0H3BZ39	Fc-gamma receptor OS=Streptococcus pyogenes serotype M49 (strain NZ131) OX=471876 GN=Spy49_1672c PE=4	AAAEAEAQKALDALNNK					0					AAAEAEAQKALDALNNK	[9] Phosphoglyceryl (K)	7.3434	-1.47776	5	AAEAEAQKALDALNN	K	134								16.1146	24.6312	244.77	255.663	99.3008	100.648	0	11.6637	16.3307	34.8082	842.994	800.58	954.778	1131.97	234.573	195.908
1754	687.321	2	1372.63	48.2684	0.886367	3.60111	A0A0H3BZ43	Uncharacterized protein OS=Streptococcus pyogenes serotype M49 (strain NZ131) OX=471876 GN=Spy49_1003c PE=3	NTSKDLTSAIR	NTSKDLTSAIR	[4] Phosphoglyceryl (K)	60.2	2.34492	9	100	TYIKNTSKDLTSAIR	K	11	NTSKDLTSAIR	[4] Phosphoglyceryl (K)	6.4631	2.32778	5	TYIKNTSKDLTSAIR	K	11	NTSKDLTSAIR	[4] Phosphoglyceryl (K)	85.4242	2.38349	TYIKNTSKDLTSAIR	K	11	2092.64	2116.76	2426.83	2811.59	1465.99	1380.89	1535	1458.07	2321.33	2396.11	4467.11	4655.89	3486.72	3787.09	5519.4	5750.33
1481	626.783	2	1251.55	26.5943	0.763417	3.3241	A0A0H3BZ43	Uncharacterized protein OS=Streptococcus pyogenes serotype M49 (strain NZ131) OX=471876 GN=Spy49_1003c PE=3	LQDQKAEPR	LQDQKAEPR	[5] Phosphoglyceryl (K)	50.4	2.10799	3	100	VEKLQDQKAEPRVK	K	173	LQDQKAEPR	[5] Phosphoglyceryl (K)	6.4296	2.08918	5	VEKLQDQKAEPRVK	K	173								2385.95	2133.9	3369.48	3306.34	2104.42	2204.52	1954.66	2498.81	27882.5	28392.4	5522.19	6383.65	4114.05	4385.25	4967.36	5869
2635	676.804	2	1351.59	33.9184	0.804617	3.60111	A0A0H3BZ43	Uncharacterized protein OS=Streptococcus pyogenes serotype M49 (strain NZ131) OX=471876 GN=Spy49_1003c PE=3	TETYIKNTSK	TETYIKNTSK	[6] Phosphoglyceryl (K)	47.89	1.50783	7	99.33	MTETYIKNTSKDLT	K	7					0											1481.64	1708.53	2367.69	2613.52	1336.34	1358.52	1342.24	1383.18	1313.52	1324.13	4393.17	4761.42	3072.7	3141.95	3403.12	3831.76
2360	606.781	2	1211.55	39.0269	0.791517	2.97784	A0A0H3BZ43	Uncharacterized protein OS=Streptococcus pyogenes serotype M49 (strain NZ131) OX=471876 GN=Spy49_1003c PE=3	DGVNVEVGKK	DGVNVEVGKK	[9] Phosphoglyceryl (K)	38.51	2.54683	2	50	GVNVEVGKKQVAVDL	K	73	DGVNVEVGKK	[9] Phosphoglyceryl (K)	6.988	2.52741	6	GVNVEVGKKQVAVDL	K	73	DGVNVEVGKK	[9] Phosphoglyceryl (K)	51.9578	2.59052	GVNVEVGKKQVAVDL	K	73	1713.64	1816.85	2317.61	2435.14	1134.83	1191.36	1363	1382.07	2868.24	2436.56	3337.16	3295.56	1946.35	1924.45	2903.02	3212.47
4078	849.882	2	1697.75	44.7152	0.381867	4.57064	A0A0H3BZ43	Uncharacterized protein OS=Streptococcus pyogenes serotype M49 (strain NZ131) OX=471876 GN=Spy49_1003c PE=3	ASVDNGVEKLQDQK	ASVDNGVEKLQDQK	[9] Phosphoglyceryl (K)	55.67	-1.01895	2	100	SVDNGVEKLQDQKAE	K	168	ASVDNGVEKLQDQK	[9] Phosphoglyceryl (K)	6.4352	-1.03281	7	SVDNGVEKLQDQKAE	K	168								826.889	998.073	1195.79	1212.8	534.919	524.442	810.652	846.609	936.196	908.238	2480.67	2397.66	2057.65	2102.06	2604.89	2433.27
2931	808.379	2	1614.74	44.0334	0.525217	4.43213	A0A0H3BZ61	F420_ligase domain-containing protein OS=Streptococcus pyogenes serotype M49 (strain NZ131) OX=471876 GN=Spy49_0453 PE=4	KTEVIDSQGETIK	KTEVIDSQGETIK	[1] Phosphoglyceryl (K)	64.53	2.52905	4	100	YGIHPLRKTEVIDSQ	K	183	KTEVIDSQGETIK	[1] Phosphoglyceryl (K)	8.107	2.51447	4	YGIHPLRKTEVIDSQ	K	183	KTEVIDSQGETIK	[1] Phosphoglyceryl (K)	74.5833	2.4999	YGIHPLRKTEVIDSQ	K	183	699.922	765.204	327.434	301.925	215.903	249.988	866.769	848.823	642.875	719.594	657.798	667.901	2344.74	2335.17	12303.6	12531.6
3216	539.726	2	1077.44	35.7531	0.566133	2.77008	A0A0H3BZ61	F420_ligase domain-containing protein OS=Streptococcus pyogenes serotype M49 (strain NZ131) OX=471876 GN=Spy49_0453 PE=4	KNYIGCR	KNYIGCR	[1] Phosphoglyceryl (K)|[6] Carbamidomethyl (C)	30.08	4.95382	2	100	LSRLDIKKNYIGCRL	K	100					0											153.929	264.134	83.1865	109.486	36.2755	68.6916	219.279	215.193	296.707	201.919	312.362	304.3	1444.51	1422.74	5904.3	5819.16
7758	1056.5	2	2110.98	73.9596	0.484233	6.02493	A0A0H3BZ61	F420_ligase domain-containing protein OS=Streptococcus pyogenes serotype M49 (strain NZ131) OX=471876 GN=Spy49_0453 PE=4	KSVDEVFLLPNNPDASAK					0					KSVDEVFLLPNNPDASAK	[1] Phosphoglyceryl (K)	7.6962	-0.681821	4	TSGGIDRKSVDEVFL	K	121								0	0	0	0	0	0	9.85933	3.34079	0	0	0	0	440.367	487.771	2810.73	3177.75
18937	704.667	3	2110.98	73.939	0.4228	3.4626	A0A0H3BZ61	F420_ligase domain-containing protein OS=Streptococcus pyogenes serotype M49 (strain NZ131) OX=471876 GN=Spy49_0453 PE=4	KSVDEVFLLPNNPDASAK					0					KSVDEVFLLPNNPDASAK	[1] Phosphoglyceryl (K)	7.6962	-1.192	4	TSGGIDRKSVDEVFL	K	121								0	0.153057	4.04592	0	1.29306	0.132384	4.88449	0	3.25761	4.94515	0	0	55.0155	68.0646	517.835	970.813
24350	899.924	2	1797.83	67.4398	0.2795	4.70914	A0A0H3BZ61	F420_ligase domain-containing protein OS=Streptococcus pyogenes serotype M49 (strain NZ131) OX=471876 GN=Spy49_0453 PE=4	SLGKNVAVVITDSDGR					0					SLGKNVAVVITDSDGR	[4] Phosphoglyceryl (K)	7.0754	-9.6703	2	YLKKSLGKNVAVVIT	K	150								0	3.12058	0	2.29811	0	1.04288	16.4656	11.8399	40.5335	29.8305	0	0	129.15	230.893	565.533	572.556
35607	600.292	3	1797.85	67.4193	0.176933	3.11634	A0A0H3BZ61	F420_ligase domain-containing protein OS=Streptococcus pyogenes serotype M49 (strain NZ131) OX=471876 GN=Spy49_0453 PE=4	SLGKNVAVVITDSDGR					0					SLGKNVAVVITDSDGR	[4] Phosphoglyceryl (K)	7.0754	1.81954	2	YLKKSLGKNVAVVIT	K	150								4.66701	2.94063	4.9831	0	0	0	5.84591	19.9618	7.81674	2.37177	0	0	100.98	91.0547	126.941	210.884
1595	681.304	2	1360.59	37.8742	0.5047	3.73961	A0A0H3BZ71	Hydrolase, haloacid dehalogenase family/peptidyl-prolyl cis-trans isomerase, cyclophilin type OS=Streptococcus pyogenes serotype M49 (strain NZ131) OX=471876 GN=Spy49_1253c PE=4	LNGAYVKDDAK	LNGAYVKDDAK	[7] Phosphoglyceryl (K)	45.69	1.81425	10	99.82	KLNGAYVKDDAKTII	K	81	LNGAYVKDDAK	[7] Phosphoglyceryl (K)	5.9228	1.79695	10	KLNGAYVKDDAKTII	K	81								1786.01	2150.44	2233.69	2436.21	1382.84	1350.72	1396.36	1527.59	1533.19	1593.48	4682.57	4809.97	4712.01	4828.74	3775.05	4168.1
8526	712.327	2	1422.64	45.8271	0.525217	3.80886	A0A0H3BZ90	Alkyl hydroperoxide reductase protein F OS=Streptococcus pyogenes serotype M49 (strain NZ131) OX=471876 GN=nox3 PE=3	APKVDQDVIDR					0					APKVDQDVIDR	[3] Phosphoglyceryl (K)	6.0101	-0.39187	3	QVSGRAPKVDQDVID	K	102								343.273	399.399	258.291	373.883	146.006	79.9203	394.762	408.369	525.004	517.994	598.711	520.217	465.173	470.38	1117.93	1260.56
3914	602.765	2	1203.51	25.9054	0.54565	3.11634	A0A0H3BZB4	Phosphoenolpyruvate-protein phosphotransferase OS=Streptococcus pyogenes serotype M49 (strain NZ131) OX=471876 GN=ptsI PE=3	EAGAAYAKQK					0					EAGAAYAKQK	[8] Phosphoglyceryl (K)	7.4329	-2.35124	5	EAGAAYAKQKAEWSL	K	250								1132.21	1338.94	1141.47	1351.09	1086.21	1170.44	679.842	619.808	95.4702	186.898	1938.13	1918.42	2998.31	3176.98	3105.51	2946.31
15036	802.894	2	1603.77	75.6376	0.3817	4.43213	A0A0H3BZB4	Phosphoenolpyruvate-protein phosphotransferase OS=Streptococcus pyogenes serotype M49 (strain NZ131) OX=471876 GN=ptsI PE=3	QFVKAFVTNIGGR					0					QFVKAFVTNIGGR	[4] Phosphoglyceryl (K)	6.3968	-1.19748	2	QLNKQFVKAFVTNIG	K	179								47.9304	51.2738	74.3464	82.7314	22.2148	19.5781	6.4144	3.43634	0.000601702	2.69392	73.8381	95.8268	755.22	648.885	725.37	825.207
2076	650.832	2	1299.65	81.128	0.668567	3.60111	A0A0H3BZC7	EIIAB-Man OS=Streptococcus pyogenes serotype M49 (strain NZ131) OX=471876 GN=manL PE=4	KNLFELIQK	KNLFELIQK	[1] Phosphoglyceryl (K)	58.54	0.957462	8	100	KVPNDSKKNLFELIQ	K	318	KNLFELIQK	[1] Phosphoglyceryl (K)	7.8906	0.86241	4	KVPNDSKKNLFELIQ	K	318								2059.3	2110.51	2262.96	2242.5	1034.78	1090.88	933.048	924.938	1182.21	466.306	1614.56	1668.63	3691.82	4114.06	7956.52	8033.71
4132	689.36	2	1376.71	45.0633	0.381917	3.87812	A0A0H3BZC7	EIIAB-Man OS=Streptococcus pyogenes serotype M49 (strain NZ131) OX=471876 GN=manL PE=4	QLIKQAAPGGVK					0					QLIKQAAPGGVK	[4] Phosphoglyceryl (K)	7.2084	-0.489506	6	DLRKQLIKQAAPGGV	K	215								414.52	507.54	619.147	607.633	406.109	399.149	143.664	159.235	97.5266	130.965	1151.04	1177.72	2179.33	2093.22	2235.06	2357.22
6425	498.269	2	994.524	55.4986	0.463767	2.77008	A0A0H3BZC7	EIIAB-Man OS=Streptococcus pyogenes serotype M49 (strain NZ131) OX=471876 GN=manL PE=4	LKINLAR	LKINLAR	[2] Phosphoglyceryl (K)	27.63	2.86827	2	100	VIGDGKLKINLARVD	K	169					0											93.8079	86.5239	98.6446	121.115	85.7251	109.358	57.6112	23.995	44.3865	84.998	188	184.153	894.75	933.081	835.502	963.324
8274	812.899	2	1623.78	52.3064	0.422733	4.36288	A0A0H3BZI7	Putative ATP-dependent protease OS=Streptococcus pyogenes serotype M49 (strain NZ131) OX=471876 GN=clpE PE=3	LIEAENLKAQATR					0					LIEAENLKAQATR	[8] Phosphoglyceryl (K)	6.2499	-1.78485	4	LIEAENLKAQATRDE	K	382								669.321	731.579	790.476	847.924	253.526	349.626	243.391	256.408	527.216	617.654	872.68	947.94	783.817	878.433	1083.39	1281
11297	583.281	3	1746.82	48.5346	0.340967	2.63158	A0A0H3BZI7	Putative ATP-dependent protease OS=Streptococcus pyogenes serotype M49 (strain NZ131) OX=471876 GN=clpE PE=3	AHVIGQDDAVDKIAK					0					AHVIGQDDAVDKIAK	[12] Phosphoglyceryl (K)	5.6245	1.08214	2	GQDDAVDKIAKAIRR	K	468								386.902	317.935	75.0661	87.668	2.45456	6.50612	132.779	96.063	204.084	240.68	216.865	271.934	444.446	476.425	361.851	536.784
1842	664.322	2	1326.63	64.5758	0.722433	3.4626	A0A0H3BZI9	UDP-glucose 6-dehydrogenase OS=Streptococcus pyogenes serotype M49 (strain NZ131) OX=471876 GN=Spy49_0459 PE=3	EAAINKLLCK	EAAINKLLCK	[6] Phosphoglyceryl (K)|[9] Carbamidomethyl (C)	35.97	3.0383	3	99.95	LKEAAINKLLCKAKN	K	52	EAAINKLLCK	[6] Phosphoglyceryl (K)|[9] Carbamidomethyl (C)	7.442	2.94518	4	LKEAAINKLLCKAKN	K	52	EAAINKLLCK	[6] Phosphoglyceryl (K)|[9] Carbamidomethyl (C)	70.1928	3.00282	LKEAAINKLLCKAKN	K	52	326.394	270.576	213.5	174.5	79.8362	41.0903	896.974	897.64	569.604	719.409	196.655	197.052	9264.54	10013.2	12958.3	14016.2
5474	683.835	2	1365.66	49.6187	0.8735	3.67036	A0A0H3BZI9	UDP-glucose 6-dehydrogenase OS=Streptococcus pyogenes serotype M49 (strain NZ131) OX=471876 GN=Spy49_0459 PE=3	QSPLKEAAINK					0					QSPLKEAAINK	[5] Phosphoglyceryl (K)	6.8356	0.999496	2	NKRQSPLKEAAINKL	K	46								233.545	340.009	127.524	149.537	32.804	53.0856	860.684	641.015	857.765	954.688	366.525	381.071	1776.7	1960.96	5882.86	6054.66
4239	862.948	2	1723.88	82.9625	0.504717	4.98615	A0A0H3BZI9	UDP-glucose 6-dehydrogenase OS=Streptococcus pyogenes serotype M49 (strain NZ131) OX=471876 GN=Spy49_0459 PE=3	DVIIFEPLINQKK	DVIIFEPLINQKK	[12] Phosphoglyceryl (K)	30.85	0.841192	3	50	FEPLINQKKFLGCPL	K	339	DVIIFEPLINQKK	[12] Phosphoglyceryl (K)	7.3329	0.769532	3	FEPLINQKKFLGCPL	K	339								0	0	0	0	0	0	0	0	0	0	0	0	688.835	628.331	5680.99	5944.55
4612	736.369	2	1470.72	78.1611	0.504633	4.01662	A0A0H3BZI9	UDP-glucose 6-dehydrogenase OS=Streptococcus pyogenes serotype M49 (strain NZ131) OX=471876 GN=Spy49_0459 PE=3	ESSTIDVAKLLK	ESSTIDVAKLLK	[9] Phosphoglyceryl (K)	74.05	1.45338	3	99.92	SSTIDVAKLLKSSGK	K	320	ESSTIDVAKLLK	[9] Phosphoglyceryl (K)	7.2272	1.36939	2	SSTIDVAKLLKSSGK	K	320	ESSTIDVAKLLK	[9] Phosphoglyceryl (K)	70.3848	1.42138	SSTIDVAKLLKSSGK	K	320	0	0	0	0	0	0	0.350449	0	2.46423	8.32015	0	0	804.36	710.162	3590.83	3877.75
5985	496.899	3	1487.68	60.7232	0.463967	2.28532	A0A0H3BZI9	UDP-glucose 6-dehydrogenase OS=Streptococcus pyogenes serotype M49 (strain NZ131) OX=471876 GN=Spy49_0459 PE=3	DIKQLEYHFK					0					DIKQLEYHFK	[3] Phosphoglyceryl (K)	7.264	4.56869	2	YCLPKDIKQLEYHFK	K	256								43.6601	45.2149	24.3505	30.2347	13.6794	11.6125	42.9577	58.6232	47.7901	39.4747	11.4394	14.9249	1009.76	1028.03	3143.24	3864.09
7714	903.911	2	1805.81	47.9071	0.968483	5.0554	A0A0H3BZI9	UDP-glucose 6-dehydrogenase OS=Streptococcus pyogenes serotype M49 (strain NZ131) OX=471876 GN=Spy49_0459 PE=3	AKNINATSSEELAYK					0					AKNINATSSEELAYK	[2] Phosphoglyceryl (K)	7.0482	-0.623912	5	NKLLCKAKNINATSS	K	58								38.3266	7.15107	6.54513	3.74825	6.0026	13.7777	30.9641	28.1779	14.1562	5.26347	3.26752	6.21779	6213.11	6368.42	2599.72	2412.4
9444	978.488	2	1954.96	82.2939	0.361233	5.60942	A0A0H3BZI9	UDP-glucose 6-dehydrogenase OS=Streptococcus pyogenes serotype M49 (strain NZ131) OX=471876 GN=Spy49_0459 PE=3	SSGKDVIIFEPLINQK					0					SSGKDVIIFEPLINQK	[4] Phosphoglyceryl (K)	7.262	-1.61095	4	KLLKSSGKDVIIFEP	K	327								0	0	0	0	0	0	0	0	0	0	0	0	117.838	180.024	1186.07	1263.13
9080	746.336	2	1490.66	56.3852	0.381717	4.01662	A0A0H3BZI9	UDP-glucose 6-dehydrogenase OS=Streptococcus pyogenes serotype M49 (strain NZ131) OX=471876 GN=Spy49_0459 PE=3	KIIEAMGYDQR					0					KIIEAMGYDQR	[1] Phosphoglyceryl (K)	6.7435	6.5764	2	MQNLDSKKIIEAMGY	K	224								27.0872	1.17605	24.4379	26.9422	34.2653	43.8958	122.946	205.577	216.779	343.184	20.1803	31.5234	113.263	204.404	2350.16	1150.38
10871	744.842	2	1487.67	60.7232	0.287033	4.15512	A0A0H3BZI9	UDP-glucose 6-dehydrogenase OS=Streptococcus pyogenes serotype M49 (strain NZ131) OX=471876 GN=Spy49_0459 PE=3	DIKQLEYHFK					0					DIKQLEYHFK	[3] Phosphoglyceryl (K)	7.264	-0.429803	2	YCLPKDIKQLEYHFK	K	256								103.789	116.699	50.2004	70.2491	65.6101	73.4763	117.385	158.863	93.5819	84.154	56.0188	62.0504	372.98	388.392	1427.19	1097.74
35266	652.661	3	1954.96	82.2939	0.279317	3.39335	A0A0H3BZI9	UDP-glucose 6-dehydrogenase OS=Streptococcus pyogenes serotype M49 (strain NZ131) OX=471876 GN=Spy49_0459 PE=3	SSGKDVIIFEPLINQK					0					SSGKDVIIFEPLINQK	[4] Phosphoglyceryl (K)	7.262	-2.41284	4	KLLKSSGKDVIIFEP	K	327								0	0	0	0	0	0	0	0	0	0	0	0	0	0	50.8185	127.217
37518	575.633	3	1723.88	82.9829	0.204933	3.04709	A0A0H3BZI9	UDP-glucose 6-dehydrogenase OS=Streptococcus pyogenes serotype M49 (strain NZ131) OX=471876 GN=Spy49_0459 PE=3	DVIIFEPLINQKK	DVIIFEPLINQKK	[12] Phosphoglyceryl (K)	32.93	-1.48814	3	50	FEPLINQKKFLGCPL	K	339	DVIIFEPLINQKK	[12] Phosphoglyceryl (K)	7.3329	-1.5598	3	FEPLINQKKFLGCPL	K	339								0	0	0	0	0	0	0	0	0	0	0	0	0	0	66.7316	150.826
1355	765.848	2	1529.68	75.1944	0.4842	4.22438	A0A0H3BZL9	PTS system, fructose-specific IIABC component OS=Streptococcus pyogenes serotype M49 (strain NZ131) OX=471876 GN=fruA PE=4	KDIVHDFDVFK	KDIVHDFDVFK	[1] Phosphoglyceryl (K)	47.74	0.592652	7	100	MITKLVKKDIVHDFD	K	35	KDIVHDFDVFK	[1] Phosphoglyceryl (K)	7.4259	0.577268	15	MITKLVKKDIVHDFD	K	35								3480.5	3331.14	4228.54	4446.93	1866.51	1780.52	2099.57	1896.26	2695.59	2604.39	1213.57	1467.77	7084.79	6125.32	7648.13	6873.3
6279	710.298	2	1418.58	28.0261	0.558633	3.67036	A0A0H3BZL9	PTS system, fructose-specific IIABC component OS=Streptococcus pyogenes serotype M49 (strain NZ131) OX=471876 GN=fruA PE=4	NGKSETAVSTEK	NGKSETAVSTEK	[1] Deamidation (N)|[3] Phosphoglyceryl (K)	36.3	-0.57065	2	99.98	TYHAKNGKSETAVST	K	273					0											387.929	427.458	687.668	643.96	436.502	522.028	392.719	414.733	72.6641	44.19	1077.79	1102.11	1296.1	1374.91	1747.84	1895.45
5490	709.804	2	1417.59	26.2945	0.545517	3.60111	A0A0H3BZL9	PTS system, fructose-specific IIABC component OS=Streptococcus pyogenes serotype M49 (strain NZ131) OX=471876 GN=fruA PE=4	NGKSETAVSTEK					0					NGKSETAVSTEK	[3] Phosphoglyceryl (K)	6.2298	-2.15029	5	TYHAKNGKSETAVST	K	273								455.574	488.907	685.411	712.754	342.208	360.154	450.696	437.243	140.408	167.749	1885.76	1697.3	2079.92	1939.09	2061.7	2275.13
3970	510.902	3	1529.68	75.1739	0.443217	2.90859	A0A0H3BZL9	PTS system, fructose-specific IIABC component OS=Streptococcus pyogenes serotype M49 (strain NZ131) OX=471876 GN=fruA PE=4	KDIVHDFDVFK	KDIVHDFDVFK	[1] Phosphoglyceryl (K)	47.74	2.18536	7	100	MITKLVKKDIVHDFD	K	35	KDIVHDFDVFK	[1] Phosphoglyceryl (K)	7.4259	2.16998	15	MITKLVKKDIVHDFD	K	35								1799.5	1692.04	641.833	469.319	231.298	174.647	233.35	385.548	313.821	562.185	343.614	458.864	2611.14	2371.54	1927.07	3672.21
1479	705.848	2	1409.68	41.7481	0.5048	3.80886	A0A0H3BZQ5	SSU ribosomal protein S1p OS=Streptococcus pyogenes serotype M49 (strain NZ131) OX=471876 GN=rpsA PE=4	LAQGDVVEGKVK	LAQGDVVEGKVK	[10] Phosphoglyceryl (K)	59.08	0.192287	4	50	QGDVVEGKVKRLTDF	K	285	LAQGDVVEGKVK	[10] Phosphoglyceryl (K)	7.7082	0.175594	7	QGDVVEGKVKRLTDF	K	285	LAQGDVVEGKVK	[10] Phosphoglyceryl (K)	61.6716	0.229838	QGDVVEGKVKRLTDF	K	285	1336.58	1630.99	2326.39	2582.32	1404.66	1528.82	928.497	1053	1421.83	2511.65	4111.24	4032.49	7298.85	6923.94	7222.81	7562.46
2100	840.86	2	1679.71	57.1283	1.02998	4.43213	A0A0H3BZQ5	SSU ribosomal protein S1p OS=Streptococcus pyogenes serotype M49 (strain NZ131) OX=471876 GN=rpsA PE=4	NTEKFVGQEFDAK					0					NTEKFVGQEFDAK	[4] Phosphoglyceryl (K)	7.7896	-1.31999	16	RFVRNTEKFVGQEFD	K	148	NTEKFVGQEFDAK	[4] Phosphoglyceryl (K)	84.5947	-1.334	RFVRNTEKFVGQEFD	K	148	3233.47	3114.02	4615.78	4529.61	2067.65	2137.39	1611.97	1673.66	2032.07	2189.76	5232.9	5662.7	7341.98	8208	9864.69	11015
1463	656.794	2	1311.57	35.5352	0.607117	3.39335	A0A0H3BZQ5	SSU ribosomal protein S1p OS=Streptococcus pyogenes serotype M49 (strain NZ131) OX=471876 GN=rpsA PE=4	IKEVDAAENR	IKEVDAAENR	[2] Phosphoglyceryl (K)	49.8	1.72859	15	100	QEFDAKIKEVDAAEN	K	159	IKEVDAAENR	[2] Phosphoglyceryl (K)	7.4162	1.63441	10	QEFDAKIKEVDAAEN	K	159	IKEVDAAENR	[2] Phosphoglyceryl (K)	94.2015	1.76895	QEFDAKIKEVDAAEN	K	159	2247.71	2666.61	3222.68	3716.05	2292.59	2253.04	1393.85	1215.94	1520.96	1491.39	4657.71	4912.53	6002.92	6276.75	6685.33	6779.6
1977	746.674	3	2237	27.6444	0.4636	3.80886	A0A0H3BZQ5	SSU ribosomal protein S1p OS=Streptococcus pyogenes serotype M49 (strain NZ131) OX=471876 GN=rpsA PE=4	ALEERPAQAEGDNKEEKR					0					ALEERPAQAEGDNKEEKR	[17] Phosphoglyceryl (K)	7.2454	1.45235	6	EGDNKEEKRQSRPRR	K	365								2282.53	2505.95	1733.72	1969.83	691.354	719.176	1182.88	1243.08	412.448	409.774	3932.95	3652.82	9564.84	8741.25	9240.07	8236.97
38364	1119.5	2	2236.99	27.6444	0.204783	6.16343	A0A0H3BZQ5	SSU ribosomal protein S1p OS=Streptococcus pyogenes serotype M49 (strain NZ131) OX=471876 GN=rpsA PE=4	ALEERPAQAEGDNKEEKR					0					ALEERPAQAEGDNKEEKR	[17] Phosphoglyceryl (K)	7.0074	-4.25774	3	EGDNKEEKRQSRPRR	K	365								0	0	0	0	0	0	0	0	0	0	23.9953	11.0735	86.2208	63.6627	99.5969	88.394
1692	656.314	2	1310.61	37.7923	0.361233	3.53186	A0A0H3BZS1	Glutamine synthetase I alpha OS=Streptococcus pyogenes serotype M49 (strain NZ131) OX=471876 GN=glnA PE=3	ALQKDDVVQK					0					ALQKDDVVQK	[4] Phosphoglyceryl (K)	6.0559	1.29766	2	NALKALQKDDVVQKA	K	405								1719.27	2116.73	2376.25	2463.87	1567.72	1603.88	1364.25	1342.09	1600.87	1556.98	2332.89	2408.62	1511.12	1578.78	2503.13	2774.58
3853	557.273	2	1112.53	43.5081	0.4229	2.83934	A0A0H3BZX8	Pyruvate dehydrogenase E1 component beta subunit OS=Streptococcus pyogenes serotype M49 (strain NZ131) OX=471876 GN=acoB PE=4	AAIVKMANK	AAIVKMANK	[5] Phosphoglyceryl (K)	37.23	1.05666	2	99.61	KIKAAIVKMANKGN	K	327	AAIVKMANK	[5] Phosphoglyceryl (K)	7.229	1.03551	2	KIKAAIVKMANKGN	K	327								687.57	655.411	643.266	641.706	289.23	311.13	527.452	610.924	593.701	485.661	1558.87	1586.93	2422.02	2444.95	3033.5	3171.64
6564	1030.47	2	2058.92	73.4754	0.5457	5.54017	A0A0H3BZX8	Pyruvate dehydrogenase E1 component beta subunit OS=Streptococcus pyogenes serotype M49 (strain NZ131) OX=471876 GN=acoB PE=4	KEEVNQDPDFYIPLGK					0					KEEVNQDPDFYIPLGK	[1] Phosphoglyceryl (K)	7.5524	-0.75386	3	PKALYGKKEEVNQDP	K	184								635.386	589.074	723.425	712.63	232.127	265.945	229.422	330.731	440.048	428.536	923.753	986.418	1584.44	1578.63	2725.69	2855.92
11180	881.964	2	1761.91	74.6896	0.46375	5.12465	A0A0H3BZX8	Pyruvate dehydrogenase E1 component beta subunit OS=Streptococcus pyogenes serotype M49 (strain NZ131) OX=471876 GN=acoB PE=4	VLEQAILPDVEKIK					0					VLEQAILPDVEKIK	[12] Phosphoglyceryl (K)	7.4377	-1.62337	3	AILPDVEKIKAAIVK	K	320								51.3158	42.7217	75.482	89.6168	10.4083	4.88477	2.40272	12.2279	23.5971	28.658	184.561	158.508	512.35	566.557	826.527	862.283
21072	588.311	3	1761.91	74.7101	0.3817	3.04709	A0A0H3BZX8	Pyruvate dehydrogenase E1 component beta subunit OS=Streptococcus pyogenes serotype M49 (strain NZ131) OX=471876 GN=acoB PE=4	VLEQAILPDVEKIK					0					VLEQAILPDVEKIK	[12] Phosphoglyceryl (K)	7.4377	-2.41131	3	AILPDVEKIKAAIVK	K	320								11.8795	0	0	0	0	0	16.0204	6.84956	55.6465	26.639	41.5702	49.1404	173.526	223.401	248.98	389.966
16023	687.31	3	2058.91	73.4754	0.164	3.1856	A0A0H3BZX8	Pyruvate dehydrogenase E1 component beta subunit OS=Streptococcus pyogenes serotype M49 (strain NZ131) OX=471876 GN=acoB PE=4	KEEVNQDPDFYIPLGK					0					KEEVNQDPDFYIPLGK	[1] Phosphoglyceryl (K)	7.5524	-4.57018	3	PKALYGKKEEVNQDP	K	184								70.9656	65.5035	0	0	0.209365	0	68.5972	38.7843	187.127	185.907	74.8895	72.8664	295.351	281.129	285.237	686.788
3638	677.78	2	1353.55	32.6298	1.07075	3.4626	A0A0H3BZZ5	SclB protein OS=Streptococcus pyogenes serotype M49 (strain NZ131) OX=471876 GN=sclB PE=4	DGQNGKDGLPGK					0					DGQNGKDGLPGK	[4] Deamidation (N)|[6] Phosphoglyceryl (K)	7.2955	0.804077	5	GKDGQNGKDGLPGKD	K	189								1105.87	1192.28	2808.51	2833.95	2370.54	2548.35	1091.37	1112.1	740.739	803.057	7412.52	8011.45	8078.87	7742.83	1363.59	1414.44
4735	552.238	3	1653.69	29.1992	1.07075	2.49307	A0A0H3BZZ5	SclB protein OS=Streptococcus pyogenes serotype M49 (strain NZ131) OX=471876 GN=sclB PE=4	DGLPGKDGKDGQDGK					0					DGLPGKDGKDGQDGK	[6] Phosphoglyceryl (K)	6.7294	1.7165	2	GKDGLPGKDGKDGQD	K	210								1371.39	1467.36	1751.73	1861.93	1127.01	1222.46	761.336	1000.79	529.646	391.028	7875.57	7831.76	6934	6882.36	1947.91	2305.31
5419	816.854	2	1631.69	30.7542	0.525233	4.22438	A0A0H3BZZ5	SclB protein OS=Streptococcus pyogenes serotype M49 (strain NZ131) OX=471876 GN=sclB PE=4	DGEAGAQGPAGPKGPR	DGEAGAQGPAGPKGPR	[13] Phosphoglyceryl (K)	36.21	0.170039	3	100	AQGPAGPKGPRGEKG	K	157	DGEAGAQGPAGPKGPR	[13] Phosphoglyceryl (K)	7.4306	0.155616	5	AQGPAGPKGPRGEKG	K	157								671.679	874.953	1596.54	1720.11	1100.26	1126.03	562.744	587.338	27.3031	73.9719	5335.54	5360.07	4963.04	5088.4	1262.12	1362.62
6616	827.851	2	1653.69	29.1992	0.68905	4.29363	A0A0H3BZZ5	SclB protein OS=Streptococcus pyogenes serotype M49 (strain NZ131) OX=471876 GN=sclB PE=4	DGLPGKDGKDGQDGK					0					DGLPGKDGKDGQDGK	[6] Phosphoglyceryl (K)	6.7294	-0.756546	2	GKDGLPGKDGKDGQD	K	210								400.857	522.682	1854.85	1795.08	987.231	909.069	624.19	513.005	21.2316	71.376	4822.36	4621.08	4426.48	4682.29	843.864	713.131
341	768.87	2	1535.73	45.95	0.750483	4.15512	A0A0H3C010	LSU ribosomal protein L7/L12 (L23e) OS=Streptococcus pyogenes serotype M49 (strain NZ131) OX=471876 GN=rplL PE=4	EAKGLVDGAPANVK	EAKGLVDGAPANVK	[3] Phosphoglyceryl (K)	92.32	1.71113	21	100	GLGLKEAKGLVDGAP	K	27	EAKGLVDGAPANVK	[3] Phosphoglyceryl (K)	7.9085	1.63069	23	GLGLKEAKGLVDGAP	K	27	EAKGLVDGAPANVK	[3] Phosphoglyceryl (K)	91.1035	1.68049	GLGLKEAKGLVDGAP	K	27	13098.8	14696.4	17121.2	18558	10755.3	11220.7	6609.07	6871.41	7103.16	7679.22	30568.9	30709.4	36253.4	36249.7	43756	44590.2
313	505.279	2	1008.54	47.989	0.73005	2.49307	A0A0H3C010	LSU ribosomal protein L7/L12 (L23e) OS=Streptococcus pyogenes serotype M49 (strain NZ131) OX=471876 GN=rplL PE=4	VGVIKAVR	VGVIKAVR	[5] Phosphoglyceryl (K)	59.86	6.46994	14	100	DKKVGVIKAVREITG	K	13	VGVIKAVR	[5] Phosphoglyceryl (K)	8.2689	6.44661	3	DKKVGVIKAVREITG	K	13	VGVIKAVR	[5] Phosphoglyceryl (K)	90.2437	6.52243	DKKVGVIKAVREITG	K	13	10414.8	11327.9	13385.1	13717.4	6795.94	9087.58	3839.53	4197.33	4768.85	5489.44	20155.4	20731.1	21739	24556	27326.6	28793.1
343	663.833	2	1325.65	55.1093	0.6686	3.67036	A0A0H3C010	LSU ribosomal protein L7/L12 (L23e) OS=Streptococcus pyogenes serotype M49 (strain NZ131) OX=471876 GN=rplL PE=4	EITGLGLKEAK	EITGLGLKEAK	[8] Phosphoglyceryl (K)	38.43	3.25417	7	99.15	EITGLGLKEAKGLVD	K	24	EITGLGLKEAK	[8] Phosphoglyceryl (K)	8.2743	3.16098	17	EITGLGLKEAKGLVD	K	24	EITGLGLKEAK	[8] Phosphoglyceryl (K)	90.6285	3.2941	EITGLGLKEAKGLVD	K	24	10774.3	11598.8	13624.3	14770.6	8458.45	8699.42	8499.38	9435.67	11763.7	12641.8	20108.8	19893.6	25767.6	24379.4	29120.8	30549.4
2408	802.719	3	2405.14	71.9818	0.606967	4.50139	A0A0H3C010	LSU ribosomal protein L7/L12 (L23e) OS=Streptococcus pyogenes serotype M49 (strain NZ131) OX=471876 GN=rplL PE=4	GLVDGAPANVKEGVAAAEAEEIK	GLVDGAPANVKEGVAAAEAEEIK	[11] Phosphoglyceryl (K)	53.13	-0.0310992	4	100	DGAPANVKEGVAAAE	K	38	GLVDGAPANVKEGVAAAEAEEIK	[11] Phosphoglyceryl (K)	8.2184	-0.0408837	13	DGAPANVKEGVAAAE	K	38								3280.88	3141.33	2934.24	2512.07	1984.13	1883.71	984.97	1311.27	776.553	783.114	7508.3	8077.07	10158.1	11356.8	4973.25	6367.48
4159	792.359	2	1582.7	46.8569	1.255	4.43213	A0A0H3C010	LSU ribosomal protein L7/L12 (L23e) OS=Streptococcus pyogenes serotype M49 (strain NZ131) OX=471876 GN=rplL PE=4	EGVAAAEAEEIKAK	EGVAAAEAEEIKAK	[12] Phosphoglyceryl (K)	32.2	-6.02249	2	90.3	AAEAEEIKAKLEEAG	K	50	EGVAAAEAEEIKAK	[12] Phosphoglyceryl (K)	8.2348	-6.10054	3	AAEAEEIKAKLEEAG	K	50								1161.57	1366.44	1144.01	1417.41	811.658	959.093	1122.01	1118.25	1022.69	1093.21	3575.71	3897.08	7399.47	7830.96	2517.18	2599.39
2699	1203.57	2	2405.13	71.9613	0.566	6.7867	A0A0H3C010	LSU ribosomal protein L7/L12 (L23e) OS=Streptococcus pyogenes serotype M49 (strain NZ131) OX=471876 GN=rplL PE=4	GLVDGAPANVKEGVAAAEAEEIK	GLVDGAPANVKEGVAAAEAEEIK	[11] Phosphoglyceryl (K)	53.13	-1.25154	4	100	DGAPANVKEGVAAAE	K	38	GLVDGAPANVKEGVAAAEAEEIK	[11] Phosphoglyceryl (K)	8.2184	-1.26132	13	DGAPANVKEGVAAAE	K	38								1693.51	1799.48	3253.45	3030.38	2452.82	2033.62	911.149	912.516	413.149	526.728	6896.31	6313.67	7194.73	7711.03	3947.87	3588.25
9804	1009.54	1	1008.54	47.989	0.402167	8.65651	A0A0H3C010	LSU ribosomal protein L7/L12 (L23e) OS=Streptococcus pyogenes serotype M49 (strain NZ131) OX=471876 GN=rplL PE=4	VGVIKAVR	VGVIKAVR	[5] Phosphoglyceryl (K)	50.77	-0.0684621	8	100	DKKVGVIKAVREITG	K	13	VGVIKAVR	[5] Phosphoglyceryl (K)	8.2689	-0.091796	2	DKKVGVIKAVREITG	K	13								47.098	57.3888	384.23	367.843	134.989	122.151	28.2467	4.80326	29.7616	11.7219	435.042	369.313	563.904	503.976	734.224	507.214
16792	512.911	3	1535.71	45.909	0.32765	2.49307	A0A0H3C010	LSU ribosomal protein L7/L12 (L23e) OS=Streptococcus pyogenes serotype M49 (strain NZ131) OX=471876 GN=rplL PE=4	EAKGLVDGAPANVK	EAKGLVDGAPANVK	[3] Phosphoglyceryl (K)	77.12	-7.97478	10	100	GLGLKEAKGLVDGAP	K	27					0											25.0594	19.4301	12.0813	10.3672	0	0	12.0234	12.2643	7.62836	35.1278	68.3011	58.449	389.855	348.238	637.211	806.177
6842	921.455	2	1840.9	86.1344	0.1231	5.19391	A0A0H3C0F2	Tagatose 1,6-diphosphate aldolase OS=Streptococcus pyogenes serotype M49 (strain NZ131) OX=471876 GN=lacD2 PE=3	FGVDVLKVEVPVNMK					0					FGVDVLKVEVPVNMK	[7] Phosphoglyceryl (K)	6.7147	-4.64314	3	RFGVDVLKVEVPVNM	K	206								148.048	164.696	263.27	157.743	363.335	464.165	757.08	2104.31	2313.53	2658.02	295.742	291.448	834.605	304.822	159.156	220.65
895	449.229	2	896.443	34.1644	0.8867	2.28532	A0A0H3C0J7	Phosphocarrier protein HPr OS=Streptococcus pyogenes serotype M49 (strain NZ131) OX=471876 GN=ptsH PE=3	GKAVNLK	GKAVNLK	[2] Phosphoglyceryl (K)	37.83	6.85274	8	99.99	ITLDYKGKAVNLKSI	K	40					0				GKAVNLK	[2] Phosphoglyceryl (K)	88.0133	6.80024	ITLDYKGKAVNLKSI	K	40	5034.87	5736.62	5418.86	5821.93	4006.08	4158.22	4184.09	4534.02	3499.72	3958.38	9626.09	9324.5	14508.8	14088.2	12623.2	12691.1
3098	763.345	2	1524.68	59.7751	0.968633	4.08587	A0A0H3C0J7	Phosphocarrier protein HPr OS=Streptococcus pyogenes serotype M49 (strain NZ131) OX=471876 GN=ptsH PE=3	FASDITLDYKGK	FASDITLDYKGK	[10] Phosphoglyceryl (K)	58.55	0.747638	2	50	SDITLDYKGKAVNLK	K	38	FASDITLDYKGK	[10] Phosphoglyceryl (K)	7.2913	0.732203	6	SDITLDYKGKAVNLK	K	38								1285.38	1182.68	2301.79	1953.38	1018.01	907.201	1873.5	1525.22	2913.33	3179.9	2017.07	1753.28	6526.17	6230.77	6194.74	5926.69
6369	897.445	1	896.438	34.1849	0.443383	8.17175	A0A0H3C0J7	Phosphocarrier protein HPr OS=Streptococcus pyogenes serotype M49 (strain NZ131) OX=471876 GN=ptsH PE=3	GKAVNLK	GKAVNLK	[2] Phosphoglyceryl (K)	37.83	1.3067	8	99.99	ITLDYKGKAVNLKSI	K	40					0											10.7889	40.4132	245.047	300.516	182.729	204.795	38.9272	12.1822	13.6722	32.2325	572.859	534.092	901.244	917.024	481.967	346.181
390	629.305	2	1256.6	37.1516	0.60705	3.3241	A0A0H3C0P8	DNA-binding protein HU OS=Streptococcus pyogenes serotype M49 (strain NZ131) OX=471876 GN=Spy49_1147c PE=3	VAEATELTKK	VAEATELTKK	[9] Phosphoglyceryl (K)	70.08	5.00411	24	50	AEATELTKKDSAAAV	K	19	VAEATELTKK	[9] Phosphoglyceryl (K)	7.8472	4.98538	18	AEATELTKKDSAAAV	K	19	VAEATELTKK	[9] Phosphoglyceryl (K)	85.6778	5.04624	AEATELTKKDSAAAV	K	19	6946.97	6990.07	10787.7	11465.7	5806.07	6584.71	4230.23	4311.28	8598.38	7204.14	15805.2	16348.8	17575.2	17556.8	28864.3	31560.4
404	493.245	2	984.475	39.8315	1.00935	2.49307	A0A0H3C0P8	DNA-binding protein HU OS=Streptococcus pyogenes serotype M49 (strain NZ131) OX=471876 GN=Spy49_1147c PE=3	VPAFKAGK	VPAFKAGK	[5] Phosphoglyceryl (K)	55.38	6.56948	11	99.9	ASKVPAFKAGKALKD	K	81					0											15234	17005	17926.8	19510.4	12188.1	12500.5	9092.56	8688.95	9540.55	10297.7	31756.6	32207.5	39277.1	37220	32226.8	38483.3
250	456.728	2	911.442	34.8665	1.09148	2.49307	A0A0H3C0P8	DNA-binding protein HU OS=Streptococcus pyogenes serotype M49 (strain NZ131) OX=471876 GN=Spy49_1147c PE=3	ALKDAVK	ALKDAVK	[3] Phosphoglyceryl (K)	38.62	6.40891	5	99.98	FKAGKALKDAVK	K	87					0											11583.2	12071.6	13558.6	14836.8	9468.23	9924.88	5803.24	6751.15	5721.14	6621.19	21633.3	23090.6	25391.8	25584.8	26596.3	31046.1
552	584.784	2	1167.55	39.7496	1.62958	3.04709	A0A0H3C0P8	DNA-binding protein HU OS=Streptococcus pyogenes serotype M49 (strain NZ131) OX=471876 GN=Spy49_1147c PE=3	ANKQDLIAK	ANKQDLIAK	[3] Phosphoglyceryl (K)	59.04	-0.044298	10	100	MANKQDLIAKV	K	4					0				ANKQDLIAK	[3] Phosphoglyceryl (K)	81.4938	-0.0846098	MANKQDLIAKV	K	4	5795.3	6410.24	11740	12356.6	8462.87	8772.54	5599.74	5794.47	4178.09	4508.55	28201.7	27510.1	34670.6	33841.5	20771.1	22195.5
587	584.787	2	1167.56	37.6358	0.607083	3.39335	A0A0H3C0P8	DNA-binding protein HU OS=Streptococcus pyogenes serotype M49 (strain NZ131) OX=471876 GN=Spy49_1147c PE=3	ANKQDLIAK	ANKQDLIAK	[3] Phosphoglyceryl (K)	49.34	4.76611	4	100	MANKQDLIAKV	K	4					0				ANKQDLIAK	[3] Phosphoglyceryl (K)	49.5965	4.7258	MANKQDLIAKV	K	4	3395.9	3648.19	9293.02	9744.57	6572.8	7387.25	3010.75	3332.39	1803.77	3341.49	19423.4	19589.3	23227.2	24140.8	16244.4	17496.4
7155	899.447	2	1796.88	89.1964	0.463783	5.12465	A0A0H3C0P8	DNA-binding protein HU OS=Streptococcus pyogenes serotype M49 (strain NZ131) OX=471876 GN=Spy49_1147c PE=3	QDLIAKVAEATELTK	QDLIAKVAEATELTK	[6] Phosphoglyceryl (K)	42.23	-1.18618	7	100	NKQDLIAKVAEATEL	K	10	QDLIAKVAEATELTK	[6] Phosphoglyceryl (K)	7.2362	-1.25493	7	NKQDLIAKVAEATEL	K	10								63.7345	43.1603	416.01	326.299	276.625	191.683	215.75	145.165	145.088	83.1566	1277.18	1166.56	4380.76	3903.99	2246.67	1863.93
7138	1070.02	2	2138.03	72.3635	0.566033	5.95568	A0A0H3C0P8	DNA-binding protein HU OS=Streptococcus pyogenes serotype M49 (strain NZ131) OX=471876 GN=Spy49_1147c PE=3	NPQTGAEIEIAASKVPAFK					0					NPQTGAEIEIAASKVPAFK	[14] Phosphoglyceryl (K)	7.2504	-1.51955	4	EIEIAASKVPAFKAG	K	76								49.1039	69.8363	357.119	359.038	154.328	171.311	110.874	86.1723	33.9112	23.2126	1612.92	1470.64	3500.89	3852.76	3362.05	3121.87
2218	912.444	1	911.437	34.8665	0.4023	7.54848	A0A0H3C0P8	DNA-binding protein HU OS=Streptococcus pyogenes serotype M49 (strain NZ131) OX=471876 GN=Spy49_1147c PE=3	ALKDAVK	ALKDAVK	[3] Phosphoglyceryl (K)	38.6	0.49439	5	99.99	FKAGKALKDAVK	K	87					0											576.985	736.879	2055.33	2172.11	1242.84	1232.1	372.263	330.68	195.127	261.884	2504.73	2637.1	2565.23	2695.25	2316.89	2184.33
9821	599.968	3	1796.88	89.1964	0.443317	3.04709	A0A0H3C0P8	DNA-binding protein HU OS=Streptococcus pyogenes serotype M49 (strain NZ131) OX=471876 GN=Spy49_1147c PE=3	QDLIAKVAEATELTK	QDLIAKVAEATELTK	[6] Phosphoglyceryl (K)	42.23	0.273812	7	100	NKQDLIAKVAEATEL	K	10	QDLIAKVAEATELTK	[6] Phosphoglyceryl (K)	7.2362	0.205063	7	NKQDLIAKVAEATEL	K	10								64.5951	49.0364	185.738	139.314	106.523	80.0622	45.92	101.129	64.0696	73.4746	857.346	749.613	2892.55	2694.73	1467.53	1559.86
6839	713.684	3	2138.03	72.3635	0.36125	3.87812	A0A0H3C0P8	DNA-binding protein HU OS=Streptococcus pyogenes serotype M49 (strain NZ131) OX=471876 GN=Spy49_1147c PE=3	NPQTGAEIEIAASKVPAFK					0					NPQTGAEIEIAASKVPAFK	[14] Phosphoglyceryl (K)	7.2504	0.234416	4	EIEIAASKVPAFKAG	K	76								275.2	260.192	437.34	330.316	256.689	246.784	223.009	234.504	181.987	103.798	2212.98	2190.07	4358.75	5065.76	1964.37	2478.34
6081	985.475	1	984.468	39.8315	0.504683	8.3795	A0A0H3C0P8	DNA-binding protein HU OS=Streptococcus pyogenes serotype M49 (strain NZ131) OX=471876 GN=Spy49_1147c PE=3	VPAFKAGK	VPAFKAGK	[5] Phosphoglyceryl (K)	39.35	-0.300989	8	99.79	ASKVPAFKAGKALKD	K	81					0											201.484	261.538	1074.95	1085.78	514.144	462.657	95.9474	79.0961	198.449	206.692	1518.72	1636.73	1867.65	1994.52	1503.84	1280.57
32147	1168.56	1	1167.55	39.7496	0.176933	10.1108	A0A0H3C0P8	DNA-binding protein HU OS=Streptococcus pyogenes serotype M49 (strain NZ131) OX=471876 GN=Spy49_1147c PE=3	ANKQDLIAK	ANKQDLIAK	[3] Phosphoglyceryl (K)	49.99	-0.730225	5	100	MANKQDLIAKV	K	4					0											0	0	0	0	0	0	0	0	0	0	112.581	138.843	188.016	176.713	65.2916	64.0952
1900	420.237	2	838.46	48.0914	0.648	2.21607	A0A0H3C0Z0	Putative ABC transporter OS=Streptococcus pyogenes serotype M49 (strain NZ131) OX=471876 GN=Spy49_1298c PE=4	IGILKK	IGILKK	[5] Phosphoglyceryl (K)	35.43	4.12176	11	50	CDRIGILKKGKLIFV	K	206					0											2261.71	2445.54	1779.01	1716.56	937.729	1222.84	671.309	754.205	1285.35	1400.52	2139.66	2182.21	1765.62	1995.47	3087.42	3312.03
16114	839.464	1	838.456	48.0505	0.42275	7.20222	A0A0H3C0Z0	Putative ABC transporter OS=Streptococcus pyogenes serotype M49 (strain NZ131) OX=471876 GN=Spy49_1298c PE=4	IGILKK	IGILKK	[5] Phosphoglyceryl (K)	31.99	-0.301622	7	50	CDRIGILKKGKLIFV	K	206					0											63.8306	83.7502	230.248	194.98	57.1553	58.7006	9.40274	5.88126	88.7747	29.9344	149.058	128.33	81.3924	118.168	249.447	192.031
3119	545.598	3	1633.77	45.0429	0.381917	2.77008	A0A0H3C168	Thioredoxin OS=Streptococcus pyogenes serotype M49 (strain NZ131) OX=471876 GN=trx2 PE=3	DGEVVKQVAGVHTK	DGEVVKQVAGVHTK	[6] Phosphoglyceryl (K)	62.53	0.75581	3	100	KKDGEVVKQVAGVHT	K	85	DGEVVKQVAGVHTK	[6] Phosphoglyceryl (K)	7.8369	0.741406	10	KKDGEVVKQVAGVHT	K	85	DGEVVKQVAGVHTK	[6] Phosphoglyceryl (K)	35.3586	0.773806	KKDGEVVKQVAGVHT	K	85	1612.85	1792.59	766.302	878.907	341.482	344.808	456.921	541.747	289.036	376.821	2189.1	2248.69	2822.93	2593.6	4195.34	5276.66
4543	746.364	2	1490.71	35.6376	0.299783	4.08587	A0A0H3C168	Thioredoxin OS=Streptococcus pyogenes serotype M49 (strain NZ131) OX=471876 GN=trx2 PE=3	QVAGVHTKDQLK					0					QVAGVHTKDQLK	[8] Phosphoglyceryl (K)	7.5236	0.747416	2	QVAGVHTKDQLKAII	K	93								266.562	337.342	587.327	660.328	131.772	205.774	231.238	169.492	173.616	163.382	1173.66	1100.84	1294.04	1304.94	2040.7	1944.92
5608	817.892	2	1633.77	45.0429	0.36145	4.84765	A0A0H3C168	Thioredoxin OS=Streptococcus pyogenes serotype M49 (strain NZ131) OX=471876 GN=trx2 PE=3	DGEVVKQVAGVHTK	DGEVVKQVAGVHTK	[6] Phosphoglyceryl (K)	62.53	-0.534902	3	100	KKDGEVVKQVAGVHT	K	85	DGEVVKQVAGVHTK	[6] Phosphoglyceryl (K)	7.8369	-0.549306	10	KKDGEVVKQVAGVHT	K	85								450.45	627.15	531.225	555.105	190.022	172.603	240.011	217.386	218.585	188.736	1062.02	877.72	1319.81	1207.21	2056.63	2004.49
11471	899.9	2	1797.78	56.644	0.402417	4.77839	A0A0H3C168	Thioredoxin OS=Streptococcus pyogenes serotype M49 (strain NZ131) OX=471876 GN=trx2 PE=3	ILKMDVDENPETAR					0					ILKMDVDENPETAR	[3] Phosphoglyceryl (K)	6.8612	-0.596426	2	EDELKILKMDVDENP	K	54								193.085	216.382	394.727	341.348	108.304	146.889	20.4468	58.2395	190.743	216.662	548.393	468.95	341.752	435.816	976.735	992.108
2147	763.379	3	2287.11	77.8539	0.66845	4.08587	A0A0H3C1C5	Putative peroxide resistance protein OS=Streptococcus pyogenes serotype M49 (strain NZ131) OX=471876 GN=Spy49_1183c PE=3	LITIGGAPYSTLAEFSKHSK	LITIGGAPYSTLAEFSKHSK	[17] Phosphoglyceryl (K)	64.13	0.405796	2	50	STLAEFSKHSKLDEA	K	99	LITIGGAPYSTLAEFSKHSK	[17] Phosphoglyceryl (K)	6.8436	0.395506	7	STLAEFSKHSKLDEA	K	99								3237.1	2906.38	3081.97	2795.84	856.172	683.448	2484.57	2534.25	5025.62	5385.6	1415.39	1654.32	3458.56	3519.86	11184	13695
855	654.276	2	1306.54	32.1455	0.6687	3.53186	A0A0H3C1C5	Putative peroxide resistance protein OS=Streptococcus pyogenes serotype M49 (strain NZ131) OX=471876 GN=Spy49_1183c PE=3	LDEAKGTYDK	LDEAKGTYDK	[5] Phosphoglyceryl (K)	50.88	2.85517	12	99.99	HSKLDEAKGTYDKTV	K	107	LDEAKGTYDK	[5] Phosphoglyceryl (K)	7.0794	2.83716	10	HSKLDEAKGTYDKTV	K	107	LDEAKGTYDK	[5] Phosphoglyceryl (K)	86.1743	2.81915	HSKLDEAKGTYDKTV	K	107	4301.7	4927.6	5969.96	5865.91	2692.63	2889.97	2725.91	2641.15	5188.73	5356.11	7290.74	7817.94	4081.04	3930.97	8965.48	9082.41
3178	543.255	3	1626.74	46.8774	2.44135	2.70083	A0A0H3C1C5	Putative peroxide resistance protein OS=Streptococcus pyogenes serotype M49 (strain NZ131) OX=471876 GN=Spy49_1183c PE=3	GTYDKTVAQHLAR	GTYDKTVAQHLAR	[5] Phosphoglyceryl (K)	43.48	1.73242	2	100	EAKGTYDKTVAQHLA	K	112	GTYDKTVAQHLAR	[5] Phosphoglyceryl (K)	6.3694	1.71795	3	EAKGTYDKTVAQHLA	K	112								3235.64	3301.69	957.424	1150.54	533.115	649.879	1769.61	2302.54	900.35	1198.08	4491.24	4286.73	6328.81	6389.83	4253.91	4818.67
2227	548.242	2	1094.47	25.7898	0.443267	2.90859	A0A0H3C1C5	Putative peroxide resistance protein OS=Streptococcus pyogenes serotype M49 (strain NZ131) OX=471876 GN=Spy49_1183c PE=3	HSKLDEAK					0					HSKLDEAK	[3] Phosphoglyceryl (K)	6.2816	4.57297	2	AEFSKHSKLDEAKGT	K	102								1423.79	1614.42	1615.8	1671.55	805.223	816.675	952.486	905.686	357.129	401.577	2755.42	2665.38	1817.3	1768.63	3105.59	2966.27
8794	814.376	2	1626.74	46.8569	0.307167	4.43213	A0A0H3C1C5	Putative peroxide resistance protein OS=Streptococcus pyogenes serotype M49 (strain NZ131) OX=471876 GN=Spy49_1183c PE=3	GTYDKTVAQHLAR	GTYDKTVAQHLAR	[5] Phosphoglyceryl (K)	43.48	-1.76581	2	100	EAKGTYDKTVAQHLA	K	112	GTYDKTVAQHLAR	[5] Phosphoglyceryl (K)	6.3694	-1.78028	3	EAKGTYDKTVAQHLA	K	112								262.98	302.645	289.578	358.583	109.478	119.239	185.293	165.525	136.853	181.665	888.598	670.051	824.763	888.158	649.208	422.237
28275	1144.56	2	2287.1	77.8334	0.29985	6.6482	A0A0H3C1C5	Putative peroxide resistance protein OS=Streptococcus pyogenes serotype M49 (strain NZ131) OX=471876 GN=Spy49_1183c PE=3	LITIGGAPYSTLAEFSKHSK	LITIGGAPYSTLAEFSKHSK	[17] Phosphoglyceryl (K)	64.13	-3.90336	2	50	STLAEFSKHSKLDEA	K	99	LITIGGAPYSTLAEFSKHSK	[17] Phosphoglyceryl (K)	6.8436	-3.91365	5	STLAEFSKHSKLDEA	K	99								0	0	78.9202	53.7335	0	0	56.1359	29.3291	338.561	94.856	0	0	10.4854	13.1083	418.049	298.203
495	935.942	2	1869.87	71.8049	0.566	5.19391	A0A0H3C1H3	Fructose-bisphosphate aldolase class II OS=Streptococcus pyogenes serotype M49 (strain NZ131) OX=471876 GN=fba PE=4	FLAPGMKAVQGAVEER	FLAPGMKAVQGAVEER	[7] Phosphoglyceryl (K)	78.12	0.0541104	14	100	KFLAPGMKAVQGAVE	K	274	FLAPGMKAVQGAVEER	[7] Phosphoglyceryl (K)	8.336	0.041525	25	KFLAPGMKAVQGAVE	K	274	FLAPGMKAVQGAVEER	[7] Phosphoglyceryl (K)	46.9971	0.0289395	KFLAPGMKAVQGAVE	K	274	13642.3	12954.1	13393.1	13191.9	6013.81	6515.31	4376.24	4453.45	7728.93	7951.88	11342.1	10633.1	18792	19335.2	30004.4	29187.5
354	530.254	2	1058.49	55.5936	0.784033	2.77008	A0A0H3C1H3	Fructose-bisphosphate aldolase class II OS=Streptococcus pyogenes serotype M49 (strain NZ131) OX=471876 GN=fba PE=4	KFLAPGMK	KFLAPGMK	[1] Phosphoglyceryl (K)	50.19	5.34129	20	100	KKLFDPRKFLAPGMK	K	267	KFLAPGMK	[1] Phosphoglyceryl (K)	8.4978	5.31906	3	KKLFDPRKFLAPGMK	K	267	KFLAPGMK	[1] Phosphoglyceryl (K)	75.9233	5.29683	KKLFDPRKFLAPGMK	K	267	11852	11852.9	11303.6	12297.5	6650.82	6901.1	4938.54	5653.76	5908	7772	14677.9	14137.1	13695.3	13651.3	20353.7	22336.4
925	667.841	2	1333.67	43.4876	0.443367	3.94737	A0A0H3C1H3	Fructose-bisphosphate aldolase class II OS=Streptococcus pyogenes serotype M49 (strain NZ131) OX=471876 GN=fba PE=4	TAEVVKIAHAK	TAEVVKIAHAK	[6] Phosphoglyceryl (K)	52.1	2.23199	8	99.99	AKTAEVVKIAHAKGV	K	124	TAEVVKIAHAK	[6] Phosphoglyceryl (K)	8.1682	2.21435	16	AKTAEVVKIAHAKGV	K	124								16614.7	13577.1	12143.1	7972.94	6144	7802.6	5781.79	5732.26	6921.33	10060.8	11720.4	13907.1	20214.8	22256.8	33051.9	27661.7
981	779.388	2	1556.76	67.9036	0.8661	4.22438	A0A0H3C1H3	Fructose-bisphosphate aldolase class II OS=Streptococcus pyogenes serotype M49 (strain NZ131) OX=471876 GN=fba PE=4	AIVSAEKFVQAAR	AIVSAEKFVQAAR	[7] Phosphoglyceryl (K)	55.84	0.487191	14	100	MAIVSAEKFVQAARE	K	8					0				AIVSAEKFVQAAR	[7] Phosphoglyceryl (K)	79.1021	0.521194	MAIVSAEKFVQAARE	K	8	3778.01	3827.32	3978.45	3741.24	1806.98	2030.57	1116.78	1263.92	1889.51	2080.79	6448.67	5512.68	11670.1	12757.6	12387.5	14750
4091	943.935	2	1885.86	58.3224	0.70955	5.12465	A0A0H3C1H3	Fructose-bisphosphate aldolase class II OS=Streptococcus pyogenes serotype M49 (strain NZ131) OX=471876 GN=fba PE=4	FLAPGMKAVQGAVEER					0					FLAPGMKAVQGAVEER	[6] Oxidation (M)|[7] Phosphoglyceryl (K)	7.8169	-5.04966	3	KFLAPGMKAVQGAVE	K	274								2868.86	2705.79	2650.12	2676.16	1516.3	1608.1	2009.55	2048.09	4021.02	4475.5	3745.05	4088.44	4458.23	4660.68	7798.25	8341.09
3949	849.831	2	1697.65	35.3507	0.771033	4.36288	A0A0H3C1H3	Fructose-bisphosphate aldolase class II OS=Streptococcus pyogenes serotype M49 (strain NZ131) OX=471876 GN=fba PE=4	NYEANEAEYDGKK	NYEANEAEYDGKK	[12] Phosphoglyceryl (K)	63.6	0.572149	3	50	NEAEYDGKKLFDPRK	K	260	NYEANEAEYDGKK	[12] Phosphoglyceryl (K)	8.3642	0.499382	6	NEAEYDGKKLFDPRK	K	260								541.886	693.606	930.835	1046.4	549.966	549.867	275.17	351.683	533.62	595.228	1587.45	1625.7	2405.27	2452.28	3032.55	2761.85
6255	761.358	3	2281.05	77.6155	0.52515	4.29363	A0A0H3C1H3	Fructose-bisphosphate aldolase class II OS=Streptococcus pyogenes serotype M49 (strain NZ131) OX=471876 GN=fba PE=4	QAPVLIQTSMGAAKYMGGYK					0					QAPVLIQTSMGAAKYMGGYK	[14] Phosphoglyceryl (K)	7.2202	0.495066	2	QTSMGAAKYMGGYKV	K	55								1158.49	1067.61	523.311	579.399	327.443	271.357	264.677	248.48	456.682	496.397	1016.8	1034.19	2515.33	2066.83	3214.15	3408.7
3710	445.563	3	1333.67	43.4876	0.422883	2.00831	A0A0H3C1H3	Fructose-bisphosphate aldolase class II OS=Streptococcus pyogenes serotype M49 (strain NZ131) OX=471876 GN=fba PE=4	TAEVVKIAHAK	TAEVVKIAHAK	[6] Phosphoglyceryl (K)	52.07	2.8279	8	99.99	AKTAEVVKIAHAKGV	K	124	TAEVVKIAHAK	[6] Phosphoglyceryl (K)	8.1682	2.81025	16	AKTAEVVKIAHAKGV	K	124								1124.56	977.746	319.731	351.156	166.456	198.572	243.276	260.391	149.059	210.676	1056.55	1168.01	2604.37	3032.47	3084.92	5049.52
6671	624.297	3	1869.87	71.7844	0.4841	3.04709	A0A0H3C1H3	Fructose-bisphosphate aldolase class II OS=Streptococcus pyogenes serotype M49 (strain NZ131) OX=471876 GN=fba PE=4	FLAPGMKAVQGAVEER	FLAPGMKAVQGAVEER	[7] Phosphoglyceryl (K)	78.12	0.430101	14	100	KFLAPGMKAVQGAVE	K	274	FLAPGMKAVQGAVEER	[7] Phosphoglyceryl (K)	8.336	0.417515	25	KFLAPGMKAVQGAVE	K	274								1409.69	1221.57	407.606	309.159	104.906	55.4014	57.6273	191.193	394.206	377.392	537.907	602.782	1499.08	1615.32	1827.39	3377.23
15146	1141.53	2	2281.05	77.6155	0.381817	6.71745	A0A0H3C1H3	Fructose-bisphosphate aldolase class II OS=Streptococcus pyogenes serotype M49 (strain NZ131) OX=471876 GN=fba PE=4	QAPVLIQTSMGAAKYMGGYK					0					QAPVLIQTSMGAAKYMGGYK	[14] Phosphoglyceryl (K)	7.2202	0.536341	2	QTSMGAAKYMGGYKV	K	55								131.379	107.157	85.5547	130.062	22.5392	15.7441	12.4112	7.97882	37.5455	28.3155	175.179	137.988	418.758	384.336	912.156	732.921
16433	629.629	3	1885.86	58.2402	0.40975	3.04709	A0A0H3C1H3	Fructose-bisphosphate aldolase class II OS=Streptococcus pyogenes serotype M49 (strain NZ131) OX=471876 GN=fba PE=4	FLAPGMKAVQGAVEER					0					FLAPGMKAVQGAVEER	[6] Oxidation (M)|[7] Phosphoglyceryl (K)	7.8169	-0.0956201	3	KFLAPGMKAVQGAVE	K	274								402.69	372.564	14.0978	14.09	4.55731	0	28.9199	21.5286	13.7203	36.9735	254.787	405.755	386.862	547.294	567.634	1530.78
11197	685.006	3	2052	63.0416	0.422667	3.60111	A0A0H3C1H3	Fructose-bisphosphate aldolase class II OS=Streptococcus pyogenes serotype M49 (strain NZ131) OX=471876 GN=fba PE=4	AAEAKQAPVLIQTSMGAAK					0					AAEAKQAPVLIQTSMGAAK	[5] Phosphoglyceryl (K)	7.847	-0.430275	5	ILRAAEAKQAPVLIQ	K	41								266.895	231.792	318.745	299.714	163.765	138.914	312.57	297.081	817.127	892.737	1499.99	1488.83	2574.15	2604.09	1067.67	1364.47
15806	519.927	3	1556.76	67.9241	0.32045	2.63158	A0A0H3C1H3	Fructose-bisphosphate aldolase class II OS=Streptococcus pyogenes serotype M49 (strain NZ131) OX=471876 GN=fba PE=4	AIVSAEKFVQAAR	AIVSAEKFVQAAR	[7] Phosphoglyceryl (K)	55.84	-0.949108	6	100	MAIVSAEKFVQAARE	K	8					0											261.708	306.753	58.6923	25.5172	2.20862	7.85474	162.599	190.342	57.5609	67.3428	268.694	244.51	457.798	496.873	421.254	848.545
22388	1059.49	1	1058.48	55.5731	0.217883	9.41828	A0A0H3C1H3	Fructose-bisphosphate aldolase class II OS=Streptococcus pyogenes serotype M49 (strain NZ131) OX=471876 GN=fba PE=4	KFLAPGMK	KFLAPGMK	[1] Phosphoglyceryl (K)	50.19	-2.98093	13	100	KKLFDPRKFLAPGMK	K	267	KFLAPGMK	[1] Phosphoglyceryl (K)	8.4978	-3.00316	3	KKLFDPRKFLAPGMK	K	267								0	6.51312	8.40973	108.663	0	0	0	0	0	0	36.6001	72.9578	33.5453	32.5619	223.412	199.407
15701	1027	2	2051.99	63.0621	0.320267	5.88643	A0A0H3C1H3	Fructose-bisphosphate aldolase class II OS=Streptococcus pyogenes serotype M49 (strain NZ131) OX=471876 GN=fba PE=4	AAEAKQAPVLIQTSMGAAK					0					AAEAKQAPVLIQTSMGAAK	[5] Phosphoglyceryl (K)	7.847	-1.54493	5	ILRAAEAKQAPVLIQ	K	41								55.4816	26.1957	232.482	261.692	71.0807	84.6761	5.83505	0	12.3708	27.0077	860.967	802.035	1568.83	1597.09	632.009	522.027
689	794.357	2	1586.7	51.2969	0.640683	4.36288	A0A0H3C1H6	Cysteine synthase OS=Streptococcus pyogenes serotype M49 (strain NZ131) OX=471876 GN=cysM PE=3	LEAFNPGSSVKDR	LEAFNPGSSVKDR	[11] Phosphoglyceryl (K)	33.46	1.52089	3	100	FNPGSSVKDRIALSM	K	45	LEAFNPGSSVKDR	[11] Phosphoglyceryl (K)	7.0189	1.50606	11	FNPGSSVKDRIALSM	K	45	LEAFNPGSSVKDR	[11] Phosphoglyceryl (K)	83.994	1.49123	FNPGSSVKDRIALSM	K	45	11310.6	11464.9	9476.61	9490.93	4333.5	4652.76	4662.3	4332.32	6524.12	6636.54	10516.6	11670.6	5414.56	5956.34	4772.82	4919.03
3010	579.757	2	1157.5	35.0714	0.62755	2.97784	A0A0H3C1H6	Cysteine synthase OS=Streptococcus pyogenes serotype M49 (strain NZ131) OX=471876 GN=cysM PE=3	SKDALETAR	SKDALETAR	[2] Phosphoglyceryl (K)	39.25	3.20595	7	100	QIIRVKSKDALETAR	K	247					0											1850.97	1908.61	2444.45	2491.25	1396.42	1447.48	1175.51	1161.21	1163.01	1347.42	2592.06	2793.72	1191.62	1217.33	1734.47	1977.5
685	643.306	2	1284.6	41.2433	0.60735	3.3241	A0A0H3C1S0	CsbD domain-containing protein OS=Streptococcus pyogenes serotype M49 (strain NZ131) OX=471876 GN=Spy49_1665c PE=3	SKIEQASGGLK	SKIEQASGGLK	[2] Phosphoglyceryl (K)	54.55	1.69816	11	100	SEEKLKSKIEQASGG	K	9	SKIEQASGGLK	[2] Phosphoglyceryl (K)	7.4524	1.602	6	SEEKLKSKIEQASGG	K	9								2558.89	2798.81	5647.99	5789.05	3603.9	3539.74	2451.44	2405.15	2316.87	2217.36	13566.2	14375.7	18882.7	18024.3	17170.9	18888.5
779	636.296	2	1270.58	38.7197	0.8251	3.3241	A0A0H3C1S0	CsbD domain-containing protein OS=Streptococcus pyogenes serotype M49 (strain NZ131) OX=471876 GN=Spy49_1665c PE=3	LTGDKELEAK	LTGDKELEAK	[5] Phosphoglyceryl (K)	62.46	5.97049	10	100	AGKLTGDKELEAKGF	K	28	LTGDKELEAK	[5] Phosphoglyceryl (K)	7.4327	5.95197	4	AGKLTGDKELEAKGF	K	28								3753.38	4139.73	6211.04	6620.06	3879.06	4299.67	2711.3	2923.12	2826.27	2919.44	12457.4	12276.6	15365.5	15042.2	15932.8	16426.1
784	557.74	2	1113.46	29.9012	1.1658	2.97784	A0A0H3C1S0	CsbD domain-containing protein OS=Streptococcus pyogenes serotype M49 (strain NZ131) OX=471876 GN=Spy49_1665c PE=3	GKELADDAK	GKELADDAK	[2] Phosphoglyceryl (K)	44.87	4.87335	12	100	EKTIAKGKELADDAK	K	44					0				GKELADDAK	[2] Phosphoglyceryl (K)	95.8061	4.92089	EKTIAKGKELADDAK	K	44	3646.22	3924.38	6188.79	7132.52	3898.85	4493.54	3173.03	3224.09	3443.24	3722.68	13033.6	14084.4	13108.4	14452.3	14539.7	15548.5
999	756.852	2	1511.69	33.5367	0.668567	3.94737	A0A0H3C1S0	CsbD domain-containing protein OS=Streptococcus pyogenes serotype M49 (strain NZ131) OX=471876 GN=Spy49_1665c PE=3	IEQASGGLKEGAGK	IEQASGGLKEGAGK	[9] Phosphoglyceryl (K)	68.35	2.09289	10	99.96	EQASGGLKEGAGKLT	K	18	IEQASGGLKEGAGK	[9] Phosphoglyceryl (K)	7.8345	2.01117	8	EQASGGLKEGAGKLT	K	18	IEQASGGLKEGAGK	[9] Phosphoglyceryl (K)	81.3901	2.06175	EQASGGLKEGAGKLT	K	18	1991.77	2146.38	4580.88	4954.21	2872.59	3152.49	1386.11	1395.09	1292.48	1361.34	10817.7	12228.5	14467.1	15882.4	13523.9	13746.9
1076	580.786	2	1159.56	50.8946	0.689217	3.04709	A0A0H3C1S0	CsbD domain-containing protein OS=Streptococcus pyogenes serotype M49 (strain NZ131) OX=471876 GN=Spy49_1665c PE=3	GFVEKTIAK	GFVEKTIAK	[5] Phosphoglyceryl (K)	29.29	4.06196	6	99.84	EAKGFVEKTIAKGKE	K	38					0				GFVEKTIAK	[5] Phosphoglyceryl (K)	60.1866	4.02137	EAKGFVEKTIAKGKE	K	38	2574.72	2534.22	3551.72	4118.72	2060.64	2332.4	1437.47	1623.21	1684.13	1800.89	8697.79	8940.04	14277.6	13391.7	14466.1	14981.1
750	756.846	2	1511.68	45.5886	0.525167	4.01662	A0A0H3C1S0	CsbD domain-containing protein OS=Streptococcus pyogenes serotype M49 (strain NZ131) OX=471876 GN=Spy49_1665c PE=3	EAVEGAVDAVKEK	EAVEGAVDAVKEK	[11] Phosphoglyceryl (K)	52.14	1.60527	2	74.17	EGAVDAVKEKLK	K	62	EAVEGAVDAVKEK	[11] Phosphoglyceryl (K)	8	1.5897	13	EGAVDAVKEKLK	K	62	EAVEGAVDAVKEK	[11] Phosphoglyceryl (K)	88.6862	1.57413	EGAVDAVKEKLK	K	62	4102.73	4975.05	5708.78	6159.22	3191.04	3380.18	2414.16	2390.58	2306.72	2959.1	16164.4	14891.7	19583.8	20281.6	13886	15399.3
1791	857.401	2	1712.79	41.7276	0.422883	4.98615	A0A0H3C1S0	CsbD domain-containing protein OS=Streptococcus pyogenes serotype M49 (strain NZ131) OX=471876 GN=Spy49_1665c PE=3	EGAGKLTGDKELEAK	EGAGKLTGDKELEAK	[5] Phosphoglyceryl (K)	39.16	0.369456	2	99.96	GLKEGAGKLTGDKEL	K	23	EGAGKLTGDKELEAK	[5] Phosphoglyceryl (K)	7.2806	0.297332	4	GLKEGAGKLTGDKEL	K	23								829.984	962.952	1773.74	1797.4	756.493	779.887	482.389	502.667	237.631	213.387	4985.94	4877.56	9090.9	8324.46	9192.21	8028.15
4148	572.251	2	1142.49	30.1676	1.00935	2.83934	A0A0H3C1S0	CsbD domain-containing protein OS=Streptococcus pyogenes serotype M49 (strain NZ131) OX=471876 GN=Spy49_1665c PE=3	EGAGKLTGDK	EGAGKLTGDK	[5] Phosphoglyceryl (K)	31.15	2.43838	3	99.94	GLKEGAGKLTGDKEL	K	23	EGAGKLTGDK	[5] Phosphoglyceryl (K)	6.6964	2.33025	2	GLKEGAGKLTGDKEL	K	23								411.099	466.321	931.578	902.186	570.341	634.689	608.189	580.527	784.545	740.471	2153.83	2050.55	2889.44	3107.39	1881.79	1992.33
5471	864.414	2	1726.81	34.3413	0.484267	4.57064	A0A0H3C1S0	CsbD domain-containing protein OS=Streptococcus pyogenes serotype M49 (strain NZ131) OX=471876 GN=Spy49_1665c PE=3	SKIEQASGGLKEGAGK					0					SKIEQASGGLKEGAGK	[11] Phosphoglyceryl (K)	6.9202	-0.111607	4	EQASGGLKEGAGKLT	K	18								264.89	367.855	475.581	534.766	101.136	121.247	157.69	123.573	17.2469	20.7775	1915.89	1883.34	2332.46	2454.01	3797.44	3417.33
4009	576.613	3	1726.82	34.3413	0.484267	2.83934	A0A0H3C1S0	CsbD domain-containing protein OS=Streptococcus pyogenes serotype M49 (strain NZ131) OX=471876 GN=Spy49_1665c PE=3	SKIEQASGGLKEGAGK					0					SKIEQASGGLKEGAGK	[11] Phosphoglyceryl (K)	6.9202	1.14033	4	EQASGGLKEGAGKLT	K	18								414.789	407.124	210.662	223.405	43.6209	30.6401	13.6534	89.5809	0	3.61359	1418.36	1522.81	1760.65	1690.72	2799.31	4036.5
8057	916.44	2	1830.87	53.0363	0.279317	4.98615	A0A0H3C1S0	CsbD domain-containing protein OS=Streptococcus pyogenes serotype M49 (strain NZ131) OX=471876 GN=Spy49_1665c PE=3	LTGDKELEAKGFVEK					0					LTGDKELEAKGFVEK	[10] Phosphoglyceryl (K)	6.9671	0.139254	3	GDKELEAKGFVEKTI	K	33								125.932	153.499	312.951	353.08	119.137	98.815	58.1043	73.9172	44.4643	84.2143	672.353	557.603	2018.22	1830.29	2090.37	1696.07
6878	504.901	3	1511.68	45.5886	0.484217	2.63158	A0A0H3C1S0	CsbD domain-containing protein OS=Streptococcus pyogenes serotype M49 (strain NZ131) OX=471876 GN=Spy49_1665c PE=3	EAVEGAVDAVKEK	EAVEGAVDAVKEK	[11] Phosphoglyceryl (K)	67.22	2.82807	14	74.17	EGAVDAVKEKLK	K	62	EAVEGAVDAVKEK	[11] Phosphoglyceryl (K)	8	2.81251	10	EGAVDAVKEKLK	K	62								544.471	523.224	187.34	263.642	55.4052	133.251	168.025	220.086	216.179	308.884	1272.92	1396.84	1741.43	1867.72	1346.27	2042.21
16415	1114.47	1	1113.46	29.9217	0.279483	9.76454	A0A0H3C1S0	CsbD domain-containing protein OS=Streptococcus pyogenes serotype M49 (strain NZ131) OX=471876 GN=Spy49_1665c PE=3	GKELADDAK	GKELADDAK	[2] Phosphoglyceryl (K)	42.74	0.104069	8	100	EKTIAKGKELADDAK	K	44					0											3.97253	3.8963	19.5083	31.6115	8.11621	39.445	0	0	0	0	179.95	241.249	268.904	315.109	203.073	286.307
9796	570.294	2	1138.57	49.8237	0.579233	3.11634	A0A0H3C1V2	Single-stranded DNA-binding protein OS=Streptococcus pyogenes serotype M49 (strain NZ131) OX=471876 GN=ssb2 PE=3	KGALIGVTGR					0					KGALIGVTGR	[1] Phosphoglyceryl (K)	7.8149	-0.552283	4	NLANWAKKGALIGVT	K	67								152.009	195.378	303.204	406.946	221.756	195.528	65.5762	139.014	186.949	201.959	477.074	483.961	588.318	404.926	1199.08	1530.19
1774	560.594	3	1678.76	42.3757	0.76375	2.63158	A0A0H3C214	50S ribosomal protein L33 OS=Streptococcus pyogenes serotype M49 (strain NZ131) OX=471876 GN=rpmG2 PE=3	VNITLEHKESGER	VNITLEHKESGER	[8] Phosphoglyceryl (K)	56.7	2.38542	5	100	VNITLEHKESGERLY	K	10					0											5944.47	6223.6	2728.62	2724.52	1309.95	1428.94	1571.05	1524.15	1067.7	1018.98	2540.12	2349.72	5198.77	5051.63	3992.22	5123.68
4000	840.384	2	1678.75	42.3757	0.75065	4.50139	A0A0H3C214	50S ribosomal protein L33 OS=Streptococcus pyogenes serotype M49 (strain NZ131) OX=471876 GN=rpmG2 PE=3	VNITLEHKESGER	VNITLEHKESGER	[8] Phosphoglyceryl (K)	56.7	-1.49623	5	100	VNITLEHKESGERLY	K	10					0											1798.97	2134.31	2135.08	1995.41	1369.42	1085.65	1994.2	1619.98	815.494	794.308	1107.97	974.039	2025.27	2137.31	1404.3	1239.53
5460	821.377	2	1640.74	39.6751	0.4637	4.36288	A0A0H3C2F5	Antiphagocytic M protein OS=Streptococcus pyogenes serotype M49 (strain NZ131) OX=471876 GN=emm49 PE=3	KVEAAENNVSSVAR	KVEAAENNVSSVAR	[1] Phosphoglyceryl (K)	43.2	-0.448186	2	100	EVKAVEKKVEAAENN	K	45	KVEAAENNVSSVAR	[1] Phosphoglyceryl (K)	7.2199	-0.462529	4	EVKAVEKKVEAAENN	K	45								423.452	454.003	965.539	973.346	513.64	598.56	271.317	355.151	81.9995	76.9142	3370.36	3105.24	3000.74	2899.94	835.825	950.838
3697	786.367	2	1570.72	33.6391	0.3817	4.15512	A0A0H3C2F5	Antiphagocytic M protein OS=Streptococcus pyogenes serotype M49 (strain NZ131) OX=471876 GN=emm49 PE=3	LKEEKQISDASR					0					LKEEKQISDASR	[5] Phosphoglyceryl (K)	7.0024	-3.44743	3	HQKLKEEKQISDASR	K	198								730.957	895.949	1389.94	1403.39	663.45	690.863	924.351	919.333	313.767	290.973	4961.49	5081.59	5899.92	5701.12	1935.25	1888.41
7332	524.582	3	1570.72	33.6391	0.3817	2.42382	A0A0H3C2F5	Antiphagocytic M protein OS=Streptococcus pyogenes serotype M49 (strain NZ131) OX=471876 GN=emm49 PE=3	LKEEKQISDASR					0					LKEEKQISDASR	[5] Phosphoglyceryl (K)	7.0024	0.554438	3	HQKLKEEKQISDASR	K	198								387.51	396.854	219.761	266.562	152.761	106.673	175.435	248.38	55.2364	37.1318	1644.95	1703.45	1896.56	1618.55	567.496	809.632
16293	696.988	3	2087.94	42.3552	0.245733	3.3241	A0A0H3C2F5	Antiphagocytic M protein OS=Streptococcus pyogenes serotype M49 (strain NZ131) OX=471876 GN=emm49 PE=3	YQEQLQKQQQLETEK					0					YQEQLQKQQQLETEK	[7] Phosphoglyceryl (K)	6.3853	-0.13527	3	RYQEQLQKQQQLETE	K	148								126.313	133.05	85.4799	82.6738	15.9135	33.2083	21.5032	18.6236	0	9.19845	981.573	1022.6	1045.42	883.754	93.0655	210.775
14813	1044.98	2	2087.94	42.3757	0.2867	5.67867	A0A0H3C2F5	Antiphagocytic M protein OS=Streptococcus pyogenes serotype M49 (strain NZ131) OX=471876 GN=emm49 PE=3	YQEQLQKQQQLETEK					0					YQEQLQKQQQLETEK	[7] Phosphoglyceryl (K)	6.3853	-0.276977	3	RYQEQLQKQQQLETE	K	148								58.8981	94.7931	306.216	320.743	121.738	76.6761	107.356	72.4665	0	0	1167.84	1176.91	1211.94	1301.06	144.517	69.2552
385	645.783	2	1289.55	25.7079	0.607083	3.3241	A0A0H3C2K4	Alkyl hydroperoxide reductase C OS=Streptococcus pyogenes serotype M49 (strain NZ131) OX=471876 GN=ahpC PE=3	KHPGEVCPAK	KHPGEVCPAK	[1] Phosphoglyceryl (K)|[7] Carbamidomethyl (C)	32.13	3.13244	2	99.95	HAAQYVRKHPGEVCP	K	159	KHPGEVCPAK	[1] Phosphoglyceryl (K)|[7] Carbamidomethyl (C)	7.6783	3.03664	9	HAAQYVRKHPGEVCP	K	159	KHPGEVCPAK	[1] Phosphoglyceryl (K)|[7] Carbamidomethyl (C)	94.5058	3.23279	HAAQYVRKHPGEVCP	K	159	7015.4	8394.37	7190.98	7333.18	3415.42	3565.12	7142.31	6940.46	4516.27	5329.86	11818.3	12147.5	8436.52	9023.23	22575.9	23335.5
4623	430.859	3	1289.55	25.7079	0.627567	2.07756	A0A0H3C2K4	Alkyl hydroperoxide reductase C OS=Streptococcus pyogenes serotype M49 (strain NZ131) OX=471876 GN=ahpC PE=3	KHPGEVCPAK	KHPGEVCPAK	[1] Phosphoglyceryl (K)|[7] Carbamidomethyl (C)	30.96	5.27755	2	99.94	HAAQYVRKHPGEVCP	K	159	KHPGEVCPAK	[1] Phosphoglyceryl (K)|[7] Carbamidomethyl (C)	7.6783	5.18175	9	HAAQYVRKHPGEVCP	K	159	KHPGEVCPAK	[1] Phosphoglyceryl (K)|[7] Carbamidomethyl (C)	79.8426	5.37789	HAAQYVRKHPGEVCP	K	159	697.466	687.169	136	145.634	46.9649	79.913	366.461	359.102	191.74	329.836	691.945	905.559	580.644	598.828	1940.06	3001.79
2496	535.583	3	1603.73	41.0457	0.50475	2.14681	A0A0H3C2K4	Alkyl hydroperoxide reductase C OS=Streptococcus pyogenes serotype M49 (strain NZ131) OX=471876 GN=ahpC PE=3	KHPGEVCPAKWK					0					KHPGEVCPAKWK	[7] Carbamidomethyl (C)|[10] Phosphoglyceryl (K)	7.2719	2.36256	3	PGEVCPAKWKEGAET	K	168								4478.45	4431.19	1373.19	1464.09	272.149	244.224	1524.19	1243.6	813.842	399.469	2960.02	2437.4	8868.93	9070.52	6180.11	6660.02
1923	526.283	2	1050.55	54.0253	0.4433	2.70083	A0A0H3C2T5	Hypothetical membrane spanning protein OS=Streptococcus pyogenes serotype M49 (strain NZ131) OX=471876 GN=Spy49_1814 PE=4	GVTKLPIR	GVTKLPIR	[4] Phosphoglyceryl (K)	34.17	3.18472	7	100	VMDRGVTKLPIRGGY	K	220					0											2510.21	2554.44	2826.66	3264.67	1284.4	1567.21	1127.25	1356.64	1698.88	2221.11	2827.96	2901.53	1513.65	1609.04	4272.4	4808.72
942	567.25	2	1132.48	51.1534	0.927567	3.04709	B5XHZ0	Chaperone protein DnaK OS=Streptococcus pyogenes serotype M49 (strain NZ131) OX=471876 GN=dnaK PE=3	AKFDDLTR	AKFDDLTR	[2] Phosphoglyceryl (K)	31.29	4.02661	13	100	EMSLSRAKFDDLTRD	K	274					0				AKFDDLTR	[2] Phosphoglyceryl (K)	94.4071	3.98505	EMSLSRAKFDDLTRD	K	274	4847.72	4760.25	5593.38	5303.5	2852.93	3016.85	2117.34	2074.08	2612.58	2628.01	7808.34	8078	6921.83	7132.52	10883.4	11267.7
1545	713.335	2	1424.66	56.0574	0.566167	3.73961	B5XHZ0	Chaperone protein DnaK OS=Streptococcus pyogenes serotype M49 (strain NZ131) OX=471876 GN=dnaK PE=3	DAGKIAGLEVER	DAGKIAGLEVER	[4] Phosphoglyceryl (K)	41.92	0.829429	2	100	QATKDAGKIAGLEVE	K	133	DAGKIAGLEVER	[4] Phosphoglyceryl (K)	8.0154	0.81291	11	QATKDAGKIAGLEVE	K	133	DAGKIAGLEVER	[4] Phosphoglyceryl (K)	95.863	0.796392	QATKDAGKIAGLEVE	K	133	1350	1949.69	2028.73	2936.94	1723.31	1789.24	1086.89	975.773	2179.39	1845.89	5344.38	5835.72	6480.94	5329.13	7313.21	9514.06
1601	688.798	2	1375.58	28.5102	0.80435	3.60111	B5XHZ0	Chaperone protein DnaK OS=Streptococcus pyogenes serotype M49 (strain NZ131) OX=471876 GN=dnaK PE=3	MGTSEKVSANGK	MGTSEKVSANGK	[6] Phosphoglyceryl (K)	87.07	9.09908	9	100	SKMGTSEKVSANGKE	K	76	MGTSEKVSANGK	[6] Phosphoglyceryl (K)	8.0506	9.00928	12	SKMGTSEKVSANGKE	K	76	MGTSEKVSANGK	[6] Phosphoglyceryl (K)	24.7407	9.06487	SKMGTSEKVSANGKE	K	76	3043.36	3477.8	4991.53	5265.22	2892.58	3117.07	4196.52	4334.34	2310.68	2472.36	9042.93	9867.16	8217.2	8319.64	9247.3	9134.31
1718	943.434	2	1884.85	59.6112	0.722733	5.40166	B5XHZ0	Chaperone protein DnaK OS=Streptococcus pyogenes serotype M49 (strain NZ131) OX=471876 GN=dnaK PE=3	ENGIDLSQDKMALQR	ENGIDLSQDKMALQR	[10] Phosphoglyceryl (K)	37.37	12.9444	2	100	GIDLSQDKMALQRLK	K	226	ENGIDLSQDKMALQR	[10] Phosphoglyceryl (K)	7.8319	12.8788	4	GIDLSQDKMALQRLK	K	226								3878.15	3852.25	4962.42	3829.61	886.427	617.009	8351.93	7864.68	8588.9	9298.11	2167.48	1957.43	5621	5413.77	9712.54	8635.34
1991	559.615	3	1675.82	48.5551	0.504783	2.42382	B5XHZ0	Chaperone protein DnaK OS=Streptococcus pyogenes serotype M49 (strain NZ131) OX=471876 GN=dnaK PE=3	DLGTQKEQHIVIK	DLGTQKEQHIVIK	[6] Phosphoglyceryl (K)	38.65	3.25403	3	99.94	AKDLGTQKEQHIVIK	K	465	DLGTQKEQHIVIK	[6] Phosphoglyceryl (K)	8.173	3.23998	9	AKDLGTQKEQHIVIK	K	465	DLGTQKEQHIVIK	[6] Phosphoglyceryl (K)	53.4641	3.33124	AKDLGTQKEQHIVIK	K	465	2638.36	2522.99	1461.72	1411.79	827.216	900.436	821.771	1067.95	693.623	780.487	5536.13	5514.85	10759.7	10363.2	8474.21	10716.5
2200	833.427	2	1664.84	62.1554	0.430017	4.9169	B5XHZ0	Chaperone protein DnaK OS=Streptococcus pyogenes serotype M49 (strain NZ131) OX=471876 GN=dnaK PE=3	LEALNEKAQALAVK	LEALNEKAQALAVK	[7] Phosphoglyceryl (K)	73.33	0.761465	5	100	KLEALNEKAQALAVK	K	564	LEALNEKAQALAVK	[7] Phosphoglyceryl (K)	8.0007	0.747329	12	KLEALNEKAQALAVK	K	564								2099.6	2266.62	2495.22	2469.84	1480.63	1338.18	707.781	776.91	1134.02	980.964	5296.86	5371.07	5905.99	5787.51	4590.79	5150.94
2648	718.783	2	1435.55	35.3098	0.689133	3.67036	B5XHZ0	Chaperone protein DnaK OS=Streptococcus pyogenes serotype M49 (strain NZ131) OX=471876 GN=dnaK PE=3	ETEGKGFDTER	ETEGKGFDTER	[5] Phosphoglyceryl (K)	53.09	1.34501	8	100	TIKETEGKGFDTERD	K	526	ETEGKGFDTER	[5] Phosphoglyceryl (K)	7.4632	1.32862	8	TIKETEGKGFDTERD	K	526								1076.8	1301.98	2679.59	2851.39	1904.7	1999.61	870.457	1031.78	890.13	1081.58	5882.71	6095.61	5930.02	6204.11	4089.78	4248.19
5917	891.947	2	1781.88	57.9609	0.4638	4.9169	B5XHZ0	Chaperone protein DnaK OS=Streptococcus pyogenes serotype M49 (strain NZ131) OX=471876 GN=dnaK PE=3	QAVTNPETVISIKSK					0					QAVTNPETVISIKSK	[13] Phosphoglyceryl (K)	7.8792	-1.28659	5	PETVISIKSKMGTSE	K	68								201.655	222.341	506.3	521.275	349.221	360.386	131.868	148.539	62.8793	54.3495	2306.75	2109.78	3094.89	3199.46	1933.04	2307.49
2543	542.275	2	1082.54	40.9843	0.6612	2.70083	B5XHZ0	Chaperone protein DnaK OS=Streptococcus pyogenes serotype M49 (strain NZ131) OX=471876 GN=dnaK PE=3	NGIVSVKAK	NGIVSVKAK	[7] Phosphoglyceryl (K)	43.11	-0.973105	3	50	KNGIVSVKAKDLGTQ	K	457	NGIVSVKAK	[7] Phosphoglyceryl (K)	7.819	-0.994843	2	KNGIVSVKAKDLGTQ	K	457								1213.03	1431.91	1476.18	1442.78	1006.69	1035.7	806.733	817.95	1143.09	737.495	3856.52	3713.01	4614.06	4702.86	5173.14	6025.9
5355	707.816	2	1413.62	41.1278	0.627833	3.73961	B5XHZ0	Chaperone protein DnaK OS=Streptococcus pyogenes serotype M49 (strain NZ131) OX=471876 GN=dnaK PE=3	KENGIDLSQDK	KENGIDLSQDK	[1] Phosphoglyceryl (K)	45.43	10.5557	2	100	FLVEEFKKENGIDLS	K	216	KENGIDLSQDK	[1] Phosphoglyceryl (K)	8.1215	10.4683	2	FLVEEFKKENGIDLS	K	216								742.382	794.245	782.571	840.286	439.424	478.446	869.909	834.073	1706.33	1304.38	1773.47	1741	1987.18	2100.48	2906.95	3137.15
5773	1101.04	2	2200.06	76.3398	0.4433	6.44044	B5XHZ0	Chaperone protein DnaK OS=Streptococcus pyogenes serotype M49 (strain NZ131) OX=471876 GN=dnaK PE=3	TTPSVVSFKNGEIIVGDAAK	TTPSVVSFKNGEIIVGDAAK	[9] Phosphoglyceryl (K)	29.43	-0.961712	3	99.91	TPSVVSFKNGEIIVG	K	43	TTPSVVSFKNGEIIVGDAAK	[9] Phosphoglyceryl (K)	7.9849	-0.926956	6	TPSVVSFKNGEIIVG	K	43								259.846	228.662	426.549	344.418	188.13	170.308	289.981	243.03	396.664	490.772	1019.61	944.577	1889.57	1987.91	3404.67	3120.84
7963	1045	2	2087.99	72.814	0.422833	6.02493	B5XHZ0	Chaperone protein DnaK OS=Streptococcus pyogenes serotype M49 (strain NZ131) OX=471876 GN=dnaK PE=3	VEKAVITVPAYFNDAQR					0					VEKAVITVPAYFNDAQR	[3] Phosphoglyceryl (K)	8.0071	-0.685401	8	YLGEKVEKAVITVPA	K	111								280.308	281.987	559.307	464.519	189.217	214.253	193.089	112.775	181.287	222.784	994.045	923.726	1833.82	2018.64	2202.33	1876.34
2984	838.916	2	1675.82	48.5756	0.422867	4.70914	B5XHZ0	Chaperone protein DnaK OS=Streptococcus pyogenes serotype M49 (strain NZ131) OX=471876 GN=dnaK PE=3	DLGTQKEQHIVIK	DLGTQKEQHIVIK	[6] Phosphoglyceryl (K)	38.65	-0.0556245	3	99.94	AKDLGTQKEQHIVIK	K	465	DLGTQKEQHIVIK	[6] Phosphoglyceryl (K)	8.173	-0.0696673	9	AKDLGTQKEQHIVIK	K	465								752.885	740.349	1366.15	1310.64	821.928	616.403	689.375	574.176	437.231	367.562	3252.14	2751.52	6010.3	6285.07	4881.7	4132.62
2142	592.287	2	1182.56	45.2814	0.6686	3.1856	B5XHZ0	Chaperone protein DnaK OS=Streptococcus pyogenes serotype M49 (strain NZ131) OX=471876 GN=dnaK PE=3	AKLEALNEK	AKLEALNEK	[2] Phosphoglyceryl (K)	37.82	4.49325	3	99.99	NLDDMKAKLEALNEK	K	557					0											1866.13	1997.73	2195.51	2429.28	1495.59	1477.16	1401.5	1418.52	1289.1	1135.21	4758.77	4813.1	5627.37	5620.61	4120.76	4911.72
4899	834.855	2	1667.7	55.2322	0.4843	4.43213	B5XHZ0	Chaperone protein DnaK OS=Streptococcus pyogenes serotype M49 (strain NZ131) OX=471876 GN=dnaK PE=3	GYAEDYLGEKVEK					0					GYAEDYLGEKVEK	[10] Phosphoglyceryl (K)	8.3443	-0.844333	6	AEDYLGEKVEKAVIT	K	108								759.262	743.335	926.153	859.194	474.009	434.399	429.758	418.595	583.498	726.981	1391.58	1427.68	1765.7	1784.39	2221.56	2182.3
4512	705.836	2	1409.66	45.7452	0.463733	3.80886	B5XHZ0	Chaperone protein DnaK OS=Streptococcus pyogenes serotype M49 (strain NZ131) OX=471876 GN=dnaK PE=3	NGEIIVGDAAKR	NGEIIVGDAAKR	[11] Phosphoglyceryl (K)	37.75	1.10469	4	100	IIVGDAAKRQAVTNP	K	54	NGEIIVGDAAKR	[11] Phosphoglyceryl (K)	8.2489	1.088	5	IIVGDAAKRQAVTNP	K	54								410.705	426.609	702.838	764.234	541.698	477.315	355.911	332.885	164.545	161.262	2028.87	2107.33	2824.78	2796.73	1997.87	2255.54
4058	831.824	2	1661.63	38.7402	0.545783	4.43213	B5XHZ0	Chaperone protein DnaK OS=Streptococcus pyogenes serotype M49 (strain NZ131) OX=471876 GN=dnaK PE=3	MMKDAEANAEADAK	MMKDAEANAEADAK	[3] Phosphoglyceryl (K)	58.05	0.698033	3	100	EEIDRMMKDAEANAE	K	487	MMKDAEANAEADAK	[3] Phosphoglyceryl (K)	7.8741	0.623689	6	EEIDRMMKDAEANAE	K	487								596.47	707.007	1043.3	1148.08	619.125	624.081	550.125	571.491	706.153	700	2970.44	2883.58	3518.84	3558.61	3182.7	2919.91
3411	714.786	2	1427.56	28.7968	0.750433	3.73961	B5XHZ0	Chaperone protein DnaK OS=Streptococcus pyogenes serotype M49 (strain NZ131) OX=471876 GN=dnaK PE=3	DAEANAEADAKR	DAEANAEADAKR	[11] Phosphoglyceryl (K)	66.39	1.31639	9	100	ANAEADAKRKEEVDL	K	498	DAEANAEADAKR	[11] Phosphoglyceryl (K)	8.3999	1.22986	13	ANAEADAKRKEEVDL	K	498								1356.9	1562.23	2263.9	2436.36	1716.06	1759.59	1157.87	1088.06	1456.25	1568.32	5003.48	4965.83	6064.39	6415.44	3426.38	3021.37
17345	1150.55	3	3448.63	79.1706	0.25885	5.19391	B5XHZ0	Chaperone protein DnaK OS=Streptococcus pyogenes serotype M49 (strain NZ131) OX=471876 GN=dnaK PE=3	AETGKEPNKSVNPDEVVAMGAAIQGGVITGDVK					0					AETGKEPNKSVNPDEVVAMGAAIQGGVITGDVK	[9] Phosphoglyceryl (K)	7.1576	-2.74333	2	ETGKEPNKSVNPDEV	K	333								0	0	13.3093	0	0	0	8.80255	5.07471	22.0445	17.0554	194.167	181.308	611.774	660.418	935.224	867.299
13991	697.004	3	2087.99	72.9091	0.422817	3.87812	B5XHZ0	Chaperone protein DnaK OS=Streptococcus pyogenes serotype M49 (strain NZ131) OX=471876 GN=dnaK PE=3	VEKAVITVPAYFNDAQR					0					VEKAVITVPAYFNDAQR	[3] Phosphoglyceryl (K)	8.0071	-1.73485	8	YLGEKVEKAVITVPA	K	111								152.266	111.177	38.6023	40.5897	24.0448	19.6598	63.8795	81.3055	75.2069	97.9006	202.672	255.169	701.869	744.491	619.819	874.424
7521	937.941	2	1873.87	72.6707	0.422667	5.12465	B5XHZ0	Chaperone protein DnaK OS=Streptococcus pyogenes serotype M49 (strain NZ131) OX=471876 GN=dnaK PE=3	NEVDQAIFATEKTIK					0					NEVDQAIFATEKTIK	[12] Phosphoglyceryl (K)	8.1727	-1.64348	3	QAIFATEKTIKETEG	K	518								714.907	650.284	696.44	701.907	635.969	745.274	508.422	478.069	260.46	304.171	1785.86	1773.76	3878.44	3942.74	1676.98	1435.1
12673	793.695	3	2378.06	54.4481	0.668717	3.3241	B5XHZ0	Chaperone protein DnaK OS=Streptococcus pyogenes serotype M49 (strain NZ131) OX=471876 GN=dnaK PE=3	EQHIVIKSNDGLSEEEIDR					0					EQHIVIKSNDGLSEEEIDR	[7] Phosphoglyceryl (K)	7.0326	-0.4879	2	KEQHIVIKSNDGLSE	K	472								162.224	178.812	198.464	208.771	39.8172	52.948	44.6875	79.0783	91.4169	51.7294	649.438	532.217	1590.32	1529.69	644.009	836.64
10623	555.954	3	1664.84	62.1349	0.3686	2.70083	B5XHZ0	Chaperone protein DnaK OS=Streptococcus pyogenes serotype M49 (strain NZ131) OX=471876 GN=dnaK PE=3	LEALNEKAQALAVK	LEALNEKAQALAVK	[7] Phosphoglyceryl (K)	73.27	0.861246	5	100	KLEALNEKAQALAVK	K	564	LEALNEKAQALAVK	[7] Phosphoglyceryl (K)	8.0007	0.847111	12	KLEALNEKAQALAVK	K	564								477.253	478.652	159.337	94.4586	37.6733	63.3768	35.9019	57.7389	66.3708	112.362	780.757	869.28	1059.37	907.643	634.481	1171.39
17950	734.36	3	2200.06	76.3398	0.32045	3.73961	B5XHZ0	Chaperone protein DnaK OS=Streptococcus pyogenes serotype M49 (strain NZ131) OX=471876 GN=dnaK PE=3	TTPSVVSFKNGEIIVGDAAK	TTPSVVSFKNGEIIVGDAAK	[9] Phosphoglyceryl (K)	29.43	-3.20976	3	99.91	TPSVVSFKNGEIIVG	K	43	TTPSVVSFKNGEIIVGDAAK	[9] Phosphoglyceryl (K)	7.9849	-3.17501	6	TPSVVSFKNGEIIVG	K	43								20.5685	15.4234	16.3235	11.6045	0	0	6.73051	24.2076	25.3528	58.5281	93.2249	113.896	259.233	338.127	453.769	653.202
13321	625.631	3	1873.87	72.6707	0.320267	3.1856	B5XHZ0	Chaperone protein DnaK OS=Streptococcus pyogenes serotype M49 (strain NZ131) OX=471876 GN=dnaK PE=3	NEVDQAIFATEKTIK					0					NEVDQAIFATEKTIK	[12] Phosphoglyceryl (K)	8.1727	-0.148713	3	QAIFATEKTIKETEG	K	518								338.31	278.642	102.587	123.983	56.4838	135.739	53.8093	104.13	8.14739	4.6314	668.344	799.938	1869.59	2021.83	734.595	827.142
11980	863.372	3	2587.09	77.7925	0.422717	4.63989	B5XHZ0	Chaperone protein DnaK OS=Streptococcus pyogenes serotype M49 (strain NZ131) OX=471876 GN=dnaK PE=3	DAAQSALDELKAAQESGNLDDMK					0					DAAQSALDELKAAQESGNLDDMK	[11] Phosphoglyceryl (K)	6.9687	-1.91707	2	QSALDELKAAQESGN	K	543								96.754	78.3066	140.544	112.881	33.0137	36.9388	47.2222	31.0606	21.7427	0	751.553	640.359	2006.4	1914.6	895.959	1155.64
45854	594.967	3	1781.88	58.015	0.23835	3.04709	B5XHZ0	Chaperone protein DnaK OS=Streptococcus pyogenes serotype M49 (strain NZ131) OX=471876 GN=dnaK PE=3	QAVTNPETVISIKSK					0					QAVTNPETVISIKSK	[13] Phosphoglyceryl (K)	7.8792	-1.94653	3	PETVISIKSKMGTSE	K	68								11.2486	3.08054	0	4.52162	7.99453	11.6578	15.8896	21.8796	26.6621	26.5429	40.2611	22.8537	69.3064	75.8685	13.1409	33.1921
43351	1294.55	2	2587.09	77.7589	0.1974	7.27147	B5XHZ0	Chaperone protein DnaK OS=Streptococcus pyogenes serotype M49 (strain NZ131) OX=471876 GN=dnaK PE=3	DAAQSALDELKAAQESGNLDDMK					0					DAAQSALDELKAAQESGNLDDMK	[11] Phosphoglyceryl (K)	6.9687	-2.76659	2	QSALDELKAAQESGN	K	543								0	0	0	0	0	0	0	0	0	0	48.3984	33.8511	215.063	197.689	111.254	51.6841
1926	457.555	3	1369.64	23.5662	0.484283	2.14681	B5XI32	Elongation factor P OS=Streptococcus pyogenes serotype M49 (strain NZ131) OX=471876 GN=efp PE=3	VLEASHHKPGK					0	99.23				VLEASHHKPGK	[8] Phosphoglyceryl (K)	7.1175	3.60609	2	VLEASHHKPGKGNTI	K	29	VLEASHHKPGK	[8] Phosphoglyceryl (K)	59.4741	3.71775	VLEASHHKPGKGNTI	K	29	916.047	1067.92	707.006	782.558	259.759	285.924	407.34	485.773	137.179	258.867	1776.43	1821.85	3441.59	3774.69	6202.85	6442.02
10392	685.826	2	1369.64	23.5457	0.361217	3.80886	B5XI32	Elongation factor P OS=Streptococcus pyogenes serotype M49 (strain NZ131) OX=471876 GN=efp PE=3	VLEASHHKPGK					0					VLEASHHKPGK	[8] Phosphoglyceryl (K)	7.1175	-0.963125	2	VLEASHHKPGKGNTI	K	29								58.9132	70.5655	57.1493	71.8955	8.40936	10.6973	42.904	26.3768	0.52079	2.86419	182.352	155.039	433.011	435.148	703.237	630.037
2841	587.282	2	1172.55	51.7607	0.504717	3.04709	B5XI38	30S ribosomal protein S18 OS=Streptococcus pyogenes serotype M49 (strain NZ131) OX=471876 GN=rpsR PE=3	KVDFIAANK	KVDFIAANK	[1] Phosphoglyceryl (K)	36.89	2.23547	2	99.98	GGFKRRKKVDFIAAN	K	14	KVDFIAANK	[1] Phosphoglyceryl (K)	7.0816	2.13011	2	GGFKRRKKVDFIAAN	K	14								2645.35	2615.98	2387.36	2619.45	1237.49	1276.04	1382.26	1488.73	1721.78	1850.81	2757.6	2906.78	4071.64	3841.46	3767.99	4059.91
157	553.23	2	1104.45	32.2684	1.89607	2.83934	B5XIF1	Phosphoglycerate kinase OS=Streptococcus pyogenes serotype M49 (strain NZ131) OX=471876 GN=pgk PE=3	FEDVDGKK	FEDVDGKK	[7] Phosphoglyceryl (K)	55.08	7.89287	8	95.95	RFEDVDGKKESKNDE	K	126					0											20428.7	22554.1	23776.9	25212	18110.8	17742.4	10863.9	10628.8	12159.6	12735.4	27589.5	27630.4	24168.4	24407.7	29709.6	32219.6
337	658.768	2	1315.52	27.6444	1.53418	3.3241	B5XIF1	Phosphoglycerate kinase OS=Streptococcus pyogenes serotype M49 (strain NZ131) OX=471876 GN=pgk PE=3	ESKNDEELGK	ESKNDEELGK	[3] Phosphoglyceryl (K)	54.03	3.25619	13	100	VDGKKESKNDEELGK	K	130	ESKNDEELGK	[3] Phosphoglyceryl (K)	7.5303	3.16229	21	VDGKKESKNDEELGK	K	130	ESKNDEELGK	[3] Phosphoglyceryl (K)	71.8326	3.22041	VDGKKESKNDEELGK	K	130	14535.2	16717.9	17348.2	19089.1	12616.2	13180.3	9016.21	9121.66	5526.07	6954.54	21047.2	21259.1	17417.9	17026.5	25176.8	25600.4
1961	599.799	2	1197.58	55.2938	0.5662	3.25485	B5XIF1	Phosphoglycerate kinase OS=Streptococcus pyogenes serotype M49 (strain NZ131) OX=471876 GN=pgk PE=3	LTVKDVDLK	LTVKDVDLK	[4] Phosphoglyceryl (K)	48.4	-5.32547	3	100	MAKLTVKDVDLKGK	K	7	LTVKDVDLK	[4] Phosphoglyceryl (K)	7.6633	-5.34512	4	MAKLTVKDVDLKGK	K	7								2911.54	2726.24	3096.32	2955.29	1024.29	1139.91	9589.33	9187.71	5123.59	5448.28	3448.49	3615.63	7056.42	6401.82	5160.64	5935.45
1010	725.312	2	1448.61	28.7354	0.586617	3.94737	B5XIF1	Phosphoglycerate kinase OS=Streptococcus pyogenes serotype M49 (strain NZ131) OX=471876 GN=pgk PE=3	FEDVDGKKESK	FEDVDGKKESK	[7] Phosphoglyceryl (K)	43.45	1.09316	5	94.67	RFEDVDGKKESKNDE	K	126	FEDVDGKKESK	[7] Phosphoglyceryl (K)	8.0991	1.07692	9	RFEDVDGKKESKNDE	K	126	FEDVDGKKESK	[7] Phosphoglyceryl (K)	54.6227	1.06067	RFEDVDGKKESKNDE	K	126	3461.49	4430.01	5448.13	5865.48	2360.87	2307.39	2520.29	2457.55	1449.02	1486.46	5377.8	5267.66	3779.06	3850.61	9827.7	9046.84
4699	719.863	2	1437.71	59.7341	0.430317	3.73961	B5XIF1	Phosphoglycerate kinase OS=Streptococcus pyogenes serotype M49 (strain NZ131) OX=471876 GN=pgk PE=3	SNGKLILPVDSK	SNGKLILPVDSK	[4] Phosphoglyceryl (K)	33.43	-0.526307	3	99.96	LLEKSNGKLILPVDS	K	263	SNGKLILPVDSK	[4] Phosphoglyceryl (K)	7.9309	-0.542675	6	LLEKSNGKLILPVDS	K	263								387.768	430.258	765.291	738.664	439.752	422.492	255.251	194.458	108.886	154.076	2134.19	2517.03	3446.26	3689.13	2372.15	2222.23
4638	1042.49	2	2082.96	71.7435	0.566	5.74792	B5XIF1	Phosphoglycerate kinase OS=Streptococcus pyogenes serotype M49 (strain NZ131) OX=471876 GN=pgk PE=3	VDFNVPLKDGVITNDNR					0					VDFNVPLKDGVITNDNR	[8] Phosphoglyceryl (K)	7.5875	-0.363922	9	VDFNVPLKDGVITND	K	27								811.671	737.812	1125.68	1223.8	435.102	538.521	225.448	184.606	502.682	533.371	1538.14	1563.74	2552.61	2353.06	3659.87	3157.97
10217	805.408	2	1608.8	83.5697	0.5047	4.50139	B5XIF1	Phosphoglycerate kinase OS=Streptococcus pyogenes serotype M49 (strain NZ131) OX=471876 GN=pgk PE=3	IGVIENLLEKADK					0					IGVIENLLEKADK	[10] Phosphoglyceryl (K)	7.6217	-0.475697	2	VIENLLEKADKVLIG	K	218								51.6384	28.1322	159.698	101.007	67.6078	57.0459	38.4442	17.3941	34.9545	52.6524	243.371	223.4	1207.58	1595.43	588.864	606.889
11077	695.327	3	2082.96	71.7435	0.361233	3.53186	B5XIF1	Phosphoglycerate kinase OS=Streptococcus pyogenes serotype M49 (strain NZ131) OX=471876 GN=pgk PE=3	VDFNVPLKDGVITNDNR					0					VDFNVPLKDGVITNDNR	[8] Phosphoglyceryl (K)	7.5875	-0.94787	9	VDFNVPLKDGVITND	K	27								408.642	385.216	123.298	145.734	36.7598	47.0916	62.2836	134.046	134.442	134.103	504.679	492.772	998.873	1023.96	863.725	1350.99
7267	1105.44	1	1104.44	32.2684	0.361233	9.21053	B5XIF1	Phosphoglycerate kinase OS=Streptococcus pyogenes serotype M49 (strain NZ131) OX=471876 GN=pgk PE=3	FEDVDGKK	FEDVDGKK	[7] Phosphoglyceryl (K)	45.96	-0.256613	7	50	RFEDVDGKKESKNDE	K	126					0											304.635	345.939	435.58	566.249	261.048	314.845	91.6661	108.662	0	10.973	621.06	571.654	446.064	470.425	628.801	822.974
1464	593.27	2	1184.53	49.4213	0.463817	3.11634	B5XIG1	Trigger factor OS=Streptococcus pyogenes serotype M49 (strain NZ131) OX=471876 GN=tig PE=3	KDLNAPGFR	KDLNAPGFR	[1] Phosphoglyceryl (K)	44.9	2.82818	8	100	KAFNKIKKDLNAPGF	K	37	KDLNAPGFR	[1] Phosphoglyceryl (K)	7.6331	2.80831	10	KAFNKIKKDLNAPGF	K	37	KDLNAPGFR	[1] Phosphoglyceryl (K)	90.0171	2.87287	KAFNKIKKDLNAPGF	K	37	2447.62	2872.23	3404.24	3652.12	1725.55	2144.65	1214.28	1346.26	1668.42	1894.45	5480.94	5535.87	6526.34	6972.65	8828.41	8889.6
1293	706.864	2	1411.71	52.6881	0.504667	3.87812	B5XIG1	Trigger factor OS=Streptococcus pyogenes serotype M49 (strain NZ131) OX=471876 GN=tig PE=3	IKPALDKAFNK	IKPALDKAFNK	[7] Phosphoglyceryl (K)	40.21	1.55333	3	99.78	KIKPALDKAFNKIKK	K	30	IKPALDKAFNK	[7] Phosphoglyceryl (K)	7.218	1.53666	5	KIKPALDKAFNKIKK	K	30	IKPALDKAFNK	[7] Phosphoglyceryl (K)	74.0223	1.50332	KIKPALDKAFNKIKK	K	30	3031.24	3308.59	3290.29	3286.24	1314.39	1202.41	1202.36	1142.23	1175.84	1126.67	3381.22	3632.4	7256.52	7273.07	9212.75	8877.67
2060	711.798	2	1421.58	35.7531	0.852967	3.67036	B5XIG1	Trigger factor OS=Streptococcus pyogenes serotype M49 (strain NZ131) OX=471876 GN=tig PE=3	STSFENKATNR	STSFENKATNR	[7] Phosphoglyceryl (K)	39.71	-0.117232	7	100	MSTSFENKATNRGVI	K	8					0											1508.44	1873.1	2505.74	2687.11	1601.69	1674.08	1665.23	1648.42	2243.13	2225.05	4216	4295.79	6537.22	6189.41	5945.41	5866.91
2610	471.579	3	1411.72	52.6881	0.545633	2.28532	B5XIG1	Trigger factor OS=Streptococcus pyogenes serotype M49 (strain NZ131) OX=471876 GN=tig PE=3	IKPALDKAFNK	IKPALDKAFNK	[7] Phosphoglyceryl (K)	40.21	3.65301	3	99.78	KIKPALDKAFNKIKK	K	30	IKPALDKAFNK	[7] Phosphoglyceryl (K)	7.218	3.63634	5	KIKPALDKAFNKIKK	K	30	IKPALDKAFNK	[7] Phosphoglyceryl (K)	74.1774	3.603	KIKPALDKAFNKIKK	K	30	2501.78	2471.2	810.266	823.847	255.345	521.629	306.436	406.724	383.331	449.147	1762.5	2147.01	3326	3799.86	4340.16	6310.39
9173	750.879	2	1499.74	52.9749	0.60705	4.15512	B5XIG1	Trigger factor OS=Streptococcus pyogenes serotype M49 (strain NZ131) OX=471876 GN=tig PE=3	KAVEVITSTASVK					0					KAVEVITSTASVK	[1] Phosphoglyceryl (K)	6.7106	-2.99741	2	KHDIAMKKAVEVITS	K	415								245.093	228.274	212.858	291.92	145.488	161.223	71.032	117.555	86.0861	99.2795	873.501	910.992	1726.74	1866.84	1040.28	985.541
7467	584.934	3	1751.78	63.5667	0.504567	2.97784	B5XIJ1	30S ribosomal protein S9 OS=Streptococcus pyogenes serotype M49 (strain NZ131) OX=471876 GN=rpsI PE=3	KDVEEYIPHADLR					0					KDVEEYIPHADLR	[1] Phosphoglyceryl (K)	7.0875	1.99701	2	GKITVNKKDVEEYIP	K	33								582.871	580.41	471.993	468.767	217.656	226.246	133.544	234.078	204.655	289.019	1028.52	1041.66	3192.9	3141.63	1790.27	2597.45
10088	815.891	2	1629.77	48.8347	0.32785	4.43213	B5XIK9	30S ribosomal protein S15 OS=Streptococcus pyogenes serotype M49 (strain NZ131) OX=471876 GN=rpsO PE=3	EKKNEIIAQYAR	EKKNEIIAQYAR	[2] Phosphoglyceryl (K)	32.62	-5.71757	2	90.52	MAISKEKKNEIIAQ	K	7	EKKNEIIAQYAR	[2] Phosphoglyceryl (K)	6.8335	-5.79336	2	MAISKEKKNEIIAQ	K	7								601.345	625.092	401.724	369.768	110.187	165.971	488.998	502.521	235.874	280.92	592.375	615.217	776.081	724.065	2094.89	1884.34
741	771.86	2	1541.71	55.7779	0.504717	4.29363	B5XIW7	Chaperonin GroEL OS=Streptococcus pyogenes serotype M49 (strain NZ131) OX=471876 GN=groEL PE=3	VGAPTETALKEMK	VGAPTETALKEMK	[10] Phosphoglyceryl (K)	68.06	0.970502	15	99.58	APTETALKEMKLRIE	K	388	VGAPTETALKEMK	[10] Phosphoglyceryl (K)	7.9408	0.955237	19	APTETALKEMKLRIE	K	388	VGAPTETALKEMK	[10] Phosphoglyceryl (K)	62.5642	0.939973	APTETALKEMKLRIE	K	388	6875.37	6674.94	7098.71	7451.37	3441.97	4192.36	2966.52	2970.04	3649.9	3857.81	12556.8	14154.3	12305.1	12676.8	10492.7	11422.8
782	498.252	2	994.489	36.8034	1.10437	2.49307	B5XIW7	Chaperonin GroEL OS=Streptococcus pyogenes serotype M49 (strain NZ131) OX=471876 GN=groEL PE=3	VTLGPKGR	VTLGPKGR	[6] Phosphoglyceryl (K)	30.97	3.83099	3	100	VKVTLGPKGRNVVLE	K	33					0				VTLGPKGR	[6] Phosphoglyceryl (K)	86.0968	3.88422	VKVTLGPKGRNVVLE	K	33	6754.94	7460.25	8081.11	8696.95	5788.25	5639.7	3956.47	4109.16	4067.8	4808.81	12427.9	12236.2	10190.9	10069	9727.87	10643.2
1781	818.756	3	2453.24	84.2718	0.463617	4.63989	B5XIW7	Chaperonin GroEL OS=Streptococcus pyogenes serotype M49 (strain NZ131) OX=471876 GN=groEL PE=3	NVVLEKAFGSPLITNDGVTIAK	NVVLEKAFGSPLITNDGVTIAK	[6] Phosphoglyceryl (K)	52.26	-0.23234	3	100	GRNVVLEKAFGSPLI	K	41	NVVLEKAFGSPLITNDGVTIAK	[6] Phosphoglyceryl (K)	8.1079	-0.241932	9	GRNVVLEKAFGSPLI	K	41								1186.21	1166.92	1693.64	1290.89	1137.52	973.98	1493.1	1609.23	1535.09	1631.19	3432.61	3864.37	5753.8	5588.84	7175.45	7421.87
2949	898.377	2	1794.74	71.0751	0.517667	4.84765	B5XIW7	Chaperonin GroEL OS=Streptococcus pyogenes serotype M49 (strain NZ131) OX=471876 GN=groEL PE=3	SEKVGEYISEAMER	SEKVGEYISEAMER	[3] Phosphoglyceryl (K)	52.32	1.14099	3	100	AVSSRSEKVGEYISE	K	155	SEKVGEYISEAMER	[3] Phosphoglyceryl (K)	7.9711	1.12788	22	AVSSRSEKVGEYISE	K	155								2633.87	2525.29	2938.38	2901.57	1344.64	1194.92	1392.54	1258.8	1760.03	1575.28	2915.9	2792.85	4613.06	4117.4	4024.65	3951
3568	888.42	2	1774.83	71.9818	0.68885	4.70914	B5XIW7	Chaperonin GroEL OS=Streptococcus pyogenes serotype M49 (strain NZ131) OX=471876 GN=groEL PE=3	GTFSVVAVKAPGFGDR	GTFSVVAVKAPGFGDR	[9] Phosphoglyceryl (K)	31.32	-2.24084	3	100	TFSVVAVKAPGFGDR	K	275	GTFSVVAVKAPGFGDR	[9] Phosphoglyceryl (K)	7.7617	-2.2541	18	TFSVVAVKAPGFGDR	K	275								2152.91	2153.66	2077.94	1826.34	892.556	930.11	881.035	921.332	1497.52	1343.07	2018.45	2063.19	1514.71	1625.42	2469.03	2374.41
3079	741.046	3	2220.12	70.0044	0.46385	4.22438	B5XIW7	Chaperonin GroEL OS=Streptococcus pyogenes serotype M49 (strain NZ131) OX=471876 GN=groEL PE=3	AIAQPVSGKEAIAQVAAVSSR	AIAQPVSGKEAIAQVAAVSSR	[9] Phosphoglyceryl (K)	55.07	0.278118	6	100	IAQPVSGKEAIAQVA	K	140	AIAQPVSGKEAIAQVAAVSSR	[9] Phosphoglyceryl (K)	8.0895	0.267518	9	IAQPVSGKEAIAQVA	K	140								1810	1683.24	1341.36	1222.13	641.895	773.242	616.22	701.664	321.802	454.017	5759.86	5713.17	8671.76	9220.79	3127.1	4242.85
3065	683.853	2	1365.69	62.2168	0.504567	3.53186	B5XIW7	Chaperonin GroEL OS=Streptococcus pyogenes serotype M49 (strain NZ131) OX=471876 GN=groEL PE=3	TGIIDPVKVTR					0					TGIIDPVKVTR	[8] Phosphoglyceryl (K)	8.0564	0.560276	6	TGIIDPVKVTRSALQ	K	495								1607.8	1497.98	2226.42	1999.67	1152.45	1198.14	782.291	755.364	881.218	1049.98	5518.68	6283.71	6179.19	5760	2525.69	3122.53
10488	1053.5	2	2104.99	77.1723	0.422667	5.81717	B5XIW7	Chaperonin GroEL OS=Streptococcus pyogenes serotype M49 (strain NZ131) OX=471876 GN=groEL PE=3	IALIKSQLETTTSDFDR					0					IALIKSQLETTTSDFDR	[5] Phosphoglyceryl (K)	6.9626	-2.27237	3	ANRIALIKSQLETTT	K	348								261.837	290.966	401.608	334.252	143.641	120.191	263.41	164.361	365.325	338.897	757.004	645.892	1278.35	1179.36	1052.95	1078.47
6940	1227.63	2	2453.24	84.2718	0.361233	7.27147	B5XIW7	Chaperonin GroEL OS=Streptococcus pyogenes serotype M49 (strain NZ131) OX=471876 GN=groEL PE=3	NVVLEKAFGSPLITNDGVTIAK	NVVLEKAFGSPLITNDGVTIAK	[6] Phosphoglyceryl (K)	61.93	-1.74698	3	100	GRNVVLEKAFGSPLI	K	41	NVVLEKAFGSPLITNDGVTIAK	[6] Phosphoglyceryl (K)	8.1079	-1.75657	9	GRNVVLEKAFGSPLI	K	41								157.137	107.513	627.71	542.496	395.506	411.348	595.623	420.961	582.958	493.066	1020.49	1086.11	1402.9	1434.1	2071.64	1592.42
8203	599.254	3	1794.74	71.0751	0.40955	2.97784	B5XIW7	Chaperonin GroEL OS=Streptococcus pyogenes serotype M49 (strain NZ131) OX=471876 GN=groEL PE=3	SEKVGEYISEAMER	SEKVGEYISEAMER	[3] Phosphoglyceryl (K)	52.32	1.01038	3	100	AVSSRSEKVGEYISE	K	155	SEKVGEYISEAMER	[3] Phosphoglyceryl (K)	7.9711	0.997266	22	AVSSRSEKVGEYISE	K	155								1002.78	1060.42	399.689	284.348	126.389	38.7876	89.1848	154.802	201.59	168.156	661.218	787.376	1330.89	1419.2	820.846	1617.05
12768	982.026	2	1962.04	69.561	0.266217	5.60942	B5XIW7	Chaperonin GroEL OS=Streptococcus pyogenes serotype M49 (strain NZ131) OX=471876 GN=groEL PE=3	LAGGVAVIKVGAPTETALK					0					LAGGVAVIKVGAPTETALK	[9] Phosphoglyceryl (K)	7.694	-3.40374	2	AGGVAVIKVGAPTET	K	378								76.7429	70.5237	157.628	131.814	64.9409	44.6931	28.5298	19.1639	21.9401	4.52821	613.729	561.496	797.306	865.324	557.72	623.919
9379	1111.06	2	2220.11	70.0044	0.361217	6.30194	B5XIW7	Chaperonin GroEL OS=Streptococcus pyogenes serotype M49 (strain NZ131) OX=471876 GN=groEL PE=3	AIAQPVSGKEAIAQVAAVSSR	AIAQPVSGKEAIAQVAAVSSR	[9] Phosphoglyceryl (K)	55.07	-0.926388	6	100	IAQPVSGKEAIAQVA	K	140	AIAQPVSGKEAIAQVAAVSSR	[9] Phosphoglyceryl (K)	8.0895	-0.936988	9	IAQPVSGKEAIAQVA	K	140								243.775	280.517	435.727	418.291	237.728	195.956	120.994	105.417	53.4275	75.5193	1751.72	1496.76	2421.22	2492.96	969.754	813.97
15303	1176.03	2	2350.04	50.4103	0.299783	6.5097	B5XIW7	Chaperonin GroEL OS=Streptococcus pyogenes serotype M49 (strain NZ131) OX=471876 GN=groEL PE=3	SQLETTTSDFDREKLQER					0					SQLETTTSDFDREKLQER	[14] Phosphoglyceryl (K)	7.7211	2.59207	7	TSDFDREKLQERLAK	K	362								152.921	239.287	238.579	237.971	31.7994	36.4494	105.943	61.7737	34.6728	23.5412	375.643	238.139	190.623	245.452	427.301	351.678
29787	702.672	3	2104.99	77.2133	0.340733	3.67036	B5XIW7	Chaperonin GroEL OS=Streptococcus pyogenes serotype M49 (strain NZ131) OX=471876 GN=groEL PE=3	IALIKSQLETTTSDFDR					0					IALIKSQLETTTSDFDR	[5] Phosphoglyceryl (K)	6.9626	0.155773	3	ANRIALIKSQLETTT	K	348								13.7512	11.6918	0	0	0	0	0	0	0	8.19501	88.023	77.6197	173.492	128.95	81.0604	216.021
34409	655.018	3	1962.03	69.5405	0.204767	3.60111	B5XIW7	Chaperonin GroEL OS=Streptococcus pyogenes serotype M49 (strain NZ131) OX=471876 GN=groEL PE=3	LAGGVAVIKVGAPTETALK					0					LAGGVAVIKVGAPTETALK	[9] Phosphoglyceryl (K)	7.694	-5.47706	2	AGGVAVIKVGAPTET	K	378								0	14.4655	0	3.64926	0	0	0	0	0	0	73.5528	74.0787	125.777	171.543	46.5674	144.776
800	549.26	2	1096.51	50.2258	1.02998	2.90859	B5XIW8	Co-chaperonin GroES OS=Streptococcus pyogenes serotype M49 (strain NZ131) OX=471876 GN=groES PE=3	MLKPLGDR	MLKPLGDR	[3] Phosphoglyceryl (K)	34.99	6.05347	2	100	MLKPLGDRVV	K	3					0											5613.4	5596.88	6631.79	7100.77	3184.06	3321.81	2209.1	2308.02	2932.95	2908.23	10239.3	11271	8939.96	9725.53	11434.1	11704.6
2340	749.339	3	2244.99	66.7784	0.525267	3.94737	B5XIW8	Co-chaperonin GroES OS=Streptococcus pyogenes serotype M49 (strain NZ131) OX=471876 GN=groES PE=3	FDDEKEQTVGGFVLAGTHK	FDDEKEQTVGGFVLAGTHK	[5] Phosphoglyceryl (K)	34.8	-0.0392214	2	99.97	VVRFDDEKEQTVGGF	K	17	FDDEKEQTVGGFVLAGTHK	[5] Phosphoglyceryl (K)	7.5915	-0.0497039	13	VVRFDDEKEQTVGGF	K	17	FDDEKEQTVGGFVLAGTHK	[5] Phosphoglyceryl (K)	70.7195	-0.0261253	VVRFDDEKEQTVGGF	K	17	2799.26	2876.15	1682.11	1649.03	710.38	703.428	935.339	883.329	826.732	879.919	2199.75	2278.64	7033.22	6479.47	6126.25	5962.79
2954	749.879	2	1497.74	55.7779	0.286833	4.08587	B5XIW8	Co-chaperonin GroES OS=Streptococcus pyogenes serotype M49 (strain NZ131) OX=471876 GN=groES PE=3	KATVLAVSETGVR	KATVLAVSETGVR	[1] Phosphoglyceryl (K)	58.06	-0.120466	12	100	THKESTRKATVLAVS	K	36	KATVLAVSETGVR	[1] Phosphoglyceryl (K)	7.871	-0.136179	10	THKESTRKATVLAVS	K	36								1415.4	1368.85	1811.11	1789.41	989.6	1082.94	576.224	541.904	427.694	475.287	4495.34	5144.86	5031	5075.82	2535.87	3102.93
33163	1123.5	2	2244.98	66.7989	0.16405	6.16343	B5XIW8	Co-chaperonin GroES OS=Streptococcus pyogenes serotype M49 (strain NZ131) OX=471876 GN=groES PE=3	FDDEKEQTVGGFVLAGTHK	FDDEKEQTVGGFVLAGTHK	[5] Phosphoglyceryl (K)	34.81	-6.43796	2	99.97	VVRFDDEKEQTVGGF	K	17	FDDEKEQTVGGFVLAGTHK	[5] Phosphoglyceryl (K)	7.5915	-6.44844	11	VVRFDDEKEQTVGGF	K	17								8.44799	9.07584	41.5235	25.6855	0	12.0489	47.809	49.3203	12.9754	5.99023	0	0	114.28	79.4092	152.638	41.9001
883	764.34	2	1526.67	42.1914	0.894	4.01662	B5XIY5	30S ribosomal protein S2 OS=Streptococcus pyogenes serotype M49 (strain NZ131) OX=471876 GN=rpsB PE=3	KQAAEAVADEATR	KQAAEAVADEATR	[1] Phosphoglyceryl (K)	91.02	2.46307	24	100	ILFVGTKKQAAEAVA	K	74	KQAAEAVADEATR	[1] Phosphoglyceryl (K)	7.9808	2.38215	26	ILFVGTKKQAAEAVA	K	74	KQAAEAVADEATR	[1] Phosphoglyceryl (K)	85.1098	2.49774	ILFVGTKKQAAEAVA	K	74	5136.75	5728.92	5849.55	6125.88	3357.46	3405.16	2818.99	2666.87	2823.22	2999.86	8076.36	7519.04	8380.84	7885.63	9284.05	9829.5
2081	541.78	2	1081.55	49.4623	0.743267	2.83934	B5XIY5	30S ribosomal protein S2 OS=Streptococcus pyogenes serotype M49 (strain NZ131) OX=471876 GN=rpsB PE=3	KEVALLNK	KEVALLNK	[1] Phosphoglyceryl (K)	42.51	3.33668	4	100	TFDVLPKKEVALLNK	K	132					0											1571.35	1862.9	2394.22	2487.83	1350.29	1643.27	880.967	889.097	912.617	967.185	4234.7	4289.81	4809.9	5276.51	5828.26	6522.1
2438	683.859	2	1365.7	41.3047	0.402183	3.87812	B5XIY5	30S ribosomal protein S2 OS=Streptococcus pyogenes serotype M49 (strain NZ131) OX=471876 GN=rpsB PE=3	KEVALLNKQR	KEVALLNKQR	[8] Phosphoglyceryl (K)	53.56	0.628165	5	100	KEVALLNKQRARLEK	K	139	KEVALLNKQR	[8] Phosphoglyceryl (K)	7.9363	0.610934	5	KEVALLNKQRARLEK	K	139	KEVALLNKQR	[8] Phosphoglyceryl (K)	36.4191	0.666925	KEVALLNKQRARLEK	K	139	573.043	577.041	685.007	801.424	304.144	292.371	354.002	396.418	107.109	26.0918	1683.5	1709.15	4335.05	4472.05	3969.21	4335.52
2532	592.284	2	1182.55	35.9374	0.640667	3.11634	B5XIY5	30S ribosomal protein S2 OS=Streptococcus pyogenes serotype M49 (strain NZ131) OX=471876 GN=rpsB PE=3	EQIAVKEAK					0					EQIAVKEAK	[6] Phosphoglyceryl (K)	7.4825	0.812605	2	HKEQIAVKEAKKLGI	K	174								884.044	1010.95	1193.18	1378.08	904.701	949.903	1132.76	1261.06	928.907	1040.55	2655.59	2945.17	4068.74	4061.77	2679.97	3079.32
3071	663.796	2	1325.58	61.5689	0.927217	3.60111	B5XIY5	30S ribosomal protein S2 OS=Streptococcus pyogenes serotype M49 (strain NZ131) OX=471876 GN=rpsB PE=3	MAKYIFTER					0					MAKYIFTER	[3] Phosphoglyceryl (K)	6.9573	3.00662	3	RWNPKMAKYIFTERN	K	29								1646.25	1850.92	2043.15	1922.89	946.168	822.148	753.914	771.68	1173.33	1116.57	2876.47	2794.74	3658.14	3375.82	3791.46	3879.58
5699	836.886	2	1671.76	76.6061	0.4228	4.70914	B5XIY5	30S ribosomal protein S2 OS=Streptococcus pyogenes serotype M49 (strain NZ131) OX=471876 GN=rpsB PE=3	LEKFLGGIEDMPR	LEKFLGGIEDMPR	[3] Phosphoglyceryl (K)	45.9	-0.174042	4	100	KQRARLEKFLGGIED	K	146	LEKFLGGIEDMPR	[3] Phosphoglyceryl (K)	7.1044	-0.188119	6	KQRARLEKFLGGIED	K	146								723.184	700.289	992.611	922.066	448.496	413.509	361.012	290.796	495.874	588.324	904.792	948.457	2901.72	2439.64	2918.59	3123.98
4946	456.242	3	1365.71	41.3252	0.484317	1.93906	B5XIY5	30S ribosomal protein S2 OS=Streptococcus pyogenes serotype M49 (strain NZ131) OX=471876 GN=rpsB PE=3	KEVALLNKQR	KEVALLNKQR	[8] Phosphoglyceryl (K)	48.25	2.68666	5	100	KEVALLNKQRARLEK	K	139	KEVALLNKQR	[8] Phosphoglyceryl (K)	7.9363	2.66943	5	KEVALLNKQRARLEK	K	139								369.92	360.065	156.809	158.408	78.9628	78.6037	82.8885	144.384	46.3701	75.0991	642.463	724.418	1611.62	1550.49	1575.9	2410.28
1782	655.798	2	1309.58	33.2368	0.525217	3.39335	B5XIY6	Elongation factor Ts OS=Streptococcus pyogenes serotype M49 (strain NZ131) OX=471876 GN=tsf PE=3	AELAAEGKPEK	AELAAEGKPEK	[8] Phosphoglyceryl (K)	56.23	1.63398	16	98.96	AELAAEGKPEKIWDK	K	260	AELAAEGKPEK	[8] Phosphoglyceryl (K)	8.0878	1.53965	13	AELAAEGKPEKIWDK	K	260	AELAAEGKPEK	[8] Phosphoglyceryl (K)	54.9463	1.59804	AELAAEGKPEKIWDK	K	260	1559.16	2192.49	2834.01	3264.37	2325.15	2549.94	1289.1	1506.06	2054.23	1882.49	4112.53	3490.2	4847.96	4817.84	5823.7	6258.07
2595	566.246	2	1130.48	30.7337	0.750617	2.83934	B5XIY6	Elongation factor Ts OS=Streptococcus pyogenes serotype M49 (strain NZ131) OX=471876 GN=tsf PE=3	SGAGVMDAKK	SGAGVMDAKK	[9] Phosphoglyceryl (K)	63.75	8.4201	6	50	GAGVMDAKKALVETD	K	24	SGAGVMDAKK	[9] Phosphoglyceryl (K)	7.6368	8.39928	4	GAGVMDAKKALVETD	K	24								1140.69	1354.8	1413.89	1504.83	997.941	1023.09	809.718	753.707	615.962	813.389	3493.64	3316.39	4092.07	4168.19	4906.37	5310.67
2278	463.242	2	924.47	41.4481	0.66125	2.56233	B5XIY6	Elongation factor Ts OS=Streptococcus pyogenes serotype M49 (strain NZ131) OX=471876 GN=tsf PE=3	LVKELR	LVKELR	[3] Phosphoglyceryl (K)	28.54	2.43121	3	100	EITAKLVKELREKSG	K	10					0											1335.86	1378.91	1607.96	1718.41	1021.73	1054.72	646.939	708.35	923.705	923.451	2800.85	2918.02	3645.36	3588.59	3523.65	4331.5
2534	745.311	2	1488.61	44.1696	0.4638	4.01662	B5XIY6	Elongation factor Ts OS=Streptococcus pyogenes serotype M49 (strain NZ131) OX=471876 GN=tsf PE=3	KALVETDGDMDK	KALVETDGDMDK	[1] Phosphoglyceryl (K)	57.43	0.875531	7	100	AGVMDAKKALVETDG	K	25	KALVETDGDMDK	[1] Phosphoglyceryl (K)	7.8295	0.859722	11	AGVMDAKKALVETDG	K	25								1628.95	1708.75	2237.91	2280.18	1308.51	1362.74	1156.78	996.495	1317.81	1449.56	3166.21	3189.52	3682.64	3600.51	4054.29	4331.83
4362	596.287	3	1785.84	80.8002	0.566183	3.04709	B5XJ35	30S ribosomal protein S10 OS=Streptococcus pyogenes serotype M49 (strain NZ131) OX=471876 GN=rpsJ PE=3	TLDTAAEKIVETATR	TLDTAAEKIVETATR	[8] Phosphoglyceryl (K)	51.25	0.122902	4	100	TLDTAAEKIVETATR	K	24	TLDTAAEKIVETATR	[8] Phosphoglyceryl (K)	7.1453	0.109724	14	TLDTAAEKIVETATR	K	24								2044.65	1839.8	1107.93	865.276	586.49	483.798	458.369	572.214	584.657	650.721	1673.83	1625.93	3458.19	3152.06	3017.46	3894.66
3849	893.926	2	1785.84	80.8002	0.50475	4.9169	B5XJ35	30S ribosomal protein S10 OS=Streptococcus pyogenes serotype M49 (strain NZ131) OX=471876 GN=rpsJ PE=3	TLDTAAEKIVETATR	TLDTAAEKIVETATR	[8] Phosphoglyceryl (K)	51.25	-1.07622	4	100	TLDTAAEKIVETATR	K	24	TLDTAAEKIVETATR	[8] Phosphoglyceryl (K)	7.1453	-1.0894	14	TLDTAAEKIVETATR	K	24								1526.52	1328.79	2063.41	1999.21	1148.71	1124.34	757.54	732.975	965.331	929.254	1808.76	1698.31	2895.88	2842.67	3141.79	2762.63
6930	1034.03	2	2066.04	87.9279	0.484333	6.02493	B5XJ35	30S ribosomal protein S10 OS=Streptococcus pyogenes serotype M49 (strain NZ131) OX=471876 GN=rpsJ PE=3	LVDIINPTQKTVDALMK					0					LVDIINPTQKTVDALMK	[10] Phosphoglyceryl (K)	6.6718	-0.441046	4	DIINPTQKTVDALMK	K	82								0	160.679	370.128	355.98	127.743	116.499	204.647	178.656	393.39	363.314	689.623	676.494	1300.39	1253.89	2963.05	2895.64
17790	689.686	3	2066.04	87.8869	0.389317	3.4626	B5XJ35	30S ribosomal protein S10 OS=Streptococcus pyogenes serotype M49 (strain NZ131) OX=471876 GN=rpsJ PE=3	LVDIINPTQKTVDALMK					0					LVDIINPTQKTVDALMK	[10] Phosphoglyceryl (K)	6.6718	-0.425973	4	DIINPTQKTVDALMK	K	82								0	22.3687	0	0	0	0	3.55558	0	0	6.58963	73.7239	74.2661	269.556	300.553	584.959	1019.71
1189	549.284	3	1644.83	29.0763	0.46375	2.63158	B5XJ36	50S ribosomal protein L3 OS=Streptococcus pyogenes serotype M49 (strain NZ131) OX=471876 GN=rplC PE=3	EVLSNKPAKGHVAK	EVLSNKPAKGHVAK	[9] Phosphoglyceryl (K)	42.98	3.16019	3	99.09	VLSNKPAKGHVAKAN	K	66	EVLSNKPAKGHVAK	[9] Phosphoglyceryl (K)	7.7496	3.14589	9	VLSNKPAKGHVAKAN	K	66	EVLSNKPAKGHVAK	[9] Phosphoglyceryl (K)	59.6132	3.17807	VLSNKPAKGHVAKAN	K	66	3743.74	4438.38	2225.05	2639.01	1006.11	1057.96	1431.98	1443.58	494.012	424.935	5967.03	5800.08	10287.7	9739.03	7803.47	7958.61
1504	577.281	2	1152.55	31.3949	0.668533	2.97784	B5XJ36	50S ribosomal protein L3 OS=Streptococcus pyogenes serotype M49 (strain NZ131) OX=471876 GN=rplC PE=3	EVLSNKPAK	EVLSNKPAK	[6] Phosphoglyceryl (K)	39.77	3.41643	6	99.54	KREVLSNKPAKGHVA	K	63					0											2610.63	2805.49	3469.52	3819.03	2604.61	2567.33	1117.24	1219.81	904.172	886.529	6018.18	6572.66	6527.08	6851.6	3855.33	4632.2
4992	485.766	2	969.517	56.0778	0.463767	2.63158	B5XJ36	50S ribosomal protein L3 OS=Streptococcus pyogenes serotype M49 (strain NZ131) OX=471876 GN=rplC PE=3	KSLITIK	KSLITIK	[1] Phosphoglyceryl (K)	34.39	2.81186	2	99.97	GNVPGAKKSLITIKS	K	195					0											319.531	517.454	542.948	756.422	502.191	572.675	242.165	219.025	136.452	182.102	1238.44	1608.02	1835.31	1324.49	1152.12	1995.01
3863	631.301	2	1260.59	21.2269	0.361383	3.39335	B5XJ36	50S ribosomal protein L3 OS=Streptococcus pyogenes serotype M49 (strain NZ131) OX=471876 GN=rplC PE=3	GHVAKANTAPK	GHVAKANTAPK	[5] Phosphoglyceryl (K)	42.71	0.384074	5	99.98	PAKGHVAKANTAPKR	K	71					0											769.335	950.863	1251.47	1161.11	692.524	781.11	490.685	488.163	18.136	21.2737	1592.48	1722.62	2302.51	2294.98	966.77	810.792
12793	823.418	2	1644.82	29.0763	0.34075	4.63989	B5XJ36	50S ribosomal protein L3 OS=Streptococcus pyogenes serotype M49 (strain NZ131) OX=471876 GN=rplC PE=3	EVLSNKPAKGHVAK	EVLSNKPAKGHVAK	[9] Phosphoglyceryl (K)	43.02	-1.44349	3	99.09	VLSNKPAKGHVAKAN	K	66	EVLSNKPAKGHVAK	[9] Phosphoglyceryl (K)	7.7496	-1.4578	8	VLSNKPAKGHVAKAN	K	66								128.945	201.497	128.39	151.116	13.2746	19.0043	64.4757	67.9658	0	0	316.98	277.723	751.436	704.412	489.591	371.788
14400	421.203	3	1260.59	21.2474	0.320417	2.07756	B5XJ36	50S ribosomal protein L3 OS=Streptococcus pyogenes serotype M49 (strain NZ131) OX=471876 GN=rplC PE=3	GHVAKANTAPK	GHVAKANTAPK	[5] Phosphoglyceryl (K)	42.71	0.405103	5	99.98	PAKGHVAKANTAPKR	K	71					0											201.113	199.016	119.788	88.2934	67.2236	71.4464	55.6972	70.024	1.75706	0	221.322	321.469	362.902	342.613	132.395	191.185
2975	841.929	2	1681.84	67.8495	0.60715	4.63989	B5XJ39	50S ribosomal protein L2 OS=Streptococcus pyogenes serotype M49 (strain NZ131) OX=471876 GN=rplB PE=3	AYIIAPKGLEVGQR					0					AYIIAPKGLEVGQR	[7] Phosphoglyceryl (K)	7.3567	-0.442909	13	KAYIIAPKGLEVGQR	K	108								1874.94	1938.28	2124.57	2283.82	894.36	932.062	665.942	681.791	863.123	1001.04	2005.05	1599.99	1829.99	1774.12	3016.31	3225.97
3912	499.751	2	997.487	45.7861	0.558933	2.63158	B5XJ39	50S ribosomal protein L2 OS=Streptococcus pyogenes serotype M49 (strain NZ131) OX=471876 GN=rplB PE=3	SDKLIVR	SDKLIVR	[3] Phosphoglyceryl (K)	42.57	2.75529	3	100	NKKAKSDKLIVRRRN	K	268					0											911.225	961.412	1112.39	1307.2	725.174	806.169	448.057	606.299	341.572	483.429	2388.31	2350.91	2805.44	2695.08	2092.4	2429.35
13907	561.622	3	1681.84	67.829	0.299983	2.90859	B5XJ39	50S ribosomal protein L2 OS=Streptococcus pyogenes serotype M49 (strain NZ131) OX=471876 GN=rplB PE=3	AYIIAPKGLEVGQR					0					AYIIAPKGLEVGQR	[7] Phosphoglyceryl (K)	7.3567	0.31982	13	KAYIIAPKGLEVGQR	K	108								310.354	246.424	64.7233	39.4296	4.94025	8.7274	0.846596	11.7534	14.1808	39.7527	237.815	187.104	215.826	202.18	254.027	630.232
725	529.26	2	1056.5	43.931	0.607133	2.77008	B5XJ40	30S ribosomal protein S19 OS=Streptococcus pyogenes serotype M49 (strain NZ131) OX=471876 GN=rpsS PE=3	VIKTWSR	VIKTWSR	[3] Phosphoglyceryl (K)	29.07	3.80192	3	100	DEKKKVIKTWSRRST	K	32					0				VIKTWSR	[3] Phosphoglyceryl (K)	90.467	3.85202	DEKKKVIKTWSRRST	K	32	7942.95	7736.13	8568.88	8575.26	4462.94	5099.62	3765.94	3722.52	3270.83	4105.88	9580.01	9428.31	8903.58	8207.58	11515.8	13358.9
4010	649.973	3	1946.9	54.8914	0.4433	3.1856	B5XJ40	30S ribosomal protein S19 OS=Streptococcus pyogenes serotype M49 (strain NZ131) OX=471876 GN=rpsS PE=3	KHVPVYIQEDMVGHK					0					KHVPVYIQEDMVGHK	[1] Phosphoglyceryl (K)	6.596	0.162536	6	IAVYDGRKHVPVYIQ	K	56								1441.6	1241.39	559.174	685.385	235.995	213.378	371.68	356.017	630.031	524.031	751.393	803.207	3295.8	3156.48	2659.4	2779.19
38290	1057.51	1	1056.5	43.9105	0.245733	9.00277	B5XJ40	30S ribosomal protein S19 OS=Streptococcus pyogenes serotype M49 (strain NZ131) OX=471876 GN=rpsS PE=3	VIKTWSR	VIKTWSR	[3] Phosphoglyceryl (K)	26	-0.597435	2	100	DEKKKVIKTWSRRST	K	32					0											4.57275	0	44.6055	57.2726	5.32916	10.7206	0	0	0	0	57.2686	91.5558	17.3124	27.1856	57.3107	59.9097
1805	605.329	2	1208.64	69.7453	0.484317	3.3241	B5XJ41	50S ribosomal protein L22 OS=Streptococcus pyogenes serotype M49 (strain NZ131) OX=471876 GN=rplV PE=3	KVADAIAILK	KVADAIAILK	[1] Phosphoglyceryl (K)	41.21	1.47548	2	99.99	LDLIRGKKVADAIAI	K	32	KVADAIAILK	[1] Phosphoglyceryl (K)	7.5305	1.37327	4	LDLIRGKKVADAIAI	K	32	KVADAIAILK	[1] Phosphoglyceryl (K)	67.4278	1.51928	LDLIRGKKVADAIAI	K	32	2699.26	2920.93	2573.13	2649.97	1367.88	1464.54	866.996	891.919	1097.08	1174.78	2736.09	3035.22	2925.63	2952.04	3059.23	3565.78
2661	570.77	2	1139.53	27.5625	0.443133	2.83934	B5XJ41	50S ribosomal protein L22 OS=Streptococcus pyogenes serotype M49 (strain NZ131) OX=471876 GN=rplV PE=3	AKGSASPINK					0					AKGSASPINK	[2] Phosphoglyceryl (K)	7.2147	3.06031	2	KRFRPRAKGSASPIN	K	94								1032.19	1109.28	1684.16	1737.95	1497.71	1679.04	949.018	930.274	302.293	319.078	3815.49	3986.27	4903.33	4914.59	2570.02	2754.99
2666	549.255	2	1096.49	29.6219	0.607167	2.70083	B5XJ41	50S ribosomal protein L22 OS=Streptococcus pyogenes serotype M49 (strain NZ131) OX=471876 GN=rplV PE=3	GSASPINKR	GSASPINKR	[8] Phosphoglyceryl (K)	39.82	3.05623	2	100	GSASPINKRTTHVTV	K	102					0											1337.35	1576.96	2318.84	2468.46	1887.56	2020.13	943.683	899.515	540.624	793.062	4750.73	4974.18	5239.33	5555.32	2267.21	2453.51
1468	779.866	2	1557.72	46.168	0.709517	4.08587	B5XJ44	50S ribosomal protein L29 OS=Streptococcus pyogenes serotype M49 (strain NZ131) OX=471876 GN=rpmC PE=3	FQAAAGQLEKTAR	FQAAAGQLEKTAR	[10] Phosphoglyceryl (K)	48.62	-0.606296	5	100	AAAGQLEKTARLDEV	K	46	FQAAAGQLEKTAR	[10] Phosphoglyceryl (K)	7.6777	-0.621403	9	AAAGQLEKTARLDEV	K	46								3258.63	3392.95	4222.02	4180.08	2627.73	2389.46	1545.24	1506.99	972.362	1013.84	7518.46	7487.82	10447.9	11174.7	6130.98	6692.36
4540	544.756	2	1087.5	67.4193	0.743283	2.97784	B5XJ44	50S ribosomal protein L29 OS=Streptococcus pyogenes serotype M49 (strain NZ131) OX=471876 GN=rpmC PE=3	KELFDLR	KELFDLR	[1] Phosphoglyceryl (K)	34.46	2.00275	3	100	KKENELKKELFDLRF	K	30					0											923.953	909.75	1371.6	1422.48	580.857	760.44	274.542	360.036	346.882	482.402	1830.74	1792.14	3075.43	3668.5	1837.87	2080.23
2687	609.279	2	1216.54	36.565	0.4637	3.25485	B5XJ44	50S ribosomal protein L29 OS=Streptococcus pyogenes serotype M49 (strain NZ131) OX=471876 GN=rpmC PE=3	VKTVQSEMK	VKTVQSEMK	[2] Phosphoglyceryl (K)	30.89	1.46826	4	99.94	KKQIARVKTVQSEMK	K	61	VKTVQSEMK	[2] Phosphoglyceryl (K)	6.7134	1.36672	2	KKQIARVKTVQSEMK	K	61								664.191	693.097	1852.21	1930.37	1437.6	1477.33	507.59	493.821	341.392	401.962	3107.79	3234.68	4878.33	5022.54	2431.87	2529.31
1299	599.779	2	1197.54	31.4563	0.784033	3.04709	B5XJ46	50S ribosomal protein L14 OS=Streptococcus pyogenes serotype M49 (strain NZ131) OX=471876 GN=rplN PE=3	LKVADNSGAR	LKVADNSGAR	[2] Phosphoglyceryl (K)	31.8	2.94023	7	100	IQQETRLKVADNSGA	K	9	LKVADNSGAR	[2] Phosphoglyceryl (K)	6.8448	2.92058	5	IQQETRLKVADNSGA	K	9	LKVADNSGAR	[2] Phosphoglyceryl (K)	94.2219	2.98444	IQQETRLKVADNSGA	K	9	1930.77	1858.11	2755.42	3008.37	2020.97	2282.32	890.291	957.429	1013.08	975.456	5150.85	5750.15	5398.86	6024.1	4670.8	5207.98
2020	562.772	2	1123.53	25.4826	0.4228	2.83934	B5XJ46	50S ribosomal protein L14 OS=Streptococcus pyogenes serotype M49 (strain NZ131) OX=471876 GN=rplN PE=3	QATPGGAVKK					0					QATPGGAVKK	[9] Phosphoglyceryl (K)	6.7809	2.17853	3	ATPGGAVKKGDVVKA	K	53	QATPGGAVKK	[9] Phosphoglyceryl (K)	80.9617	2.24659	ATPGGAVKKGDVVKA	K	53	1605.72	1850.22	2067.07	2153.86	1494.08	1650.52	784.838	759.804	205.742	280.077	2950.95	3084.58	2929.15	3011	2598.43	2682.86
1302	566.77	2	1131.52	42.0553	0.58665	2.90859	B5XJ47	50S ribosomal protein L24 OS=Streptococcus pyogenes serotype M49 (strain NZ131) OX=471876 GN=rplX PE=3	VGYKVVDGK	VGYKVVDGK	[4] Phosphoglyceryl (K)	69.67	2.81457	8	100	VAGRVGYKVVDGKKV	K	83	VGYKVVDGK	[4] Phosphoglyceryl (K)	8.2335	2.79377	7	VAGRVGYKVVDGKKV	K	83	VGYKVVDGK	[4] Phosphoglyceryl (K)	31.0847	2.86135	VAGRVGYKVVDGKKV	K	83	3687.92	3902.86	5099.87	5281.78	2978.22	3340.81	1773.4	1606.79	1690.08	1802.02	6920.59	7128.48	6484.44	6555.66	5468.22	5543.69
4088	653.305	3	1956.89	36.6265	0.361317	2.70083	B5XJ47	50S ribosomal protein L24 OS=Streptococcus pyogenes serotype M49 (strain NZ131) OX=471876 GN=rplX PE=3	HQKPNTENPQGAIVEK					0					HQKPNTENPQGAIVEK	[3] Phosphoglyceryl (K)	7.327	-1.16978	5	GMIKKHQKPNTENPQ	K	46	HQKPNTENPQGAIVEK	[3] Phosphoglyceryl (K)	70.2163	-1.09163	GMIKKHQKPNTENPQ	K	46	2705.13	2868.92	1289.97	1622.83	904.184	925.056	868.81	811.267	248.619	341.452	5130.24	5111.3	7577.58	7475.41	4142.8	4015.45
4566	757.708	3	2270.1	57.3947	0.381883	3.3241	B5XJ47	50S ribosomal protein L24 OS=Streptococcus pyogenes serotype M49 (strain NZ131) OX=471876 GN=rplX PE=3	EAPIHVSNVQVLDKNGVAGR					0					EAPIHVSNVQVLDKNGVAGR	[14] Phosphoglyceryl (K)	7.1856	-1.81576	5	SNVQVLDKNGVAGRV	K	73								1833.15	1488.69	1126.04	1140.97	850.556	630.374	263.578	308.778	50.0461	52.8723	2037.03	1895.51	4870.91	4949.32	2303.93	2607.83
18908	979.45	2	1956.88	36.6265	0.566217	5.19391	B5XJ47	50S ribosomal protein L24 OS=Streptococcus pyogenes serotype M49 (strain NZ131) OX=471876 GN=rplX PE=3	HQKPNTENPQGAIVEK					0					HQKPNTENPQGAIVEK	[3] Phosphoglyceryl (K)	7.327	-4.7819	5	GMIKKHQKPNTENPQ	K	46								104.455	176.406	184.135	237.49	58.7023	63.7676	31.5497	10.7799	0	0	668.022	577.689	858.851	942.52	1085.8	910.021
1085	544.237	3	1629.69	53.3158	0.6481	2.63158	B5XJ48	50S ribosomal protein L5 OS=Streptococcus pyogenes serotype M49 (strain NZ131) OX=471876 GN=rplE PE=3	DFHGVPTKSFDGR	DFHGVPTKSFDGR	[8] Phosphoglyceryl (K)	43.65	4.47378	9	100	DFHGVPTKSFDGRGN	K	121	DFHGVPTKSFDGR	[8] Phosphoglyceryl (K)	7.8292	4.45934	26	DFHGVPTKSFDGRGN	K	121	DFHGVPTKSFDGR	[8] Phosphoglyceryl (K)	69.3121	4.43046	DFHGVPTKSFDGRGN	K	121	9548.71	8772.17	4976.95	5206.07	2374.26	3101.96	2735.11	3168.58	2625.76	2975.49	7335.89	7237.24	9600.21	10077.8	11635.5	14660.6
3924	1070.52	2	2139.03	70.9727	0.484083	6.23269	B5XJ48	50S ribosomal protein L5 OS=Streptococcus pyogenes serotype M49 (strain NZ131) OX=471876 GN=rplE PE=3	IVLNMGVGDAVSNAKNLEK					0					IVLNMGVGDAVSNAKNLEK	[15] Phosphoglyceryl (K)	7.5663	-0.548944	4	GDAVSNAKNLEKAAA	K	49								868.239	791.459	1301.58	1179.33	596.007	569.567	658.206	509.924	563.122	683.793	1472.15	1320.03	1677.41	1910.35	3827.8	3815.62
3892	473.726	2	945.437	48.0914	0.627517	2.42382	B5XJ48	50S ribosomal protein L5 OS=Streptococcus pyogenes serotype M49 (strain NZ131) OX=471876 GN=rplE PE=3	KSIAGFR	KSIAGFR	[1] Phosphoglyceryl (K)	26.15	5.02383	4	100	PLITKAKKSIAGFRL	K	73					0											747.226	772.429	907.643	850.906	607.979	688.755	440.06	438.785	414.098	491.18	1797.01	1828.13	2577.52	2801.61	2297.62	2101.93
4391	697.72	3	2090.14	68.1493	0.3073	3.80886	B5XJ48	50S ribosomal protein L5 OS=Streptococcus pyogenes serotype M49 (strain NZ131) OX=471876 GN=rplE PE=3	AAAELALISGQKPLITKAK	AAAELALISGQKPLITKAK	[17] Phosphoglyceryl (K)	50.22	-0.349159	2	48.39	GQKPLITKAKKSIAG	K	70	AAAELALISGQKPLITKAK	[17] Phosphoglyceryl (K)	7.0408	-0.360418	4	GQKPLITKAKKSIAG	K	70								1120.28	900.281	616.016	597.015	278.934	290.789	327.972	311.542	156.035	244.682	880.125	1003.03	2480.27	2308.4	1976.59	2414.32
2593	815.849	2	1629.68	53.2953	0.484267	4.15512	B5XJ48	50S ribosomal protein L5 OS=Streptococcus pyogenes serotype M49 (strain NZ131) OX=471876 GN=rplE PE=3	DFHGVPTKSFDGR	DFHGVPTKSFDGR	[8] Phosphoglyceryl (K)	43.65	0.638667	6	100	DFHGVPTKSFDGRGN	K	121	DFHGVPTKSFDGR	[8] Phosphoglyceryl (K)	7.8292	0.624226	26	DFHGVPTKSFDGRGN	K	121								3039.7	2820.27	3456.84	3396.64	1715.82	1514.3	1786.24	1413.83	1155.48	1202.31	2882.95	2588.83	3610.15	3768.95	4281.65	3942.81
10245	714.017	3	2139.03	70.9522	0.361233	3.94737	B5XJ48	50S ribosomal protein L5 OS=Streptococcus pyogenes serotype M49 (strain NZ131) OX=471876 GN=rplE PE=3	IVLNMGVGDAVSNAKNLEK					0					IVLNMGVGDAVSNAKNLEK	[15] Phosphoglyceryl (K)	7.5663	0.59354	4	GDAVSNAKNLEKAAA	K	49								392.355	286.85	136.268	114.005	29.0937	35.7441	44.995	103.087	73.8573	87.4274	321.334	406.146	488.506	684.924	740.462	1503.24
37955	1046.07	2	2090.13	68.1288	0.1843	7.06371	B5XJ48	50S ribosomal protein L5 OS=Streptococcus pyogenes serotype M49 (strain NZ131) OX=471876 GN=rplE PE=3	AAAELALISGQKPLITKAK					0					AAAELALISGQKPLITKAK	[17] Phosphoglyceryl (K)	7.0408	-2.20393	2	GQKPLITKAKKSIAG	K	70								0	0	4.65509	3.86182	0	0	0	0	0	0	0	0	96.2004	77.5185	42.868	12.0567
34011	594.279	3	1779.82	69.3767	0.176933	3.25485	B5XJ48	50S ribosomal protein L5 OS=Streptococcus pyogenes serotype M49 (strain NZ131) OX=471876 GN=rplE PE=3	FNYTSVMAVPKVEK					0					FNYTSVMAVPKVEK	[11] Phosphoglyceryl (K)	7.6467	0.617856	3	TSVMAVPKVEKIVLN	K	31								0	0	0	0	0	0	3.81616	0	0	0	12.391	19.0426	33.7166	84.5375	34.8715	114.122
930	534.28	2	1066.55	63.5872	0.5791	2.83934	B5XJ50	30S ribosomal protein S8 OS=Streptococcus pyogenes serotype M49 (strain NZ131) OX=471876 GN=rpsH PE=3	GIAEILKR	GIAEILKR	[7] Phosphoglyceryl (K)	43.04	3.54207	14	100	KGIAEILKREGFVKN	K	41					0				GIAEILKR	[7] Phosphoglyceryl (K)	78.8636	3.5917	KGIAEILKREGFVKN	K	41	6327.91	7098.63	6061.52	5514.96	2708.21	3033.9	1994.77	2414.3	2579.3	2935.66	4470.64	4533.07	5741.08	5523.05	8180.51	9822.58
2207	720.018	3	2157.03	61.2077	0.52505	3.1856	B5XJ50	30S ribosomal protein S8 OS=Streptococcus pyogenes serotype M49 (strain NZ131) OX=471876 GN=rpsH PE=3	NANQVKHEVLEVPASNIK					0					NANQVKHEVLEVPASNIK	[6] Phosphoglyceryl (K)	6.7039	-6.75346	2	IRNANQVKHEVLEVP	K	21								3199.77	3366.33	1948.02	1833.05	890.963	1279.93	1898.59	2292.75	2447	2502.48	3738.56	3985.86	6954.24	7595.74	6909.88	7349.41
2450	511.754	2	1021.49	52.9954	0.907033	2.77008	B5XJ50	30S ribosomal protein S8 OS=Streptococcus pyogenes serotype M49 (strain NZ131) OX=471876 GN=rpsH PE=3	VFLKYGK	VFLKYGK	[4] Phosphoglyceryl (K)	24.46	5.72676	5	96.18	GIIRVFLKYGKNGER	K	65					0											1936.08	1954.15	1737.38	1931.14	870.298	1405.36	1124.73	1403.33	1920.86	2294.67	3222.46	3392.35	3679.33	3922.11	4975.51	5663.57
2691	520.277	2	1038.54	64.1941	0.709333	2.77008	B5XJ50	30S ribosomal protein S8 OS=Streptococcus pyogenes serotype M49 (strain NZ131) OX=471876 GN=rpsH PE=3	KGIAEILK	KGIAEILK	[1] Phosphoglyceryl (K)	65.6	2.9121	7	100	VPASNIKKGIAEILK	K	34					0											1676.85	1633.37	1771.64	1812.53	954.457	1174.36	599.249	672.792	629.812	787.936	2929.84	3170.22	4663.55	5027.6	3428.08	4543.39
1941	786.053	3	2355.14	71.0341	0.443133	4.22438	B5XJ50	30S ribosomal protein S8 OS=Streptococcus pyogenes serotype M49 (strain NZ131) OX=471876 GN=rpsH PE=3	EGFVKNVEVIEDDKQGIIR	EGFVKNVEVIEDDKQGIIR	[5] Phosphoglyceryl (K)	55.93	0.488643	2	100	LKREGFVKNVEVIED	K	47	EGFVKNVEVIEDDKQGIIR	[5] Phosphoglyceryl (K)	6.5858	0.478651	13	LKREGFVKNVEVIED	K	47	EGFVKNVEVIEDDKQGIIR	[5] Phosphoglyceryl (K)	40.693	0.458666	LKREGFVKNVEVIED	K	47	4021.77	3862.42	3105.22	2831.24	1405.53	1171.78	2307.08	2327.36	2034.91	1922.85	1281.06	1497.3	4953.83	4893.96	5729.45	6863.91
5152	816.406	2	1630.8	50.5536	0.320467	4.43213	B5XJ50	30S ribosomal protein S8 OS=Streptococcus pyogenes serotype M49 (strain NZ131) OX=471876 GN=rpsH PE=3	HEVLEVPASNIKK					0					HEVLEVPASNIKK	[12] Phosphoglyceryl (K)	7.1305	0.558129	4	EVPASNIKKGIAEIL	K	33								238.627	139.538	256.498	307.595	173.882	139.342	169.588	180.37	8.38606	10.3009	1048.5	928.38	2220.39	2236.9	1969.39	1696.43
6377	544.608	3	1630.8	50.5536	0.320267	2.83934	B5XJ50	30S ribosomal protein S8 OS=Streptococcus pyogenes serotype M49 (strain NZ131) OX=471876 GN=rpsH PE=3	HEVLEVPASNIKK					0					HEVLEVPASNIKK	[12] Phosphoglyceryl (K)	7.1305	2.78374	4	EVPASNIKKGIAEIL	K	33								153.253	186.526	57.3619	75.0573	21.2552	18.7366	7.71095	34.2979	1.95874	4.63507	512.814	571.958	1504.71	1406.53	1086.52	1655.59
3601	894.9	2	1787.79	66.2943	0.545533	4.9169	B5XJ50	30S ribosomal protein S8 OS=Streptococcus pyogenes serotype M49 (strain NZ131) OX=471876 GN=rpsH PE=3	EGFVKNVEVIEDDK	EGFVKNVEVIEDDK	[5] Phosphoglyceryl (K)	33.39	-0.536005	5	99.96	LKREGFVKNVEVIED	K	47	EGFVKNVEVIEDDK	[5] Phosphoglyceryl (K)	6.8659	-0.549168	14	LKREGFVKNVEVIED	K	47								2697.29	2819.93	2176.18	2541.96	1336.62	1322.17	1147.29	999.279	1817.79	1775.93	2212.53	2249.59	2583.25	2437.95	1660.05	1484.52
7918	898.427	2	1794.84	59.1269	0.402417	4.9169	B5XJ50	30S ribosomal protein S8 OS=Streptococcus pyogenes serotype M49 (strain NZ131) OX=471876 GN=rpsH PE=3	NVEVIEDDKQGIIR					0					NVEVIEDDKQGIIR	[9] Phosphoglyceryl (K)	6.8144	-0.575405	4	VEVIEDDKQGIIRVF	K	56								277.012	297.462	446.141	316.446	194.611	175.255	109.242	107.647	98.6232	149.509	694.841	669.152	1356.1	1398.64	968.284	938.673
16058	1079.53	2	2157.04	61.2281	0.52505	6.02493	B5XJ50	30S ribosomal protein S8 OS=Streptococcus pyogenes serotype M49 (strain NZ131) OX=471876 GN=rpsH PE=3	NANQVKHEVLEVPASNIK					0					NANQVKHEVLEVPASNIK	[6] Phosphoglyceryl (K)	6.7039	-3.06196	2	IRNANQVKHEVLEVP	K	21								133.534	126.251	180.021	138.76	53.2387	11.3613	41.1546	21.9653	9.5059	10.6253	286.895	286.022	722.436	727.954	694.09	437.961
28642	1178.57	2	2355.13	71.0136	0.1843	6.71745	B5XJ50	30S ribosomal protein S8 OS=Streptococcus pyogenes serotype M49 (strain NZ131) OX=471876 GN=rpsH PE=3	EGFVKNVEVIEDDKQGIIR	EGFVKNVEVIEDDKQGIIR	[5] Phosphoglyceryl (K)	55.96	-0.823532	2	100	LKREGFVKNVEVIED	K	47	EGFVKNVEVIEDDKQGIIR	[5] Phosphoglyceryl (K)	6.5858	-0.833524	12	LKREGFVKNVEVIED	K	47								37.4151	11.5796	115.631	94.3477	6.15546	0	72.3376	9.09758	36.7185	55.0279	0	5.86304	87.08	36.3251	269.02	116.504
30082	599.289	3	1794.85	59.1269	0.143333	2.83934	B5XJ50	30S ribosomal protein S8 OS=Streptococcus pyogenes serotype M49 (strain NZ131) OX=471876 GN=rpsH PE=3	NVEVIEDDKQGIIR					0					NVEVIEDDKQGIIR	[9] Phosphoglyceryl (K)	6.8144	3.07769	3	VEVIEDDKQGIIRVF	K	56								0	0	0	0.210588	0	0	7.7291	6.86078	20.3595	5.75096	12.0274	8.43602	14.8096	27.6427	8.57214	48.3769
694	651.804	2	1301.59	51.986	0.484233	3.53186	B5XJ51	50S ribosomal protein L6 OS=Streptococcus pyogenes serotype M49 (strain NZ131) OX=471876 GN=rplF PE=3	EFNKNIEIK	EFNKNIEIK	[4] Phosphoglyceryl (K)	53.43	2.33656	8	100	ELTREFNKNIEIKVE	K	39	EFNKNIEIK	[4] Phosphoglyceryl (K)	7.5117	2.31848	2	ELTREFNKNIEIKVE	K	39	EFNKNIEIK	[4] Phosphoglyceryl (K)	38.1035	2.3004	ELTREFNKNIEIKVE	K	39	6493.54	7072.91	6246.81	7004.29	3648.66	4070.78	2249.75	2604.19	2671.28	3166.33	8867.15	8736.08	6994.87	7192.03	7873.07	8060.66
2685	513.238	2	1024.46	32.9705	0.722483	2.56233	B5XJ51	50S ribosomal protein L6 OS=Streptococcus pyogenes serotype M49 (strain NZ131) OX=471876 GN=rplF PE=3	GPKGELTR	GPKGELTR	[3] Phosphoglyceryl (K)	28.03	2.94639	3	100	VITVKGPKGELTREF	K	30					0											2111.82	2086.72	3002.47	3265.02	2353.21	2391.26	1238.75	1390.77	1334.5	1441.35	4569.59	5278.63	4735.4	4890.42	3477.87	4047
1258	668.288	2	1334.56	54.1613	0.6407	3.53186	B5XJ51	50S ribosomal protein L6 OS=Streptococcus pyogenes serotype M49 (strain NZ131) OX=471876 GN=rplF PE=3	DLEMKGVGYR	DLEMKGVGYR	[5] Phosphoglyceryl (K)	40.48	1.99918	7	100	FKKDLEMKGVGYRAQ	K	90	DLEMKGVGYR	[5] Phosphoglyceryl (K)	7.3846	1.98154	7	FKKDLEMKGVGYRAQ	K	90								6296.77	5530.63	5597.36	5593.57	2822.3	3025.15	2185	2274.51	2414.13	2719	5963.63	5978.78	4308.77	4833.29	4323.67	4186.77
2526	541.767	2	1081.52	39.245	0.56625	2.90859	B5XJ52	50S ribosomal protein L18 OS=Streptococcus pyogenes serotype M49 (strain NZ131) OX=471876 GN=rplR PE=3	VKALADAAR	VKALADAAR	[2] Phosphoglyceryl (K)	41.02	2.63204	4	100	YLYHGRVKALADAAR	K	105					0				VKALADAAR	[2] Phosphoglyceryl (K)	91.0504	2.68098	YLYHGRVKALADAAR	K	105	1338.48	1353.37	1634.1	1876.36	1238.08	1264.45	850.641	921.33	989.898	1042.36	2670.81	2619.86	2959.18	2876.88	3442.29	3482.48
5356	779.88	2	1557.75	70.8908	0.7634	4.43213	B5XJ52	50S ribosomal protein L18 OS=Streptococcus pyogenes serotype M49 (strain NZ131) OX=471876 GN=rplR PE=3	AVAKGISEVVFDR					0					AVAKGISEVVFDR	[4] Phosphoglyceryl (K)	6.4931	0.956309	5	VAERAVAKGISEVVF	K	86								1806.77	1761.15	1350.18	1325.25	789.422	782.656	1343.42	1289.71	2797.69	2831.88	1204.21	1113.03	3076.4	3373.53	3903.47	4151.21
4245	692.839	2	1383.66	37.8332	0.38185	3.67036	B5XJ52	50S ribosomal protein L18 OS=Streptococcus pyogenes serotype M49 (strain NZ131) OX=471876 GN=rplR PE=3	GTKTEQAVVVGK					0					GTKTEQAVVVGK	[3] Phosphoglyceryl (K)	6.6186	-0.892882	3	KDVSKGTKTEQAVVV	K	68								436.624	575.691	986.138	1002.36	711.723	778.731	225.202	259.384	137.675	149.606	2127.98	2250.22	2687.04	2828.76	1091.3	1181.03
5828	842.4	2	1682.79	46.8978	0.327633	4.57064	B5XJ54	50S ribosomal protein L30 OS=Streptococcus pyogenes serotype M49 (strain NZ131) OX=471876 GN=rpmD PE=3	LNSSVVKEDNAAIR					0					LNSSVVKEDNAAIR	[7] Phosphoglyceryl (K)	7.3497	-1.30877	2	KLNSSVVKEDNAAIR	K	37								353.097	393.211	672	748.177	488.391	471.227	124.639	146.209	113.62	105.45	2096.45	2083.68	3317.58	3196.26	858.332	924.525
4561	689.822	2	1377.63	36.9467	0.3687	3.60111	B5XJ55	50S ribosomal protein L15 OS=Streptococcus pyogenes serotype M49 (strain NZ131) OX=471876 GN=rplO PE=3	LHELKAAEGSR					0					LHELKAAEGSR	[5] Phosphoglyceryl (K)	6.6934	0.0465144	3	MKLHELKAAEGSRK	K	7								682.075	708.953	751.509	867.845	385.412	354.168	360.444	406.765	218.525	206.272	1175.61	1377.29	2278.13	2611.83	1752.32	1889.78
15115	460.218	3	1377.63	36.9263	0.266317	2.21607	B5XJ55	50S ribosomal protein L15 OS=Streptococcus pyogenes serotype M49 (strain NZ131) OX=471876 GN=rplO PE=3	LHELKAAEGSR					0					LHELKAAEGSR	[5] Phosphoglyceryl (K)	6.6934	1.24281	3	MKLHELKAAEGSRK	K	7								187.076	169.352	70.4646	85.517	34.16	28.9297	86.1897	66.9984	52.3428	48.7788	168.224	230.543	479.59	479.189	444.864	766.031
1190	463.243	2	924.471	31.2794	1.43213	2.42382	B5XJ60	30S ribosomal protein S13 OS=Streptococcus pyogenes serotype M49 (strain NZ131) OX=471876 GN=rpsM PE=3	AVAIAGKK	AVAIAGKK	[7] Phosphoglyceryl (K)	31.97	2.5972	2	50	KAVAIAGKKK	K	119					0											4207.44	4621.54	4115.27	4281.93	2729.6	2614.85	3310.58	3462.23	2232.59	2436.32	6071.62	6188.36	7549.85	7545.11	8876.07	10499.3
1738	829.371	2	1656.73	46.168	0.50475	4.98615	B5XJ60	30S ribosomal protein S13 OS=Streptococcus pyogenes serotype M49 (strain NZ131) OX=471876 GN=rpsM PE=3	VKDLTSDQEDAIR	VKDLTSDQEDAIR	[2] Phosphoglyceryl (K)	66.8	1.29004	9	100	ISEDIRVKDLTSDQE	K	46	VKDLTSDQEDAIR	[2] Phosphoglyceryl (K)	7.3175	1.27583	16	ISEDIRVKDLTSDQE	K	46								2935.7	3095.66	2840.2	2794.21	1734.5	1571.51	1328.95	1336.74	1201.28	1253.83	4193.73	4356.15	4631.79	4900.14	4549.26	4968.97
1255	555.801	2	1109.59	31.0132	0.409733	2.83934	B5XJ60	30S ribosomal protein S13 OS=Streptococcus pyogenes serotype M49 (strain NZ131) OX=471876 GN=rpsM PE=3	KGKAVAIAGK	KGKAVAIAGK	[3] Phosphoglyceryl (K)	57.29	2.65165	8	99.4	NARTRKGKAVAIAGK	K	112					0				KGKAVAIAGK	[3] Phosphoglyceryl (K)	73.2763	2.69936	NARTRKGKAVAIAGK	K	112	2204.38	2252.46	1959.1	1968.56	891.22	1128.14	1078.91	1134.43	667.246	610.066	3585.08	3901.62	3674.86	3530.5	5237.61	5242.31
2245	491.754	2	981.493	35.5761	0.743083	2.56233	B5XJ60	30S ribosomal protein S13 OS=Streptococcus pyogenes serotype M49 (strain NZ131) OX=471876 GN=rpsM PE=3	GKAVAIAGK	GKAVAIAGK	[2] Phosphoglyceryl (K)	42.16	3.36631	8	100	NARTRKGKAVAIAGK	K	112					0											1590.82	1657.23	1910.37	2000.26	1400.15	1421	747.328	819.509	767.934	888.315	2643.85	3046.2	2544.88	2784.08	3677.94	4165.5
8258	727.848	2	1453.68	42.4372	0.484267	3.73961	B5XJ61	30S ribosomal protein S11 OS=Streptococcus pyogenes serotype M49 (strain NZ131) OX=471876 GN=rpsK PE=3	TVEVTVKGPGSGR					0					TVEVTVKGPGSGR	[7] Phosphoglyceryl (K)	6.6877	-0.444618	2	KTVEVTVKGPGSGRE	K	85								135.067	203.974	384.271	425.499	166.164	184.369	341.527	383.7	314.806	318.253	717.343	713.118	1609.49	1700.63	1362.63	1517.5
4995	902.892	2	1803.77	64.0508	0.640533	4.9169	B5XJ70	Tyrosine--tRNA ligase OS=Streptococcus pyogenes serotype M49 (strain NZ131) OX=471876 GN=tyrS PE=3	FGKSEGNAVWLDADK					0					FGKSEGNAVWLDADK	[3] Phosphoglyceryl (K)	5.9628	-1.1525	13	STGKKFGKSEGNAVW	K	232								1962.06	1944.8	2611.66	2338.43	998.328	943.164	856.835	901.098	1425	1337.08	2129.46	2037.83	1574.89	1569.69	1547.15	1706.95
10284	882.928	2	1763.84	51.7607	0.28685	4.84765	B5XJ72	DNA-directed RNA polymerase subunit beta OS=Streptococcus pyogenes serotype M49 (strain NZ131) OX=471876 GN=rpoB PE=3	VVTIVGNANPDDKVR					0					VVTIVGNANPDDKVR	[13] Phosphoglyceryl (K)	6.3902	-2.13016	3	GNANPDDKVRALTPA	K	376								321.661	383.324	321.403	363.953	119.173	123.986	93.5349	112.877	100.682	134.773	473.211	562.599	606.027	627.265	777.062	887.03
20445	1003.02	2	2004.02	79.7163	0.361217	5.88643	B5XJ77	Arginine--tRNA ligase OS=Streptococcus pyogenes serotype M49 (strain NZ131) OX=471876 GN=argS PE=3	KGNVILLEPTVAEAINR					0					KGNVILLEPTVAEAINR	[1] Phosphoglyceryl (K)	6.3159	-3.12632	2	GAKLSTRKGNVILLE	K	376								0	0	28.1558	11.2159	0	0	0	0	45.9147	8.60013	28.8153	33.1801	57.6599	39.5959	479.266	438.188
27595	669.015	3	2004.02	79.6753	0.3817	3.53186	B5XJ77	Arginine--tRNA ligase OS=Streptococcus pyogenes serotype M49 (strain NZ131) OX=471876 GN=argS PE=3	KGNVILLEPTVAEAINR					0					KGNVILLEPTVAEAINR	[1] Phosphoglyceryl (K)	6.3159	-2.63712	2	GAKLSTRKGNVILLE	K	376								0	0	2.55142	0	0	0	0	6.28976	0	4.38312	0.400469	0	11.5511	21.263	235.74	361.187
1453	563.267	2	1124.52	51.8017	0.463767	2.90859	B5XJ84	50S ribosomal protein L32 OS=Streptococcus pyogenes serotype M49 (strain NZ131) OX=471876 GN=rpmF PE=3	VSLKGYYK	VSLKGYYK	[4] Phosphoglyceryl (K)	46.45	3.24497	3	99.98	RSHRVSLKGYYKGRK	K	45					0											3560.56	3572.56	3732.52	4120	2160.64	2254.19	1317.09	1273.02	1312.03	1286.41	4649.36	4871.7	4999.68	4756.64	3964.57	4240.68
324	471.739	2	941.464	34.9075	1.0299	2.42382	B5XJ99	30S ribosomal protein S4 OS=Streptococcus pyogenes serotype M49 (strain NZ131) OX=471876 GN=rpsD PE=3	LKGSLTR	LKGSLTR	[2] Phosphoglyceryl (K)	29.9	5.6835	2	100	SFDAEKLKGSLTRLP	K	174					0											10989.7	11480.1	12313.1	13715.5	8142.24	8273.35	4780.17	5503.49	4925.23	5523.62	13310.6	14440.4	9301.92	9367.51	13436.4	15621.4
2594	817.389	2	1632.76	67.5012	0.402367	4.36288	B5XJ99	30S ribosomal protein S4 OS=Streptococcus pyogenes serotype M49 (strain NZ131) OX=471876 GN=rpsD PE=3	SKLSEYGLQLAEK	SKLSEYGLQLAEK	[2] Phosphoglyceryl (K)	36.51	-1.27005	3	99.98	HGPNNRSKLSEYGLQ	K	43	SKLSEYGLQLAEK	[2] Phosphoglyceryl (K)	6.8781	-1.34571	8	HGPNNRSKLSEYGLQ	K	43								2642.32	2535.74	2589.31	2415.7	1687.35	1664.86	1029.09	1014.53	1639.63	1609.67	3388.54	3084.37	5334.83	3585.48	4730.42	5670.97
12149	750.333	2	1498.65	62.578	0.361233	4.08587	B5XJ99	30S ribosomal protein S4 OS=Streptococcus pyogenes serotype M49 (strain NZ131) OX=471876 GN=rpsD PE=3	FSYGLGEKQFR					0					FSYGLGEKQFR	[8] Phosphoglyceryl (K)	6.5456	1.24231	2	FSYGLGEKQFRNLVV	K	66								10.7104	8.04903	34.6532	43.3198	17.2842	2.52417	69.3575	52.3436	124.719	141.285	135.53	91.8585	417.986	382.295	604.889	575.121
9651	792.404	2	1582.79	67.5012	0.42265	4.36288	B5XJ99	30S ribosomal protein S4 OS=Streptococcus pyogenes serotype M49 (strain NZ131) OX=471876 GN=rpsD PE=3	LGLSLTGTGKELAR					0					LGLSLTGTGKELAR	[10] Phosphoglyceryl (K)	6.3858	-2.09241	2	LSLTGTGKELARRNY	K	24								64.6303	63.98	141.651	135.702	41.2426	51.0297	59.244	23.2199	33.4804	65.0101	280.687	278.565	489.724	601.043	782.519	840.879
9370	942.465	1	941.458	34.928	0.32775	7.82548	B5XJ99	30S ribosomal protein S4 OS=Streptococcus pyogenes serotype M49 (strain NZ131) OX=471876 GN=rpsD PE=3	LKGSLTR	LKGSLTR	[2] Phosphoglyceryl (K)	29.9	-0.458478	1	100	SFDAEKLKGSLTRLP	K	174					0											135.867	171.582	530.106	624.857	224.379	237.645	43.3018	21.8245	18.3309	44.3465	344.5	353.143	98.063	122.909	266.93	281.884
1626	743.339	2	1484.66	63.3488	1.07057	4.01662	B5XJD9	Acetate kinase OS=Streptococcus pyogenes serotype M49 (strain NZ131) OX=471876 GN=ackA PE=3	DAADVVNMLNKK	DAADVVNMLNKK	[11] Phosphoglyceryl (K)	48.24	4.10215	5	50	DVVNMLNKKSGLSGV	K	270	DAADVVNMLNKK	[11] Phosphoglyceryl (K)	6.6292	4.0863	15	DVVNMLNKKSGLSGV	K	270	DAADVVNMLNKK	[11] Phosphoglyceryl (K)	76.2099	4.07045	DVVNMLNKKSGLSGV	K	270	4072.94	3997.17	3661.22	3528.13	1892.44	1842.21	2854.16	2923.62	3324.06	3805.05	3993.98	3992.2	4346.3	4412.23	9281.8	8774.38
1300	690.801	2	1379.59	42.3143	0.845667	3.60111	B5XJD9	Acetate kinase OS=Streptococcus pyogenes serotype M49 (strain NZ131) OX=471876 GN=ackA PE=3	DSISTVKYDGK	DSISTVKYDGK	[7] Phosphoglyceryl (K)	48.53	1.47141	10	99.98	KDSISTVKYDGKKEE	K	45	DSISTVKYDGK	[7] Phosphoglyceryl (K)	6.6642	1.45435	15	KDSISTVKYDGKKEE	K	45								4225.6	4873.07	4664.88	5358.64	3030.76	2919.42	3318.61	3136.55	3611.29	3927.7	5141.16	5597.79	4772.26	4803.56	5947.68	6972.95
2843	662.63	3	1984.87	30.5084	0.368733	3.39335	B5XJD9	Acetate kinase OS=Streptococcus pyogenes serotype M49 (strain NZ131) OX=471876 GN=ackA PE=3	YGAHGTSHKYVAQEAAK					0					YGAHGTSHKYVAQEAAK	[9] Phosphoglyceryl (K)	5.6592	0.482464	4	GAHGTSHKYVAQEAA	K	183								1819.43	1950.63	571.561	571.863	167.462	147.285	848.251	828.867	295.385	337.439	1287.74	1164.9	2195.03	1999.5	4134.36	3908.53
8416	824.866	2	1647.72	56.9309	0.402417	4.50139	B5XJD9	Acetate kinase OS=Streptococcus pyogenes serotype M49 (strain NZ131) OX=471876 GN=ackA PE=3	KSGLSGVSGISSDMR					0					KSGLSGVSGISSDMR	[1] Phosphoglyceryl (K)	6.223	-0.0560153	3	VVNMLNKKSGLSGVS	K	271								318.053	293.421	422.734	438.142	123.517	111.279	239.82	204.503	400.518	399.828	557.667	632.122	890.205	1014.87	2535.97	2575.22
38043	993.44	2	1984.87	30.5289	0.2049	5.60942	B5XJD9	Acetate kinase OS=Streptococcus pyogenes serotype M49 (strain NZ131) OX=471876 GN=ackA PE=3	YGAHGTSHKYVAQEAAK					0					YGAHGTSHKYVAQEAAK	[9] Phosphoglyceryl (K)	5.6592	-1.39713	4	GAHGTSHKYVAQEAA	K	183								1.86649	6.71619	0	0	0	0	5.14525	0	0	0	0	4.72885	41.2261	27.5456	88.6757	88.5395
2351	858.88	2	1715.74	40.5205	0.586667	4.63989	B5XJR0	30S ribosomal protein S7 OS=Streptococcus pyogenes serotype M49 (strain NZ131) OX=471876 GN=rpsG PE=3	EIMDAANNTGASVKK	EIMDAANNTGASVKK	[14] Phosphoglyceryl (K)	59.06	0.436232	3	50	NNTGASVKKREDTHK	K	136	EIMDAANNTGASVKK	[14] Phosphoglyceryl (K)	7.6158	0.422516	14	NNTGASVKKREDTHK	K	136								2064.63	2433.32	3258.91	3438.38	1928.8	2135.03	1088.43	1069.3	683.149	614.314	5748.3	5845.69	6849.55	7058.91	4109.85	4563.53
5456	490.53	3	1468.57	25.5031	0.38185	2.28532	B5XJR0	30S ribosomal protein S7 OS=Streptococcus pyogenes serotype M49 (strain NZ131) OX=471876 GN=rpsG PE=3	EDTHKMAEANR					0					EDTHKMAEANR	[5] Phosphoglyceryl (K)	6.6866	2.37774	4	KKREDTHKMAEANRA	K	143								601.131	691.976	497.683	585.358	293.203	350.499	248.584	192.67	11.0969	21.9592	1224.14	1202.63	1552	1626.84	1040.23	1105.21
5363	735.29	2	1468.57	25.5031	0.361217	3.67036	B5XJR0	30S ribosomal protein S7 OS=Streptococcus pyogenes serotype M49 (strain NZ131) OX=471876 GN=rpsG PE=3	EDTHKMAEANR					0					EDTHKMAEANR	[5] Phosphoglyceryl (K)	6.6866	-0.156252	4	KKREDTHKMAEANRA	K	143								427.42	549.083	863.605	945.947	478.084	529.005	298.796	379.308	166.273	411.554	1196.85	1122.91	1559.03	1641.44	935.707	779.484
8175	634.296	3	1899.87	57.6331	0.422833	3.39335	B5XJR0	30S ribosomal protein S7 OS=Streptococcus pyogenes serotype M49 (strain NZ131) OX=471876 GN=rpsG PE=3	LAKEIMDAANNTGASVK					0					LAKEIMDAANNTGASVK	[3] Phosphoglyceryl (K)	6.7697	0.135472	2	TMKDRLAKEIMDAAN	K	122								959.077	916.185	252.25	297.118	162.26	205.387	43.0449	88.5127	49.8879	52.4536	900.354	1354.53	987.634	1109.18	775.349	1454.99
620	560.26	2	1118.51	50.4717	0.689067	2.90859	B5XJR1	Elongation factor G OS=Streptococcus pyogenes serotype M49 (strain NZ131) OX=471876 GN=fusA PE=3	EFSLAKTR	EFSLAKTR	[6] Phosphoglyceryl (K)	33.92	3.88457	6	100	AREFSLAKTRNIGIM	K	9					0											7074.91	7547.79	6676.3	7004.6	3437.93	4166.97	2806.52	3257.62	3841.45	3963.18	7877.52	8061.3	8074.26	7794.25	13035.9	13711.3
1065	621.307	2	1240.6	43.5903	0.545767	3.25485	B5XJR1	Elongation factor G OS=Streptococcus pyogenes serotype M49 (strain NZ131) OX=471876 GN=fusA PE=3	SVQEEIIKK	SVQEEIIKK	[8] Phosphoglyceryl (K)	45.04	3.0186	4	94.48	SVQEEIIKKTKGE	K	687					0											2386.91	2699.84	3249.4	3526.49	2030.81	2056.92	1817.03	1794.69	2143.88	2255.94	6326.88	6117.62	9552.21	8922.48	10189.9	11789.1
3382	677.352	2	1352.69	57.6331	0.566183	3.87812	B5XJR1	Elongation factor G OS=Streptococcus pyogenes serotype M49 (strain NZ131) OX=471876 GN=fusA PE=3	IAASLALKEAAK					0					IAASLALKEAAK	[8] Phosphoglyceryl (K)	7.7042	-3.61951	7	IAASLALKEAAKSAQ	K	589								6791.62	6633.91	2132.15	2305	1615.25	1373.63	7649.02	6207.07	7617.5	9587.29	3679.81	3890.58	11278.8	12514.8	12559	13551
617	617.285	2	1232.55	53.3363	0.51785	3.3241	B5XJR1	Elongation factor G OS=Streptococcus pyogenes serotype M49 (strain NZ131) OX=471876 GN=fusA PE=3	IVFANKMDK	IVFANKMDK	[6] Phosphoglyceryl (K)	29.81	2.73037	3	98.2	PRIVFANKMDKIGAD	K	136	IVFANKMDK	[6] Phosphoglyceryl (K)	7.6047	2.71128	7	PRIVFANKMDKIGAD	K	136								7627.42	7113.91	6116.03	6667.85	3273.03	4033.42	2849.61	2865.28	4685.2	4588.18	7844.11	7985.88	7022.75	7273.02	9584.24	11719.6
2713	825.344	2	1648.67	34.2258	0.70975	4.43213	B5XJR1	Elongation factor G OS=Streptococcus pyogenes serotype M49 (strain NZ131) OX=471876 GN=fusA PE=3	DTTTGDSLTDEKAK	DTTTGDSLTDEKAK	[12] Phosphoglyceryl (K)	78.09	0.624614	3	96.88	GDSLTDEKAKVILES	K	392	DTTTGDSLTDEKAK	[12] Phosphoglyceryl (K)	8.0243	0.61034	10	GDSLTDEKAKVILES	K	392	DTTTGDSLTDEKAK	[12] Phosphoglyceryl (K)	74.1812	0.656721	GDSLTDEKAKVILES	K	392	1192.16	1451.14	2141.41	2257.98	1348.55	1449.12	872.94	877.867	998.647	1071.77	3861.88	3804.07	5323.4	5165.63	6007.28	6366.95
4143	468.572	3	1402.7	50.008	0.566183	2.21607	B5XJR1	Elongation factor G OS=Streptococcus pyogenes serotype M49 (strain NZ131) OX=471876 GN=fusA PE=3	ILYYTGKIHK					0					ILYYTGKIHK	[7] Phosphoglyceryl (K)	7.7682	3.7617	2	RILYYTGKIHKIGET	K	36								753.078	838.951	341.385	388.338	123.289	169.83	148.134	210.242	350.524	385.104	508.879	531.403	1384.1	1266.55	3049.79	3983.88
4350	986.958	2	1971.9	78.7814	0.504717	5.54017	B5XJR1	Elongation factor G OS=Streptococcus pyogenes serotype M49 (strain NZ131) OX=471876 GN=fusA PE=3	MGVALQKLAEEDPTFR	MGVALQKLAEEDPTFR	[7] Phosphoglyceryl (K)	36.03	0.0359435	2	100	KMGVALQKLAEEDPT	K	428	MGVALQKLAEEDPTFR	[7] Phosphoglyceryl (K)	7.8426	0.0240093	8	KMGVALQKLAEEDPT	K	428								519.746	556.528	1026.18	906.557	529.653	441.478	401.498	251.714	1089.2	1177.99	770.48	675.044	2801.49	3076.44	4692.34	4268.35
5348	702.352	2	1402.69	49.9875	0.443317	4.08587	B5XJR1	Elongation factor G OS=Streptococcus pyogenes serotype M49 (strain NZ131) OX=471876 GN=fusA PE=3	ILYYTGKIHK					0					ILYYTGKIHK	[7] Phosphoglyceryl (K)	7.7682	0.246617	2	RILYYTGKIHKIGET	K	36								339.219	429.235	397.144	409.745	207.188	142.53	533.436	513.94	752.045	798.353	562.409	598.636	1230.07	1164.39	2370.44	2237.71
6482	562.932	3	1685.77	42.1914	0.3614	2.70083	B5XJR1	Elongation factor G OS=Streptococcus pyogenes serotype M49 (strain NZ131) OX=471876 GN=fusA PE=3	SKADQDKMGVALQK					0					SKADQDKMGVALQK	[7] Phosphoglyceryl (K)	7.2848	2.41718	3	KSKADQDKMGVALQK	K	421								461.701	475.806	178.96	196.958	53.1552	37.8191	282.305	342.758	174.36	292.666	833.383	791.455	1846.94	1590.48	2315.6	2958.96
5646	736.33	2	1470.64	46.0523	0.422833	4.01662	B5XJR1	Elongation factor G OS=Streptococcus pyogenes serotype M49 (strain NZ131) OX=471876 GN=fusA PE=3	ADQDKMGVALQK					0					ADQDKMGVALQK	[5] Phosphoglyceryl (K)	7.8825	1.31396	5	KSKADQDKMGVALQK	K	421								189.353	281.493	418.473	425.964	327.483	255.072	152.281	153.276	136.107	142.719	1080.37	973.973	1749.22	1882.95	1587.09	1686.01
9105	658.308	3	1971.9	78.7814	0.525367	3.1856	B5XJR1	Elongation factor G OS=Streptococcus pyogenes serotype M49 (strain NZ131) OX=471876 GN=fusA PE=3	MGVALQKLAEEDPTFR	MGVALQKLAEEDPTFR	[7] Phosphoglyceryl (K)	36.03	1.08427	2	100	KMGVALQKLAEEDPT	K	428	MGVALQKLAEEDPTFR	[7] Phosphoglyceryl (K)	7.8426	1.07233	8	KMGVALQKLAEEDPT	K	428								260.97	337.321	416.552	149.529	144.554	64.8596	84.6311	135.012	144.409	147.425	365.201	274.717	1639.44	1587.07	1693.51	2228.93
11791	843.891	2	1685.77	42.1578	0.340917	4.50139	B5XJR1	Elongation factor G OS=Streptococcus pyogenes serotype M49 (strain NZ131) OX=471876 GN=fusA PE=3	SKADQDKMGVALQK					0					SKADQDKMGVALQK	[7] Phosphoglyceryl (K)	7.2848	-0.870419	3	KSKADQDKMGVALQK	K	421								49.281	89.0067	76.259	130.13	9.75642	27.6327	53.8686	59.7443	5.24472	18.4974	415.457	334.975	884.745	766.201	1192.84	925.278
6086	595.85	2	1189.69	81.5304	0.443333	3.1856	B5XJZ7	Uracil phosphoribosyltransferase OS=Streptococcus pyogenes serotype M49 (strain NZ131) OX=471876 GN=upp PE=3	KLAIVPILR	KLAIVPILR	[1] Phosphoglyceryl (K)	40.35	1.68869	6	100	QKQLAGKKLAIVPIL	K	71					0											490.764	477.775	373.167	351.876	103.072	159.6	84.5535	123.48	234.588	264.259	248.128	234.881	446.549	440.488	1272.96	1522.17
2413	676.844	2	1351.67	47.7433	0.46375	3.53186	B5XJZ8	ATP-dependent Clp protease proteolytic subunit OS=Streptococcus pyogenes serotype M49 (strain NZ131) OX=471876 GN=clpP PE=3	LEKILAQNAGK	LEKILAQNAGK	[3] Phosphoglyceryl (K)	32.94	-0.537113	3	99.96	KTRHRLEKILAQNAG	K	152	LEKILAQNAGK	[3] Phosphoglyceryl (K)	6.1781	-0.554523	3	KTRHRLEKILAQNAG	K	152	LEKILAQNAGK	[3] Phosphoglyceryl (K)	69.7813	-0.571934	KTRHRLEKILAQNAG	K	152	1393.54	1345.4	1699.63	1738.18	744.336	728.028	678.311	613.047	1025.59	958.969	2190.36	2336.78	1873.06	1929.55	4822.99	5739.43
2794	829.393	2	1656.77	40.4181	0.443317	4.22438	B5XK61	50S ribosomal protein L11 OS=Streptococcus pyogenes serotype M49 (strain NZ131) OX=471876 GN=rplK PE=3	GSGTPNTTKVATVTR	GSGTPNTTKVATVTR	[9] Phosphoglyceryl (K)	47.94	0.066502	4	100	SGTPNTTKVATVTRA	K	96	GSGTPNTTKVATVTR	[9] Phosphoglyceryl (K)	6.9155	0.0522978	4	SGTPNTTKVATVTRA	K	96								1295.46	1364.69	2459.18	2467.24	1791.01	1667.26	765.789	775.611	216.63	120.471	6028.68	6445.55	8307.06	8277.06	3305.8	3814.28
2309	793.36	2	1584.71	26.8736	0.3817	4.08587	B5XK61	50S ribosomal protein L11 OS=Streptococcus pyogenes serotype M49 (strain NZ131) OX=471876 GN=rplK PE=3	AAGVEKGSGTPNTTK	AAGVEKGSGTPNTTK	[6] Phosphoglyceryl (K)	46.98	1.29283	8	100	KKAAGVEKGSGTPNT	K	87	AAGVEKGSGTPNTTK	[6] Phosphoglyceryl (K)	6.6603	1.27798	6	KKAAGVEKGSGTPNT	K	87								915.579	1160.43	2525.42	2624.5	1916.39	2045.86	599.264	595.801	49.3144	52.1954	5360.37	5294.25	6800.53	7006.95	2803.02	3043.45
2372	726.858	2	1451.7	57.1898	0.545717	3.73961	B5XK62	50S ribosomal protein L1 OS=Streptococcus pyogenes serotype M49 (strain NZ131) OX=471876 GN=rplA PE=3	ADKAGNVQALIGK	ADKAGNVQALIGK	[3] Phosphoglyceryl (K)	61.62	-1.07004	3	100	KITYRADKAGNVQAL	K	167	ADKAGNVQALIGK	[3] Phosphoglyceryl (K)	7.5292	-1.08625	12	KITYRADKAGNVQAL	K	167	ADKAGNVQALIGK	[3] Phosphoglyceryl (K)	77.7402	-1.03358	KITYRADKAGNVQAL	K	167	1899	1928.64	2370.8	2393.45	1103.85	1107.97	720.589	777.104	573.213	711.706	3236.77	3964.48	4034.96	4732.87	3682.15	4380.28
4079	992.958	2	1983.9	62.7009	0.558633	5.67867	B5XK62	50S ribosomal protein L1 OS=Streptococcus pyogenes serotype M49 (strain NZ131) OX=471876 GN=rplA PE=3	NLMPNPKTGTVTMDVAK					0					NLMPNPKTGTVTMDVAK	[7] Phosphoglyceryl (K)	6.7489	-1.51216	3	RNLMPNPKTGTVTMD	K	141								1005.8	983.028	1507.15	1242.76	493.555	471.024	275.518	262.699	470.688	667.713	1654.64	1640.56	1873.85	1965.89	4390.33	4419.68
3841	840.383	2	1678.75	81.0871	0.422833	4.77839	B5XK62	50S ribosomal protein L1 OS=Streptococcus pyogenes serotype M49 (strain NZ131) OX=471876 GN=rplA PE=3	VSFDADKLVENFK	VSFDADKLVENFK	[7] Phosphoglyceryl (K)	54.29	0.835114	2	100	KVSFDADKLVENFKA	K	184	VSFDADKLVENFK	[7] Phosphoglyceryl (K)	7.0785	0.821095	5	KVSFDADKLVENFKA	K	184								1445.69	1458.46	1440.48	1389.39	761.398	758.97	677.848	576.148	783.295	12.0158	1210.87	1329.82	2238.96	2243.7	3240.56	3539.41
14982	1087.48	2	2172.95	63.2259	0.402183	6.02493	B5XK62	50S ribosomal protein L1 OS=Streptococcus pyogenes serotype M49 (strain NZ131) OX=471876 GN=rplA PE=3	AEEAKAAGADFVGEDDLVAK					0					AEEAKAAGADFVGEDDLVAK	[5] Phosphoglyceryl (K)	6.7978	-0.5515	2	GAKAEEAKAAGADFV	K	88								124.061	117.082	163.385	121.509	64.4756	41.0977	7.0788	12.6899	6.91815	21.0136	462.906	497.726	754.678	852.087	553.136	487.526
25392	662.308	3	1983.9	62.7009	0.286683	3.53186	B5XK62	50S ribosomal protein L1 OS=Streptococcus pyogenes serotype M49 (strain NZ131) OX=471876 GN=rplA PE=3	NLMPNPKTGTVTMDVAK					0					NLMPNPKTGTVTMDVAK	[7] Phosphoglyceryl (K)	6.7489	-1.93045	2	RNLMPNPKTGTVTMD	K	141								32.9438	38.5201	14.2348	5.24253	0	0	6.64331	4.71975	6.06833	0	13.3418	26.9074	70.1502	72.2503	167.484	270.542
30513	725.324	3	2172.95	63.2054	0.245717	3.94737	B5XK62	50S ribosomal protein L1 OS=Streptococcus pyogenes serotype M49 (strain NZ131) OX=471876 GN=rplA PE=3	AEEAKAAGADFVGEDDLVAK					0					AEEAKAAGADFVGEDDLVAK	[5] Phosphoglyceryl (K)	6.7978	2.40146	2	GAKAEEAKAAGADFV	K	88								0	0	0	0	0	0.686886	1.82615	6.44893	0.1919	8.18438	68.2859	79.7216	131.062	148.544	93.5721	176.048
6566	707.809	2	1413.6	50.5332	0.402367	3.60111	B5XK64	Ribosome-recycling factor OS=Streptococcus pyogenes serotype M49 (strain NZ131) OX=471876 GN=frr PE=3	ATDDAIKEIDR					0					ATDDAIKEIDR	[7] Phosphoglyceryl (K)	6.11	0.630385	3	KATDDAIKEIDRMTA	K	169								803.848	764.33	872.833	1000.88	542.492	609.925	471.081	599.125	695.292	622.857	1320.64	1405.72	1563.16	1825.28	2206.44	2497.24
12679	465.886	3	1394.64	47.9276	0.34825	2.56233	B5XKG9	Lysine--tRNA ligase OS=Streptococcus pyogenes serotype M49 (strain NZ131) OX=471876 GN=lysS PE=3	GKVGFAHLQDR					0					GKVGFAHLQDR	[2] Phosphoglyceryl (K)	6.3436	2.15007	2	MTKRGKGKVGFAHLQ	K	77								237.086	261.705	60.8062	53.7472	0	7.51033	33.5917	35.1195	52.0636	74.931	110.878	119.446	323.189	341.402	480.409	521.63
460	572.292	3	1713.85	43.8286	0.74335	2.83934	B5XKI1	Elongation factor Tu OS=Streptococcus pyogenes serotype M49 (strain NZ131) OX=471876 GN=tuf PE=3	GQVIAKPGSINPHTK	GQVIAKPGSINPHTK	[6] Phosphoglyceryl (K)	69.43	4.96586	14	100	ERGQVIAKPGSINPH	K	299	GQVIAKPGSINPHTK	[6] Phosphoglyceryl (K)	7.5846	4.95213	22	ERGQVIAKPGSINPH	K	299	GQVIAKPGSINPHTK	[6] Phosphoglyceryl (K)	90.8704	4.92467	ERGQVIAKPGSINPH	K	299	19443.3	19339.7	8304.4	9606.05	3764.15	4231.43	6373.93	6940.85	3317.1	3519.05	19505.9	19802.2	21287.6	21310.9	43229.1	53924.2
1019	702.834	2	1403.65	67.5217	0.59995	3.73961	B5XKI1	Elongation factor Tu OS=Streptococcus pyogenes serotype M49 (strain NZ131) OX=471876 GN=tuf PE=3	KAVVTGVEMFR	KAVVTGVEMFR	[1] Phosphoglyceryl (K)	55.44	1.03503	17	100	GIKEETKKAVVTGVE	K	257	KAVVTGVEMFR	[1] Phosphoglyceryl (K)	8.0051	1.01826	16	GIKEETKKAVVTGVE	K	257	KAVVTGVEMFR	[1] Phosphoglyceryl (K)	96.1261	1.0015	GIKEETKKAVVTGVE	K	257	3181.01	3122.26	3759.37	3683.43	1882.42	1823.57	1200.56	1323.44	2225.07	2298.37	4859.83	5185.58	10187.4	11167.1	12824.3	13295.2
1227	875.744	3	2624.21	55.0143	0.545717	3.60111	B5XKI1	Elongation factor Tu OS=Streptococcus pyogenes serotype M49 (strain NZ131) OX=471876 GN=tuf PE=3	RLPTSVNQPKDYASIDAAPEER	RLPTSVNQPKDYASIDAAPEER	[10] Phosphoglyceryl (K)	85.86	-0.48379	10	100	PTSVNQPKDYASIDA	K	48	RLPTSVNQPKDYASIDAAPEER	[10] Phosphoglyceryl (K)	8.3617	-0.492758	21	PTSVNQPKDYASIDA	K	48								3377.88	3289.76	2076.42	2286.59	1597.77	1549.03	1103.73	1076.89	1107.64	1086.4	7105.46	6193.03	19251.6	17230.1	12574.4	12610.8
2017	491.744	4	1962.95	45.8066	0.784067	2.63158	B5XKI1	Elongation factor Tu OS=Streptococcus pyogenes serotype M49 (strain NZ131) OX=471876 GN=tuf PE=3	SKPHVNIGTIGHVDHGK					0					SKPHVNIGTIGHVDHGK	[2] Phosphoglyceryl (K)	7.6339	8.69063	4	KEKYDRSKPHVNIGT	K	10								3320.26	3200.42	1135.89	1221.6	427.201	323.493	1542.76	1677.19	844.727	1251.59	1824.63	1760.79	13867.7	13768.3	11378.9	12415.1
1934	676.332	2	1350.65	66.4712	0.763633	3.60111	B5XKI1	Elongation factor Tu OS=Streptococcus pyogenes serotype M49 (strain NZ131) OX=471876 GN=tuf PE=3	FKGEVYILSK					0					FKGEVYILSK	[2] Phosphoglyceryl (K)	7.7617	1.17507	5	INPHTKFKGEVYILS	K	310	FKGEVYILSK	[2] Phosphoglyceryl (K)	72.721	1.15765	INPHTKFKGEVYILS	K	310	944.286	897.51	1786.29	1778.8	952.302	926.596	813.493	775.24	1578.67	1620.53	2057.69	1915.49	5500.59	5688.12	7793.86	8611.94
1134	857.93	2	1713.85	43.8286	0.566433	4.63989	B5XKI1	Elongation factor Tu OS=Streptococcus pyogenes serotype M49 (strain NZ131) OX=471876 GN=tuf PE=3	GQVIAKPGSINPHTK	GQVIAKPGSINPHTK	[6] Phosphoglyceryl (K)	57.4	0.00818491	12	100	ERGQVIAKPGSINPH	K	299	GQVIAKPGSINPHTK	[6] Phosphoglyceryl (K)	7.5846	-0.00554627	25	ERGQVIAKPGSINPH	K	299	GQVIAKPGSINPHTK	[6] Phosphoglyceryl (K)	89.9222	-0.0330086	ERGQVIAKPGSINPH	K	299	4186.97	4863.26	4150.11	4223.85	1391.48	1458.22	2612.32	2407.46	1127.83	1052.45	6808.67	6654.64	7101.06	7437.76	18443.1	16970.6
2446	989.996	2	1977.98	78.7814	0.5252	5.60942	B5XKI1	Elongation factor Tu OS=Streptococcus pyogenes serotype M49 (strain NZ131) OX=471876 GN=tuf PE=3	KQLDEGLAGDNVGILLR	KQLDEGLAGDNVGILLR	[1] Phosphoglyceryl (K)	65.72	-0.19755	5	100	TGVEMFRKQLDEGLA	K	268	KQLDEGLAGDNVGILLR	[1] Phosphoglyceryl (K)	8.2448	-0.209447	8	TGVEMFRKQLDEGLA	K	268								335.14	350.127	906.843	858.534	633.271	570.795	484.823	366.741	787.811	818.51	2451.15	2212.57	6431.37	6653.95	6388.95	5882.78
2107	795.856	2	1589.7	55.4576	0.545883	4.08587	B5XKI1	Elongation factor Tu OS=Streptococcus pyogenes serotype M49 (strain NZ131) OX=471876 GN=tuf PE=3	GEVYILSKDEGGR	GEVYILSKDEGGR	[8] Phosphoglyceryl (K)	40.85	0.32813	3	100	GEVYILSKDEGGRHT	K	318	GEVYILSKDEGGR	[8] Phosphoglyceryl (K)	7.9869	0.313326	18	GEVYILSKDEGGRHT	K	318	GEVYILSKDEGGR	[8] Phosphoglyceryl (K)	89.5432	0.298523	GEVYILSKDEGGRHT	K	318	1862.7	1771.73	1759.12	2050.99	950.977	1011.36	1052.16	1062.16	1762.45	1749.64	2321.72	2140.45	4162.87	4074.64	7337.06	7190.86
2797	671.332	3	2010.98	58.8476	0.586667	3.4626	B5XKI1	Elongation factor Tu OS=Streptococcus pyogenes serotype M49 (strain NZ131) OX=471876 GN=tuf PE=3	VNDEIEIVGIKEETKK					0					VNDEIEIVGIKEETKK	[11] Phosphoglyceryl (K)	7.2686	-0.575629	2	EIEIVGIKEETKKAV	K	252								1377.85	1043	548.986	597.722	311.276	256.048	493.491	559.334	509.442	645.703	1545.68	1457.49	6052.48	5973.27	4385.7	5354.33
3286	710.829	2	1419.64	56.7259	0.709767	3.73961	B5XKI1	Elongation factor Tu OS=Streptococcus pyogenes serotype M49 (strain NZ131) OX=471876 GN=tuf PE=3	KAVVTGVEMFR	KAVVTGVEMFR	[1] Phosphoglyceryl (K)|[9] Oxidation (M)	51.71	-2.98586	2	100	GIKEETKKAVVTGVE	K	257	KAVVTGVEMFR	[1] Phosphoglyceryl (K)|[9] Oxidation (M)	7.8457	-3.00244	2	GIKEETKKAVVTGVE	K	257	KAVVTGVEMFR	[1] Phosphoglyceryl (K)|[9] Oxidation (M)	87.9722	-2.94857	GIKEETKKAVVTGVE	K	257	1293.13	1385.84	1076.86	1048.8	792.203	934.107	958.689	1032.04	1666.08	1722.41	1693.49	2034.67	3373.81	3775.75	4146.29	4567.8
3639	671.334	3	2010.98	61.1462	0.783883	3.53186	B5XKI1	Elongation factor Tu OS=Streptococcus pyogenes serotype M49 (strain NZ131) OX=471876 GN=tuf PE=3	VNDEIEIVGIKEETKK					0					VNDEIEIVGIKEETKK	[11] Phosphoglyceryl (K)	7.6357	1.37442	5	EIEIVGIKEETKKAV	K	252								915.693	1034.17	543.07	412.161	319.581	325.419	358.27	424.489	392.414	415.283	1367.92	1517.61	6621.12	7083.25	2808.39	3322.3
6076	622.628	3	1864.86	58.5607	0.8455	2.83934	B5XKI1	Elongation factor Tu OS=Streptococcus pyogenes serotype M49 (strain NZ131) OX=471876 GN=tuf PE=3	FKGEVYILSKDEGGR					0					FKGEVYILSKDEGGR	[10] Phosphoglyceryl (K)	7.5072	0.0114671	5	GEVYILSKDEGGRHT	K	318	FKGEVYILSKDEGGR	[10] Phosphoglyceryl (K)	63.0601	0.0934753	GEVYILSKDEGGRHT	K	318	465.189	341.548	452.037	296.412	78.4067	8.56326	392.096	444.987	738.991	1021.13	219.508	174.973	1513.07	1118.89	4635.89	4962.31
4861	655.317	3	1962.93	45.7657	0.5457	3.25485	B5XKI1	Elongation factor Tu OS=Streptococcus pyogenes serotype M49 (strain NZ131) OX=471876 GN=tuf PE=3	SKPHVNIGTIGHVDHGK					0					SKPHVNIGTIGHVDHGK	[2] Phosphoglyceryl (K)	7.6339	-0.345396	5	KEKYDRSKPHVNIGT	K	10								526.774	512.451	55.1404	79.1055	6.71417	3.18546	231.982	281.599	145.173	328.415	250.044	242.965	4253.66	4154.24	3794.08	3373.58
6692	823.71	3	2468.11	57.1488	0.463783	4.43213	B5XKI1	Elongation factor Tu OS=Streptococcus pyogenes serotype M49 (strain NZ131) OX=471876 GN=tuf PE=3	LPTSVNQPKDYASIDAAPEER					0					LPTSVNQPKDYASIDAAPEER	[9] Phosphoglyceryl (K)	7.4411	-0.552727	7	PTSVNQPKDYASIDA	K	48								244.849	228.669	274.299	144.008	94.6776	95.4144	4.94449	54.8728	71.8557	78.9167	966.428	1219.58	1698.62	2362.36	1175.54	2243.22
8115	660.334	3	1977.98	78.8018	0.5252	3.73961	B5XKI1	Elongation factor Tu OS=Streptococcus pyogenes serotype M49 (strain NZ131) OX=471876 GN=tuf PE=3	KQLDEGLAGDNVGILLR	KQLDEGLAGDNVGILLR	[1] Phosphoglyceryl (K)	65.72	0.816794	5	100	TGVEMFRKQLDEGLA	K	268	KQLDEGLAGDNVGILLR	[1] Phosphoglyceryl (K)	8.2448	0.804896	8	TGVEMFRKQLDEGLA	K	268								75.7618	85.9704	67.4358	41.0181	28.2292	18.0549	24.4154	17.7842	61.3064	87.8186	415.563	435.919	1510.77	1641.05	1186.58	1712.34
10586	1235.06	2	2468.1	57.1488	0.368783	6.6482	B5XKI1	Elongation factor Tu OS=Streptococcus pyogenes serotype M49 (strain NZ131) OX=471876 GN=tuf PE=3	LPTSVNQPKDYASIDAAPEER					0					LPTSVNQPKDYASIDAAPEER	[9] Phosphoglyceryl (K)	7.4411	-2.56453	7	PTSVNQPKDYASIDA	K	48								38.7176	0	161.57	112.338	87.2342	57.9573	22.4263	9.73615	15.8026	31.0867	527.702	618.555	1249.85	1312.92	1234.68	778.698
8039	933.433	2	1864.85	58.5812	0.42285	4.9169	B5XKI1	Elongation factor Tu OS=Streptococcus pyogenes serotype M49 (strain NZ131) OX=471876 GN=tuf PE=3	FKGEVYILSKDEGGR					0					FKGEVYILSKDEGGR	[10] Phosphoglyceryl (K)	7.5072	-4.50461	5	GEVYILSKDEGGRHT	K	318								227.74	222.897	268.803	194.997	115.595	93.4894	255.594	238.029	456.068	582.141	162.898	138.851	521.505	398.909	1629.53	1350.94
15948	1006.5	2	2010.98	61.1257	0.422667	6.7867	B5XKI1	Elongation factor Tu OS=Streptococcus pyogenes serotype M49 (strain NZ131) OX=471876 GN=tuf PE=3	VNDEIEIVGIKEETKK					0					VNDEIEIVGIKEETKK	[11] Phosphoglyceryl (K)	7.6357	0.427803	4	EIEIVGIKEETKKAV	K	252								9.26975	26.4016	19.3463	29.1191	10.2599	0	0	6.18579	0	0	120.998	126.616	1096.38	1003.79	407.98	289.156
13270	1006.49	2	2010.97	58.8476	0.34095	5.95568	B5XKI1	Elongation factor Tu OS=Streptococcus pyogenes serotype M49 (strain NZ131) OX=471876 GN=tuf PE=3	VNDEIEIVGIKEETKK					0					VNDEIEIVGIKEETKK	[11] Phosphoglyceryl (K)	7.2686	-2.36453	2	EIEIVGIKEETKKAV	K	252								9.5889	0	10.6103	15.8501	0	0	6.35092	0	0	4.73642	42.4397	37.7288	736.225	631.927	470.393	385.751
14661	942.447	2	1882.88	65.7283	0.2662	5.19391	B5XKI1	Elongation factor Tu OS=Streptococcus pyogenes serotype M49 (strain NZ131) OX=471876 GN=tuf PE=3	VNDEIEIVGIKEETK					0					VNDEIEIVGIKEETK	[11] Phosphoglyceryl (K)	7.4205	-0.704152	4	EIEIVGIKEETKKAV	K	252								74.6895	112.957	102.684	72.8826	53.0375	57.1863	122.043	150.27	24.2854	7.83559	375.031	404.942	925.21	988.328	417.063	399.458
23942	1313.11	2	2624.2	55.0479	0.258833	7.13296	B5XKI1	Elongation factor Tu OS=Streptococcus pyogenes serotype M49 (strain NZ131) OX=471876 GN=tuf PE=3	RLPTSVNQPKDYASIDAAPEER	RLPTSVNQPKDYASIDAAPEER	[10] Phosphoglyceryl (K)	85.86	-4.64462	6	100	PTSVNQPKDYASIDA	K	48	RLPTSVNQPKDYASIDAAPEER	[10] Phosphoglyceryl (K)	8.3617	-4.65358	9	PTSVNQPKDYASIDA	K	48								0	0	0	0	0	0	0	0	0	0	6.97388	0	387.697	373.747	223.568	99.7708
142	786.872	2	1571.73	41.4686	0.5867	4.22438	B5XKI2	Triosephosphate isomerase OS=Streptococcus pyogenes serotype M49 (strain NZ131) OX=471876 GN=tpiA PE=3	VQYGGSVKPENVK	VQYGGSVKPENVK	[8] Phosphoglyceryl (K)	65.58	3.81051	26	99.99	VQYGGSVKPENVKDY	K	216	VQYGGSVKPENVK	[8] Phosphoglyceryl (K)	8.3524	3.79553	16	VQYGGSVKPENVKDY	K	216	VQYGGSVKPENVK	[8] Phosphoglyceryl (K)	80.8527	3.84419	VQYGGSVKPENVKDY	K	216	28650.6	31679.8	27574.6	27038.9	16288.5	16894.6	12168.2	12058.3	11410.7	10846.9	33369	33475.8	32907.5	32871.1	52144.3	56020.8
1312	523.264	3	1566.77	55.655	0.661167	2.35457	B5XKI2	Triosephosphate isomerase OS=Streptococcus pyogenes serotype M49 (strain NZ131) OX=471876 GN=tpiA PE=3	KPIIAGNWKMNK	KPIIAGNWKMNK	[9] Phosphoglyceryl (K)	68.31	4.84964	4	99.66	PIIAGNWKMNKNPQE	K	12	KPIIAGNWKMNK	[9] Phosphoglyceryl (K)	7.9157	4.7708	8	PIIAGNWKMNKNPQE	K	12	KPIIAGNWKMNK	[9] Phosphoglyceryl (K)	91.685	4.80458	PIIAGNWKMNKNPQE	K	12	4207.31	4148.22	1449.28	1397.16	387.953	462.915	1867.24	2335.15	1029.83	1420.53	1923.2	1899.24	4934.76	4810.54	14944.6	19974.9
938	784.391	2	1566.77	55.6755	0.286833	4.08587	B5XKI2	Triosephosphate isomerase OS=Streptococcus pyogenes serotype M49 (strain NZ131) OX=471876 GN=tpiA PE=3	KPIIAGNWKMNK	KPIIAGNWKMNK	[9] Phosphoglyceryl (K)	68.31	2.65872	4	99.66	PIIAGNWKMNKNPQE	K	12	KPIIAGNWKMNK	[9] Phosphoglyceryl (K)	8.4357	2.57987	10	PIIAGNWKMNKNPQE	K	12								2321.19	2441.01	2120.48	1836.7	586.014	444.844	1880.96	1804.42	1413.31	1473.03	1220.26	1094	3859.06	3682.61	15940.9	12678.4
3324	528.595	3	1582.76	48.2069	0.681583	2.28532	B5XKI2	Triosephosphate isomerase OS=Streptococcus pyogenes serotype M49 (strain NZ131) OX=471876 GN=tpiA PE=3	KPIIAGNWKMNK	KPIIAGNWKMNK	[9] Phosphoglyceryl (K)|[10] Oxidation (M)	47.61	2.54804	2	77.06	PIIAGNWKMNKNPQE	K	12	KPIIAGNWKMNK	[9] Phosphoglyceryl (K)|[10] Oxidation (M)	7.7541	2.46999	4	PIIAGNWKMNKNPQE	K	12	KPIIAGNWKMNK	[9] Phosphoglyceryl (K)|[10] Oxidation (M)	57.624	2.56661	PIIAGNWKMNKNPQE	K	12	1724.76	1743.3	436.111	443.898	155.31	224.497	321.564	487.617	350.812	370.443	1031.79	1240.39	1784.31	1962	7054.38	8472.18
3758	878.912	2	1755.81	72.8681	0.566167	4.84765	B5XKI2	Triosephosphate isomerase OS=Streptococcus pyogenes serotype M49 (strain NZ131) OX=471876 GN=tpiA PE=3	NPQEAKAFVEAVASK	NPQEAKAFVEAVASK	[6] Phosphoglyceryl (K)	65.38	0.501489	2	100	NKNPQEAKAFVEAVA	K	21	NPQEAKAFVEAVASK	[6] Phosphoglyceryl (K)	8.1806	0.488086	7	NKNPQEAKAFVEAVA	K	21	NPQEAKAFVEAVASK	[6] Phosphoglyceryl (K)	63.7763	0.474683	NKNPQEAKAFVEAVA	K	21	1164.1	996.443	1338.79	1401.99	608.71	572.573	364.144	405.559	462.24	504.07	2403.8	2221.4	5099.86	5524.26	5719.72	5078.29
3591	792.383	2	1582.75	48.1864	0.907067	4.15512	B5XKI2	Triosephosphate isomerase OS=Streptococcus pyogenes serotype M49 (strain NZ131) OX=471876 GN=tpiA PE=3	KPIIAGNWKMNK	KPIIAGNWKMNK	[9] Phosphoglyceryl (K)|[10] Oxidation (M)	47.61	-4.41519	2	77.38	PIIAGNWKMNKNPQE	K	12	KPIIAGNWKMNK	[9] Phosphoglyceryl (K)|[10] Oxidation (M)	7.7541	-4.49323	4	PIIAGNWKMNKNPQE	K	12	KPIIAGNWKMNK	[9] Phosphoglyceryl (K)|[10] Oxidation (M)	19.7717	-4.39661	PIIAGNWKMNKNPQE	K	12	706.536	774.633	491.78	554.683	117.896	105.254	246.059	299.067	178.554	182.045	1111.97	1050.17	2626.48	2863.27	5451.56	4834.64
6061	586.278	3	1755.81	72.8886	0.58665	2.90859	B5XKI2	Triosephosphate isomerase OS=Streptococcus pyogenes serotype M49 (strain NZ131) OX=471876 GN=tpiA PE=3	NPQEAKAFVEAVASK	NPQEAKAFVEAVASK	[6] Phosphoglyceryl (K)	65.38	1.84731	2	100	NKNPQEAKAFVEAVA	K	21	NPQEAKAFVEAVASK	[6] Phosphoglyceryl (K)	8.1806	1.83391	7	NKNPQEAKAFVEAVA	K	21								721.318	683.695	407.848	310.521	110.631	154.854	79.3924	86.4235	49.2185	77.3974	1076.78	1337.17	3053.43	3298.92	2672.97	3904.33
2683	597.801	2	1193.59	58.3224	0.463817	3.11634	B5XKI2	Triosephosphate isomerase OS=Streptococcus pyogenes serotype M49 (strain NZ131) OX=471876 GN=tpiA PE=3	KPIIAGNWK	KPIIAGNWK	[1] Phosphoglyceryl (K)	48.42	1.65926	4	100	MSRKPIIAGNW	K	4					0											1090.63	1122.16	1915.04	1967.91	991.221	1037.51	625.485	602.285	381.303	426.999	4621.12	4715.23	8055.27	8519.7	4251.01	4773.78
5313	943.93	2	1885.85	69.4177	0.381867	5.19391	B5XKI2	Triosephosphate isomerase OS=Streptococcus pyogenes serotype M49 (strain NZ131) OX=471876 GN=tpiA PE=3	DVVAADFGQEVADKVR					0					DVVAADFGQEVADKVR	[14] Phosphoglyceryl (K)	8.2806	0.114833	11	FGQEVADKVRVQYGG	K	206								794.086	758.036	824.081	778.012	396.809	373.546	480.206	444.26	558.469	528.476	1823.26	1508.08	4193.72	4750.7	3677	3417.23
5191	607.915	3	1820.72	46.7955	0.450517	2.70083	B5XKI2	Triosephosphate isomerase OS=Streptococcus pyogenes serotype M49 (strain NZ131) OX=471876 GN=tpiA PE=3	DYFHETDEDINKK					0					DYFHETDEDINKK	[12] Phosphoglyceryl (K)	7.9358	4.76821	7	ETDEDINKKAKAIFA	K	112								1298.36	1272.57	483.658	551.278	332.171	310.386	369.697	520.025	188.294	228.873	2796.08	2658.34	6382.73	6040.84	2928.46	3572.59
3523	931.874	2	1861.73	40.1183	0.484217	4.70914	B5XKI2	Triosephosphate isomerase OS=Streptococcus pyogenes serotype M49 (strain NZ131) OX=471876 GN=tpiA PE=3	SATQDDAQNMCKAVR	SATQDDAQNMCKAVR	[11] Carbamidomethyl (C)|[12] Phosphoglyceryl (K)	43.31	-0.185787	3	100	DDAQNMCKAVRDVVA	K	189	SATQDDAQNMCKAVR	[11] Carbamidomethyl (C)|[12] Phosphoglyceryl (K)	8.0608	-0.198428	9	DDAQNMCKAVRDVVA	K	189								943.98	1048.54	1533.35	1648.95	948.403	1021.89	550.697	653.334	215.74	209.062	4517.55	4179.12	7274.07	7565.67	4248.79	4310.94
9905	629.625	3	1885.85	69.4586	0.40235	3.11634	B5XKI2	Triosephosphate isomerase OS=Streptococcus pyogenes serotype M49 (strain NZ131) OX=471876 GN=tpiA PE=3	DVVAADFGQEVADKVR					0					DVVAADFGQEVADKVR	[14] Phosphoglyceryl (K)	8.2806	3.39378	10	FGQEVADKVRVQYGG	K	206								433.647	393.986	149.822	51.7138	13.2131	10.7741	406.311	615.189	670.967	701.21	589.062	558.219	1691.3	2110.49	1341.66	2302.79
7737	911.365	2	1820.72	46.7955	0.3686	4.98615	B5XKI2	Triosephosphate isomerase OS=Streptococcus pyogenes serotype M49 (strain NZ131) OX=471876 GN=tpiA PE=3	DYFHETDEDINKK					0					DYFHETDEDINKK	[12] Phosphoglyceryl (K)	7.9358	0.485864	7	ETDEDINKKAKAIFA	K	112								174.527	213.229	392.345	407.18	162.864	157.566	126.57	84.864	4.96226	9.99835	1443.55	1189.4	3592.2	3501.03	1383.35	1245.98
29324	621.587	3	1861.74	40.1183	0.279433	2.83934	B5XKI2	Triosephosphate isomerase OS=Streptococcus pyogenes serotype M49 (strain NZ131) OX=471876 GN=tpiA PE=3	SATQDDAQNMCKAVR	SATQDDAQNMCKAVR	[11] Carbamidomethyl (C)|[12] Phosphoglyceryl (K)	57.08	2.69856	5	100	DDAQNMCKAVRDVVA	K	189	SATQDDAQNMCKAVR	[11] Carbamidomethyl (C)|[12] Phosphoglyceryl (K)	8.0608	2.68592	7	DDAQNMCKAVRDVVA	K	189								26.8438	20.4522	4.72552	3.26235	0	0	1.26807	0	0	7.48215	92.3627	89.6786	227.004	249.97	38.1237	253.308
1616	609.775	2	1217.54	39.245	0.7096	3.3241	B5XKL7	50S ribosomal protein L31 type B OS=Streptococcus pyogenes serotype M49 (strain NZ131) OX=471876 GN=rpmE2 PE=3 M	YGLKDANAAK	YGLKDANAAK	[4] Phosphoglyceryl (K)	53.6	2.56265	6	100	FNKKYGLKDANAAK	K	80	YGLKDANAAK	[4] Phosphoglyceryl (K)	7.6165	2.54332	5	FNKKYGLKDANAAK	K	80								2960.1	2927.11	4025.77	4427.39	2907.6	2955.48	1733.28	1799.59	1768	1509.38	6353.3	6077.67	7264.67	7122.29	7881.38	7622.07
2098	609.763	2	1217.51	32.2274	0.607267	3.25485	B5XKL7	50S ribosomal protein L31 type B OS=Streptococcus pyogenes serotype M49 (strain NZ131) OX=471876 GN=rpmE2 PE=3 M	QKFTQADGR	QKFTQADGR	[2] Phosphoglyceryl (K)	44.3	3.27335	9	100	PFYTGRQKFTQADGR	K	62	QKFTQADGR	[2] Phosphoglyceryl (K)	6.7482	3.25402	2	PFYTGRQKFTQADGR	K	62								1450.48	1743.27	2635.27	2750.56	1674.44	1745.04	817.869	856.393	1080.33	1197.43	3757.67	3781.04	4046.92	4055.2	4364.02	4609.53
14336	1068.99	2	2135.97	72.1047	0.389083	6.02493	B5XKL7	50S ribosomal protein L31 type B OS=Streptococcus pyogenes serotype M49 (strain NZ131) OX=471876 GN=rpmE2 PE=3 M	ASKETVEFEGETYPLIR					0					ASKETVEFEGETYPLIR	[3] Phosphoglyceryl (K)	6.4848	-0.595839	3	SGSTKASKETVEFEG	K	32								209.436	180.251	781.951	626.13	317.171	324.161	111.101	87.2715	197.996	130.235	725.582	610.97	641.242	568.635	967.002	772.995
33474	712.994	3	2135.96	72.1457	0.348117	3.67036	B5XKL7	50S ribosomal protein L31 type B OS=Streptococcus pyogenes serotype M49 (strain NZ131) OX=471876 GN=rpmE2 PE=3 M	ASKETVEFEGETYPLIR					0					ASKETVEFEGETYPLIR	[3] Phosphoglyceryl (K)	6.4848	-2.46327	3	SGSTKASKETVEFEG	K	32								27.9454	35.1201	53.2754	22.9525	7.54122	0	0	5.34622	28.7095	5.25916	59.5869	59.2637	101.873	56.9227	153.079	182.883
501	727.349	2	1452.68	67.0989	0.763583	4.15512	B5XKM7	Enolase OS=Streptococcus pyogenes serotype M49 (strain NZ131) OX=471876 GN=eno PE=3	WGAEVFHALKK	WGAEVFHALKK	[10] Phosphoglyceryl (K)	53.74	2.67371	3	93.75	AEVFHALKKILKERG	K	190	WGAEVFHALKK	[10] Phosphoglyceryl (K)	8.5656	2.65751	11	AEVFHALKKILKERG	K	190	WGAEVFHALKK	[10] Phosphoglyceryl (K)	65.689	2.76279	AEVFHALKKILKERG	K	190	4654.92	4455.05	5830.71	4922.04	1524.32	1263.49	4720.47	4508.8	6065.13	6372.77	4761.3	4611.43	12584.5	12352.4	45372.4	44967.5
1313	485.238	3	1452.69	67.1193	0.763567	2.63158	B5XKM7	Enolase OS=Streptococcus pyogenes serotype M49 (strain NZ131) OX=471876 GN=eno PE=3	WGAEVFHALKK	WGAEVFHALKK	[10] Phosphoglyceryl (K)	50.5	7.34972	4	50	AEVFHALKKILKERG	K	190	WGAEVFHALKK	[10] Phosphoglyceryl (K)	8.065	7.33352	9	AEVFHALKKILKERG	K	190	WGAEVFHALKK	[10] Phosphoglyceryl (K)	79.9747	7.4388	AEVFHALKKILKERG	K	190	2872.18	2617.38	1106.24	660.736	175.226	162.87	401.04	792.324	929.358	1696.54	784.877	867.637	2875.49	2974.32	15086.4	27321
466	619.299	2	1236.58	64.7806	0.688867	3.3241	B5XKM7	Enolase OS=Streptococcus pyogenes serotype M49 (strain NZ131) OX=471876 GN=eno PE=3	GIKSFYNLK	GIKSFYNLK	[3] Phosphoglyceryl (K)	38.43	2.9422	13	99.99	VAQYKGIKSFYNLKK	K	428	GIKSFYNLK	[3] Phosphoglyceryl (K)	7.4598	2.8423	2	VAQYKGIKSFYNLKK	K	428	GIKSFYNLK	[3] Phosphoglyceryl (K)	81.3643	2.985	VAQYKGIKSFYNLKK	K	428	8871.12	9143.8	9815.87	10017.8	6140.8	6019.37	5018.14	5192.26	5779.61	6467.57	12375.2	12890	17899.9	17770.2	21419.9	21979.1
1156	769.897	2	1537.78	63.2054	0.627433	4.22438	B5XKM7	Enolase OS=Streptococcus pyogenes serotype M49 (strain NZ131) OX=471876 GN=eno PE=3	GIKENAANSILIK	GIKENAANSILIK	[3] Phosphoglyceryl (K)	74.97	2.56185	6	100	EYLARGIKENAANSI	K	334	GIKENAANSILIK	[3] Phosphoglyceryl (K)	8.2624	2.48152	11	EYLARGIKENAANSI	K	334	GIKENAANSILIK	[3] Phosphoglyceryl (K)	85.3086	2.53124	EYLARGIKENAANSI	K	334	2759.05	2641.25	3519.87	2750.74	1827.89	1703.94	1312.7	1392.48	2177.77	2512.93	6360.38	6500.68	10368	10450.2	12908.4	14699.1
1100	542.737	2	1083.46	37.5128	0.648033	2.63158	B5XKM7	Enolase OS=Streptococcus pyogenes serotype M49 (strain NZ131) OX=471876 GN=eno PE=3	KVYDYTK	KVYDYTK	[1] Phosphoglyceryl (K)	40.06	5.95612	5	99.99	EFYDKERKVYDYTKF	K	255					0				KVYDYTK	[1] Phosphoglyceryl (K)	93.2923	6.00497	EFYDKERKVYDYTKF	K	255	2526.75	2859.11	3923.3	4441.63	3244.8	3399.2	2364.72	2378.5	3754.28	3975.43	5965.08	6928.79	9420.09	9755.5	10982	13277.1
2312	477.757	2	953.5	27.3986	0.52505	2.49307	B5XKM7	Enolase OS=Streptococcus pyogenes serotype M49 (strain NZ131) OX=471876 GN=eno PE=3	KILKER	KILKER	[4] Phosphoglyceryl (K)	31.47	5.40287	2	99.93	HALKKILKERGLVTA	K	194					0											1136.92	1305.42	999.698	1065.04	405.087	425.624	560.856	556.806	217.967	282.212	994.638	978.243	1430.66	1428.88	5164.26	4568.81
3195	1002.14	3	3003.4	85.3223	0.422867	4.70914	B5XKM7	Enolase OS=Streptococcus pyogenes serotype M49 (strain NZ131) OX=471876 GN=eno PE=3	GLVTAVGDEGGFAPKFEGTEDGVETILK					0					GLVTAVGDEGGFAPKFEGTEDGVETILK	[15] Phosphoglyceryl (K)	7.5231	-1.59911	2	DEGGFAPKFEGTEDG	K	211								0	0	89.6511	15.5798	717.322	468.171	1402.41	1326.57	1215.87	1231.88	1145.17	1275.31	4482.84	3870.28	4245.4	3346.41
2866	929.946	2	1857.88	61.1053	0.661017	5.12465	B5XKM7	Enolase OS=Streptococcus pyogenes serotype M49 (strain NZ131) OX=471876 GN=eno PE=3	IEDQLGEVAQYKGIK	IEDQLGEVAQYKGIK	[12] Phosphoglyceryl (K)	59.09	0.278276	3	99.17	LGEVAQYKGIKSFYN	K	425	IEDQLGEVAQYKGIK	[12] Phosphoglyceryl (K)	8.4458	0.265609	15	LGEVAQYKGIKSFYN	K	425								1085.88	1240.49	2496.19	2357.38	1676.17	1354.39	751.754	765.071	719.158	696.336	6181.48	6109.32	12654.9	13075.1	6701.07	6506.16
10617	620.3	3	1857.88	61.0848	0.525033	2.97784	B5XKM7	Enolase OS=Streptococcus pyogenes serotype M49 (strain NZ131) OX=471876 GN=eno PE=3	IEDQLGEVAQYKGIK	IEDQLGEVAQYKGIK	[12] Phosphoglyceryl (K)	59.09	1.69672	3	99.17	LGEVAQYKGIKSFYN	K	425	IEDQLGEVAQYKGIK	[12] Phosphoglyceryl (K)	8.4458	1.68405	15	LGEVAQYKGIKSFYN	K	425								245.488	237.934	214.619	175.343	77.9266	71.0768	41.1797	96.8943	87.0233	62.644	1135.42	1276.69	2460.73	2649.55	980.454	1933.42
1891	643.83	2	1285.64	58.6836	0.620267	3.39335	B5XKM7	Enolase OS=Streptococcus pyogenes serotype M49 (strain NZ131) OX=471876 GN=eno PE=3	IAKYNQLLR	IAKYNQLLR	[3] Phosphoglyceryl (K)	40.05	1.13796	2	100	SRTDRIAKYNQLLRI	K	407	IAKYNQLLR	[3] Phosphoglyceryl (K)	7.5809	1.04188	2	SRTDRIAKYNQLLRI	K	407	IAKYNQLLR	[3] Phosphoglyceryl (K)	77.7195	1.17914	SRTDRIAKYNQLLRI	K	407	1468.12	1432.06	2501.6	2463.56	1797.62	1886.44	1195.51	1387.64	946.097	1187.52	6020.74	7011.21	15540.2	14873	6087.68	6163.83
18070	1084.46	1	1083.45	37.5128	0.286817	8.93352	B5XKM7	Enolase OS=Streptococcus pyogenes serotype M49 (strain NZ131) OX=471876 GN=eno PE=3	KVYDYTK	KVYDYTK	[1] Phosphoglyceryl (K)	31.09	1.33849	3	99.94	EFYDKERKVYDYTKF	K	255					0											0	0	12.0899	19.3242	25.4537	12.1559	0	0	0	0	0	4.38666	35.4799	52.4399	226.166	253.193
2458	742.351	2	1482.69	52.0474	0.566133	4.01662	B5XKM7	Enolase OS=Streptococcus pyogenes serotype M49 (strain NZ131) OX=471876 GN=eno PE=3	AMIALDGTPNKGK	AMIALDGTPNKGK	[11] Phosphoglyceryl (K)	46.56	5.22935	3	50	ALDGTPNKGKLGANA	K	103	AMIALDGTPNKGK	[11] Phosphoglyceryl (K)	8.0779	5.21348	7	ALDGTPNKGKLGANA	K	103	AMIALDGTPNKGK	[11] Phosphoglyceryl (K)	32.2256	5.26505	ALDGTPNKGKLGANA	K	103	932.504	1073.73	1938.83	2037.62	1274.68	1358.19	1206.27	1339.19	1326.53	1304.74	6098.16	5869.67	10755.4	11107.8	5687.65	5668.8
24384	513.6	3	1537.78	63.2054	0.2662	2.56233	B5XKM7	Enolase OS=Streptococcus pyogenes serotype M49 (strain NZ131) OX=471876 GN=eno PE=3	GIKENAANSILIK	GIKENAANSILIK	[3] Phosphoglyceryl (K)	74.97	2.01445	6	100	EYLARGIKENAANSI	K	334	GIKENAANSILIK	[3] Phosphoglyceryl (K)	8.2624	1.93412	8	EYLARGIKENAANSI	K	334								9.89715	11.9847	0	0	0	0	8.78519	0	0	2.30878	61.9684	63.5517	150.897	86.9203	100.011	454.05
32280	1502.7	2	3003.38	85.3632	0.14335	8.58726	B5XKM7	Enolase OS=Streptococcus pyogenes serotype M49 (strain NZ131) OX=471876 GN=eno PE=3	GLVTAVGDEGGFAPKFEGTEDGVETILK					0					GLVTAVGDEGGFAPKFEGTEDGVETILK	[15] Phosphoglyceryl (K)	7.5231	-7.40728	2	DEGGFAPKFEGTEDG	K	211								0	0	0	0	0	0	0	5.91357	4.34454	0	0	12.4747	69.7102	40.9928	68.305	15.0107
9721	987.46	3	2959.36	70.9932	0.32765	4.57064	B5XKM7	Enolase OS=Streptococcus pyogenes serotype M49 (strain NZ131) OX=471876 GN=eno PE=3	SGETEDSTIADIAVATNAGQIKTGSLSR					0					SGETEDSTIADIAVATNAGQIKTGSLSR	[22] Phosphoglyceryl (K)	7.3924	-2.62018	2	ATNAGQIKTGSLSRT	K	395								21.7327	24.4358	104.101	80.5261	155.78	91.7225	87.3145	28.878	16.9019	11.2132	1070.42	1141.42	4103.45	4248.27	792.771	896.545
987	722.838	2	1443.66	36.2782	0.4842	3.80886	B5XKR6	30S ribosomal protein S21 OS=Streptococcus pyogenes serotype M49 (strain NZ131) OX=471876 GN=rpsU PE=3	SVTKAGTLQESR	SVTKAGTLQESR	[4] Phosphoglyceryl (K)	53.22	0.885065	16	100	RFKRSVTKAGTLQES	K	25	SVTKAGTLQESR	[4] Phosphoglyceryl (K)	6.3136	0.799495	9	RFKRSVTKAGTLQES	K	25	SVTKAGTLQESR	[4] Phosphoglyceryl (K)	49.862	0.852462	RFKRSVTKAGTLQES	K	25	4460.38	5205.83	6878.66	7479.12	3882.93	4129.14	2377.64	2577.43	1971.21	1950.58	7166.33	7200.88	4444.81	4583.43	7559.01	7744.24
3531	664.792	2	1327.57	49.2575	0.702183	3.4626	B5XKR6	30S ribosomal protein S21 OS=Streptococcus pyogenes serotype M49 (strain NZ131) OX=471876 GN=rpsU PE=3	KNESLDDALR	KNESLDDALR	[1] Phosphoglyceryl (K)	53.49	2.61692	3	100	MSKTVVRKNESLDDA	K	8	KNESLDDALR	[1] Phosphoglyceryl (K)	6.315	2.59919	5	MSKTVVRKNESLDDA	K	8								2236.32	2307.29	2417.91	2816.86	2241.78	2488.97	665.22	595.567	672.241	623.376	2404.91	2689.32	2893.68	2857.72	7106.15	8380.77
1201	514.257	2	1026.5	37.0082	0.72255	2.63158	B5XLE2	50S ribosomal protein L10 OS=Streptococcus pyogenes serotype M49 (strain NZ131) OX=471876 GN=rplJ PE=3	SEAIIAKK	SEAIIAKK	[7] Phosphoglyceryl (K)	29.7	-0.0725153	2	92.67	MSEAIIAKKAEQVEL	K	8					0											2731.88	2337.69	3483.36	3224.22	2696.31	2414.19	1576.68	1603.9	7964.66	7994.88	4109.75	5077.51	5430.39	5340.62	4801.49	5255.9
3543	923.445	2	1844.88	75.8145	0.320433	5.60942	B5XLE2	50S ribosomal protein L10 OS=Streptococcus pyogenes serotype M49 (strain NZ131) OX=471876 GN=rplJ PE=3	VINDFTKTADALEIK					0					VINDFTKTADALEIK	[7] Phosphoglyceryl (K)	7.1494	-2.67995	7	KVINDFTKTADALEI	K	102								1579.75	1314.01	1509.91	1415.83	880.771	816.7	941.153	924.267	997.642	981.915	2157.75	1977.63	3509.17	3667.28	2906.95	2603.21
4805	713.346	2	1424.68	52.5652	0.545617	3.87812	B5XLE2	50S ribosomal protein L10 OS=Streptococcus pyogenes serotype M49 (strain NZ131) OX=471876 GN=rplJ PE=3	KAEQVELIAEK					0					KAEQVELIAEK	[1] Phosphoglyceryl (K)	7.6889	-1.11532	4	SEAIIAKKAEQVELI	K	9								434.289	540.992	1052.66	1103.25	778.593	836.747	335.015	342.089	390.125	478.366	2489.66	2368.71	3740.96	3902	1529.24	1646.05
16386	615.968	3	1844.88	75.835	0.299967	3.11634	B5XLE2	50S ribosomal protein L10 OS=Streptococcus pyogenes serotype M49 (strain NZ131) OX=471876 GN=rplJ PE=3	VINDFTKTADALEIK					0					VINDFTKTADALEIK	[7] Phosphoglyceryl (K)	7.1494	0.436132	7	KVINDFTKTADALEI	K	102								323.212	248.662	103.493	70.1994	10.7589	9.52382	21.9023	38.4918	19.8833	31.0674	288.983	341.024	512.266	557.99	366.699	540.866
228	556.793	2	1111.57	52.1425	0.7226	2.97784	B5XLE8	GTP cyclohydrolase 1 OS=Streptococcus pyogenes serotype M49 (strain NZ131) OX=471876 GN=folE PE=3	VTGLSKLAR	VTGLSKLAR	[6] Phosphoglyceryl (K)	38.41	7.2053	10	100	GRVTGLSKLARAVEV	K	110					0				VTGLSKLAR	[6] Phosphoglyceryl (K)	94.3622	7.16296	GRVTGLSKLARAVEV	K	110	13484.7	14123.8	16451.8	16069	9809.86	10191.8	8877.46	9492.38	12193.2	13740.8	15818.7	16755.6	17793.7	17160.2	17398.1	19127.8
2694	598.783	2	1195.55	48.6911	0.62765	3.11634	B5XLE8	GTP cyclohydrolase 1 OS=Streptococcus pyogenes serotype M49 (strain NZ131) OX=471876 GN=folE PE=3	EGLLDTPKR	EGLLDTPKR	[8] Phosphoglyceryl (K)	34.71	2.52225	3	100	EGLLDTPKRVAKMYA	K	39					0											1644.35	1745.71	2150.55	2082.65	1017.92	1123.28	1029.95	1074.85	1896.74	1959.26	2708.16	2786.58	2720.11	2759.04	4290.55	4926
34903	1112.57	1	1111.56	52.1014	0.177	9.48753	B5XLE8	GTP cyclohydrolase 1 OS=Streptococcus pyogenes serotype M49 (strain NZ131) OX=471876 GN=folE PE=3	VTGLSKLAR	VTGLSKLAR	[6] Phosphoglyceryl (K)	32	0.107965	4	100	GRVTGLSKLARAVEV	K	110					0											9.95972	27.6232	17.748	26.1257	0	0	0	0	4.06024	0	82.1685	90.9479	102.872	53.8547	54.3748	80.8662
3707	634.318	2	1266.62	59.5498	0.42295	3.3241	B5XLJ8	L-lactate dehydrogenase OS=Streptococcus pyogenes serotype M49 (strain NZ131) OX=471876 GN=ldh PE=3	LDLVEKNLR	LDLVEKNLR	[6] Phosphoglyceryl (K)	49.68	-0.363724	2	100	TRLDLVEKNLRINKE	K	98	LDLVEKNLR	[6] Phosphoglyceryl (K)	7.5243	-0.382303	2	TRLDLVEKNLRINKE	K	98	LDLVEKNLR	[6] Phosphoglyceryl (K)	55.7125	-0.321933	TRLDLVEKNLRINKE	K	98	726.454	769.522	568.733	617.577	328.295	282.346	409.901	432.971	695.835	843.499	823.506	898.331	1454.13	1578.49	2405.85	2800.68
1662	681.296	2	1360.58	28.8304	0.5047	3.53186	B5XLR6	30S ribosomal protein S20 OS=Streptococcus pyogenes serotype M49 (strain NZ131) OX=471876 GN=rpsT PE=3	AASSSIDKAESK	AASSSIDKAESK	[8] Phosphoglyceryl (K)	69.21	1.42828	8	99.97	AASSSIDKAESKGLI	K	53	AASSSIDKAESK	[8] Phosphoglyceryl (K)	7.3717	1.41098	11	AASSSIDKAESKGLI	K	53	AASSSIDKAESK	[8] Phosphoglyceryl (K)	78.5798	1.46718	AASSSIDKAESKGLI	K	53	797.719	1136.57	2430.13	2558.37	1982.29	1941.94	899.999	844.956	528.848	405.334	5037.97	4891.67	6785.97	7253.34	4735.83	4716.24
1943	506.759	2	1011.5	42.3143	0.6073	2.56233	B5XLR6	30S ribosomal protein S20 OS=Streptococcus pyogenes serotype M49 (strain NZ131) OX=471876 GN=rpsT PE=3	ANIKSAIK	ANIKSAIK	[4] Phosphoglyceryl (K)	31.66	4.00638	3	99.85	MANIKSAIKRAE	K	5					0											1186.25	1317.79	1996.68	2297.8	1655.56	1600.63	636.245	656.703	516.889	456.536	4938.24	5195.61	7280.16	7141.55	3179.1	4420.29
2381	575.779	2	1149.54	31.8177	0.484267	3.04709	B5XLR6	30S ribosomal protein S20 OS=Streptococcus pyogenes serotype M49 (strain NZ131) OX=471876 GN=rpsT PE=3	AESKGLIHK					0					AESKGLIHK	[4] Phosphoglyceryl (K)	6.754	1.03065	3	SIDKAESKGLIHKNK	K	57								1070.63	1267.94	1690.52	1648.06	997.163	855.472	740.428	757.625	360.226	492.813	3630.49	3540.89	6003.68	6290.62	3539.41	4461.28
4364	642.298	2	1282.58	36.2578	0.42275	3.53186	B5XLR6	30S ribosomal protein S20 OS=Streptococcus pyogenes serotype M49 (strain NZ131) OX=471876 GN=rpsT PE=3	AELNVKANEK	AELNVKANEK	[6] Phosphoglyceryl (K)	39.29	-0.0293905	4	99.83	KRAELNVKANEKNSA	K	16	AELNVKANEK	[6] Phosphoglyceryl (K)	7.2971	-0.0477388	3	KRAELNVKANEKNSA	K	16								289.675	334.846	840.475	923.88	611.323	615.779	348.866	397.492	177.974	269.605	1578.63	1636.95	2667.38	2410.97	1542.91	1563.41
6272	995.961	2	1989.91	78.379	0.5252	5.54017	B5XLR6	30S ribosomal protein S20 OS=Streptococcus pyogenes serotype M49 (strain NZ131) OX=471876 GN=rpsT PE=3	TAIKAFEANPSEELFR					0					TAIKAFEANPSEELFR	[4] Phosphoglyceryl (K)	6.6931	-0.767403	6	SAMRTAIKAFEANPS	K	33								305.24	304.277	845.312	774.381	467.485	407.244	24.8639	44.8036	14.4637	10.3386	1316.86	1337.4	3321.27	3395.05	1887.74	2121.53
2463	536.242	2	1070.47	32.6298	1.24768	2.63158	B5XLV6	ATP-dependent 6-phosphofructokinase OS=Streptococcus pyogenes serotype M49 (strain NZ131) OX=471876 GN=pfkA PE=3	EVGDKISR	EVGDKISR	[5] Phosphoglyceryl (K)	38.72	4.4504	3	100	GSKEVGDKISRGGTF	K	60					0											1288.5	1386.87	1420.13	1492.95	986.422	994.531	853.634	888.921	911.873	1126.45	2318.65	2490.97	2811.6	2441.45	4448.79	4473.98
170	766.008	3	2295	68.3542	0.689	3.94737	B5XM69	2,3-bisphosphoglycerate-dependent phosphoglycerate mutase OS=Streptococcus pyogenes serotype M49 (strain NZ131) OX=471876 GN=gpmA PE=3	NKAEAAEQFGDEQVHIWR	NKAEAAEQFGDEQVHIWR	[2] Phosphoglyceryl (K)	152.06	3.21925	26	100	GALTGKNKAEAAEQF	K	98	NKAEAAEQFGDEQVHIWR	[2] Phosphoglyceryl (K)	8.0775	3.209	25	GALTGKNKAEAAEQF	K	98	NKAEAAEQFGDEQVHIWR	[2] Phosphoglyceryl (K)	64.9444	3.27564	GALTGKNKAEAAEQF	K	98	32122.2	28781.8	22388.4	22226.5	10477.2	9880.45	24152.2	23623.7	19432.4	19800.8	13860.7	13636.1	38064.3	42714.8	62307.6	62400.6
721	500.767	2	999.52	61.6713	0.640533	2.83934	B5XM69	2,3-bisphosphoglycerate-dependent phosphoglycerate mutase OS=Streptococcus pyogenes serotype M49 (strain NZ131) OX=471876 GN=gpmA PE=3	VKLVFAR	VKLVFAR	[2] Phosphoglyceryl (K)	37.28	4.94225	10	100	MVKLVFARHG	K	3					0				VKLVFAR	[2] Phosphoglyceryl (K)	81.8786	4.89516	MVKLVFARHG	K	3	5413.37	5708.85	5473.05	4681.74	2447.79	2387.22	1680.48	1887.42	2453.65	2693.85	3600.2	3951.02	7031.99	7051.83	9998.28	11544.9
1011	1148.51	2	2295	68.3542	0.443267	6.23269	B5XM69	2,3-bisphosphoglycerate-dependent phosphoglycerate mutase OS=Streptococcus pyogenes serotype M49 (strain NZ131) OX=471876 GN=gpmA PE=3	NKAEAAEQFGDEQVHIWR	NKAEAAEQFGDEQVHIWR	[2] Phosphoglyceryl (K)	152.06	0.328991	26	100	GALTGKNKAEAAEQF	K	98	NKAEAAEQFGDEQVHIWR	[2] Phosphoglyceryl (K)	8.0775	0.318737	25	GALTGKNKAEAAEQF	K	98								3841.37	3626.6	6173.21	6656.28	2703.42	2062.17	5985.75	3977.48	4562.71	4030.02	1659.74	1533.67	6858.83	6370.47	17904.7	10336.1
2366	755.88	2	1509.74	56.7259	0.45075	4.36288	B5XM69	2,3-bisphosphoglycerate-dependent phosphoglycerate mutase OS=Streptococcus pyogenes serotype M49 (strain NZ131) OX=471876 GN=gpmA PE=3	GTQQAIDAGKLIK	GTQQAIDAGKLIK	[10] Phosphoglyceryl (K)	72.38	0.653303	3	99.95	QQAIDAGKLIKEAGI	K	41	GTQQAIDAGKLIK	[10] Phosphoglyceryl (K)	8.0845	0.637715	9	QQAIDAGKLIKEAGI	K	41								1881.15	1891.9	2113.74	2069.61	1093.85	1196.98	692.624	774.422	890.518	1022.51	3148.04	3721.14	4141.78	4509.6	4366.42	4599.74
19805	574.756	4	2294.99	68.3542	0.258967	3.04709	B5XM69	2,3-bisphosphoglycerate-dependent phosphoglycerate mutase OS=Streptococcus pyogenes serotype M49 (strain NZ131) OX=471876 GN=gpmA PE=3	NKAEAAEQFGDEQVHIWR	NKAEAAEQFGDEQVHIWR	[2] Phosphoglyceryl (K)	152.06	-0.903089	19	100	GALTGKNKAEAAEQF	K	98					0											108.137	12.0234	53.688	60.5296	6.75331	0	69.0743	31.6507	79.5238	33.0128	0	14.1828	267.303	159.934	679.512	222.21
31641	419.527	3	1255.56	29.3966	0.163883	2.00831	B5XM69	2,3-bisphosphoglycerate-dependent phosphoglycerate mutase OS=Streptococcus pyogenes serotype M49 (strain NZ131) OX=471876 GN=gpmA PE=3	HYGALTGKNK					0					HYGALTGKNK	[8] Phosphoglyceryl (K)	7.6642	0.208933	2	HYGALTGKNKAEAAE	K	96								3.32611	12.8229	6.17815	0	2.23516	0	1.63369	7.81126	2.22258	23.8094	11.6147	20.0241	38.0792	62.9713	36.7125	100.076
35870	504.253	3	1509.74	56.8081	0.143583	2.42382	B5XM69	2,3-bisphosphoglycerate-dependent phosphoglycerate mutase OS=Streptococcus pyogenes serotype M49 (strain NZ131) OX=471876 GN=gpmA PE=3	GTQQAIDAGKLIK					0					GTQQAIDAGKLIK	[10] Phosphoglyceryl (K)	8.0845	-4.56102	3	QQAIDAGKLIKEAGI	K	41								4.32225	11.3871	0	2.23352	1.84332	0	0	0	10.3488	19.984	7.20198	15.8638	20.1516	23.9104	26.6489	21.4598
2537	780.889	2	1559.76	76.2242	0.48425	4.43213	B5XMC1	Ornithine carbamoyltransferase OS=Streptococcus pyogenes serotype M49 (strain NZ131) OX=471876 GN=arcB PE=3	NIALLFEKTSTR					0					NIALLFEKTSTR	[8] Phosphoglyceryl (K)	6.9471	1.81071	5	NIALLFEKTSTRTRA	K	55								1963.88	1944.84	1425.05	1494.94	628.911	672.574	1107.26	932.969	2501.42	2783.13	1375.83	1374.53	1590.58	1505.51	1138.11	1237.98
2136	737.329	2	1472.64	44.5586	0.443283	3.80886	B5XMC1	Ornithine carbamoyltransferase OS=Streptococcus pyogenes serotype M49 (strain NZ131) OX=471876 GN=arcB PE=3	ESTEDTAKVLGR	ESTEDTAKVLGR	[8] Phosphoglyceryl (K)	67.69	2.15028	14	100	ESTEDTAKVLGRMFD	K	96	ESTEDTAKVLGR	[8] Phosphoglyceryl (K)	6.7685	2.1343	12	ESTEDTAKVLGRMFD	K	96								2762.63	3239.63	2534.82	2615.75	1720.59	1715.88	2506.84	2580.8	2606.82	2817.32	3935.51	3690.83	2399.48	2222.65	1546.49	1754.89
3244	835.423	2	1668.83	68.8178	0.443217	4.70914	B5XMC3	Arginine deiminase OS=Streptococcus pyogenes serotype M49 (strain NZ131) OX=471876 GN=arcA PE=3	NTITNAILESKGLK					0					NTITNAILESKGLK	[11] Phosphoglyceryl (K)	7.5668	-1.33427	15	TNAILESKGLKLIKI	K	380								1633.83	1624.12	1294.84	1270.58	450.102	505.075	864.443	799.189	1682.37	1694.72	1951.85	1937.02	1255.53	1288.99	718.586	747.015
16753	557.285	3	1668.83	68.7974	0.402267	2.77008	B5XMC3	Arginine deiminase OS=Streptococcus pyogenes serotype M49 (strain NZ131) OX=471876 GN=arcA PE=3	NTITNAILESKGLK					0					NTITNAILESKGLK	[11] Phosphoglyceryl (K)	7.5668	0.388577	13	TNAILESKGLKLIKI	K	380								282.419	195.261	58.3603	17.5678	0	0	5.06091	15.0635	36.1519	63.3599	179.302	182.319	88.7907	107.211	21.4859	92.7964
5125	488.7	2	975.385	32.8681	0.525083	2.49307	B5XMM9	Glycine--tRNA ligase beta subunit OS=Streptococcus pyogenes serotype M49 (strain NZ131) OX=471876 GN=glyS PE=3	VDKMMGK	VDKMMGK	[3] Phosphoglyceryl (K)	25.86	4.36362	2	99.79	FIRARVDKMMGKAAP	K	532					0											938.629	1004.82	973.187	1157.73	901.759	772.801	697.422	759.779	405.763	437.171	1103.6	1250.41	1014.84	952.631	1291.09	1354.39
[truncated: 62 more columns]

## Sheet: Exp 3 HDMSE
										Mascot									Ion accounting								Spectral library							Peptide raw abundance
																																		THY 0.8			THY late stat			THY late stat ME			THY late stat + 10 min			THY late stat + 20 min			THY late stat + 40 min
Feature	m/z	Charge	Mass	Retention time (min)	Retention time window (min)	Drift time (ms)	UniProt Acc. No.	Protein name	Peptide sequence	Peptide sequence	Modifications [position]	Peptide score	Mass error (ppm)	Spectral counts	Local probab	15 AS window	Residue	Position	Peptide sequence	Modifications [position]	Peptide score	Mass error (ppm)	Spectral counts	15 AS window	Residue	Position	Peptide sequence	Modifications [position]	Peptide score	Mass error (ppm)	15 AS window	Residue	Position	20082021_Spy_Phos_THY08_HDMSe_01	20082021_Spy_Phos_THY08_HDMSe_02	20082021_Spy_Phos_THY08_HDMSe_03	20082021_Spy_Phos_THY_stat_3d_HDMSe_01	20082021_Spy_Phos_THY_stat_3d_HDMSe_02	20082021_Spy_Phos_THY_stat_3d_HDMSe_03	20082021_Spy_Phos_post_stat_0min_HDMSe_01	20082021_Spy_Phos_post_stat_0min_HDMSe_02	20082021_Spy_Phos_post_stat_0min_HDMSe_03	20082021_Spy_Phos_post_stat_10min_HDMSe_01	20082021_Spy_Phos_post_stat_10min_HDMSe_02	20082021_Spy_Phos_post_stat_10min_HDMSe_03	20082021_Spy_Phos_post_stat_20min_HDMSe_01	20082021_Spy_Phos_post_stat_20min_HDMSe_02	20082021_Spy_Phos_post_stat_20min_HDMSe_03	20082021_Spy_Phos_post_stat_40min_HDMSe_01
175	556.794	2	1111.57	52.7269	0.8658	2.97784	B5XLE8	GTP cyclohydrolase 1 OS=Streptococcus pyogenes serotype M49 (strain NZ131) OX=471876 GN=folE PE=3	VTGLSKLAR	VTGLSKLAR	[6] Phosphoglycery	30.97	8.80666	4	100	GRVTGLSKLARAVEV	K	110					0				VTGLSKLAR	[6] Phosphoglycery	94.5906	8.76431	GRVTGLSKLARAVEV	K	110	30397	38377.4	30461.2	22938.9	33100.8	23392.9	35304.2	48756.5	32873.7	35080.9	47432.7	29315.9	49442.2	61642.3	37225.9	53383.2
258	786.872	2	1571.73	41.7451	0.8458	4.29363	B5XKI2	Triosephosphate isomerase OS=Streptococcus pyogenes serotype M49 (strain NZ131) OX=471876 GN=tpiA PE=3	VQYGGSVKPENVK	VQYGGSVKPENVK	[8] Phosphoglycery	63.68	4.45487	14	100	VQYGGSVKPENVKDY	K	216	VQYGGSVKPENVK	[8] Phosphoglycery	8.2493	4.43989	15	VQYGGSVKPENVKDY	K	216	VQYGGSVKPENVK	[8] Phosphoglycery	83.2998	4.48855	VQYGGSVKPENVKDY	K	216	57241.9	66191.7	52036.9	22925.9	27487.3	21900.8	32294.6	41784.8	29567.3	29435.9	33447.1	26783.9	42776.1	51214.6	35140.5	47340.2
309	629.306	2	1256.6	37.5924	0.586483	3.3241	A0A0H3C0P8	DNA-binding protein HU OS=Streptococcus pyogenes serotype M49 (strain NZ131) OX=471876 GN=Spy49_1147c PE=3	VAEATELTKK	VAEATELTKK	[9] Phosphoglycery	65.2	5.16395	16	50	AEATELTKKDSAAAV	K	19	VAEATELTKK	[9] Phosphoglycery	7.7887	5.14522	7	AEATELTKKDSAAAV	K	19								22629.5	30701.4	20250.5	12626.9	19114.8	15089.3	24100	30028.9	23405.8	24635.8	30109.2	25386.3	34954.8	45555.6	30002.1	39912
317	645.785	2	1289.56	26.1506	0.86595	3.3241	A0A0H3C2K4	Alkyl hydroperoxide reductase C OS=Streptococcus pyogenes serotype M49 (strain NZ131) OX=471876 GN=ahpC PE=3	KHPGEVCPAK	KHPGEVCPAK	[1] Phosphoglycery|[7] Carbamidomethyl	51.51	5.83467	12	100	HAAQYVRKHPGEVCP	K	159	KHPGEVCPAK	[1] Phosphoglycery|[7] Carbamidomethyl	7.4044	5.73887	15	HAAQYVRKHPGEVCP	K	159								17192.7	20092.1	16287.8	18979	24672.5	18568.7	33572.1	46200.3	48979.5	24942.6	35881.7	30256.2	36419.7	41226.6	40725.1	45037.1
354	663.832	2	1325.65	55.7137	0.6815	3.67036	A0A0H3C010	LSU ribosomal protein L7/L12 (L23e) OS=Streptococcus pyogenes serotype M49 (strain NZ131) OX=471876 GN=rplL PE=4	EITGLGLKEAK	EITGLGLKEAK	[8] Phosphoglycery	46.03	1.46274	5	99.59	EITGLGLKEAKGLVD	K	24	EITGLGLKEAK	[8] Phosphoglycery	8.0736	1.36955	7	EITGLGLKEAKGLVD	K	24	EITGLGLKEAK	[8] Phosphoglycery	89.4948	1.50267	EITGLGLKEAKGLVD	K	24	19353.2	26113.9	16753.1	20688.2	34253.6	18164.8	31193.2	38389.5	32085.3	30399	41279.9	24025.4	42387.6	50019.8	34654.7	51131.3
421	530.254	2	1058.49	56.239	0.865983	2.77008	A0A0H3C1H3	Fructose-bisphosphate aldolase class II OS=Streptococcus pyogenes serotype M49 (strain NZ131) OX=471876 GN=fba PE=4	KFLAPGMK	KFLAPGMK	[1] Phosphoglycery	52.12	6.3131	7	100	KKLFDPRKFLAPGMK	K	267					0				KFLAPGMK	[1] Phosphoglycery	51.2918	6.26864	KKLFDPRKFLAPGMK	K	267	24498.6	32582.3	21877.5	16371.3	21337.3	13952	17299.6	20086.5	14012.4	16342.7	22870	14578.2	22265.4	28053.5	19329.3	25105.6
502	707.848	2	1413.68	53.8793	1.21432	3.80886	A0A0H3BYL1	Pyruvate kinase OS=Streptococcus pyogenes serotype M49 (strain NZ131) OX=471876 GN=pyk PE=3	TNKTDVIASAVK	TNKTDVIASAVK	[3] Phosphoglycery	78.74	3.86314	16	100	SAFPRTNKTDVIASA	K	383	TNKTDVIASAVK	[3] Phosphoglycery	7.2276	3.84649	15	SAFPRTNKTDVIASA	K	383	TNKTDVIASAVK	[3] Phosphoglycery	81.1466	3.82984	SAFPRTNKTDVIASA	K	383	36806.3	41638.6	33981.5	22247.1	25467.6	18624.5	24899.2	28445.6	19333.7	17735.6	21862.7	14063.4	25068.8	29108.4	19610.4	27174.2
507	768.871	2	1535.73	46.4318	0.866017	4.22438	A0A0H3C010	LSU ribosomal protein L7/L12 (L23e) OS=Streptococcus pyogenes serotype M49 (strain NZ131) OX=471876 GN=rplL PE=4	EAKGLVDGAPANVK	EAKGLVDGAPANVK	[3] Phosphoglycery	68.9	2.6635	15	100	GLGLKEAKGLVDGAP	K	27	EAKGLVDGAPANVK	[3] Phosphoglycery	7.8668	2.58306	11	GLGLKEAKGLVDGAP	K	27	EAKGLVDGAPANVK	[3] Phosphoglycery	86.5545	2.63285	GLGLKEAKGLVDGAP	K	27	20063.1	23989.4	18321.8	12512.2	15624.2	11261.3	24296.1	28935.7	23635.4	24376.3	31074.9	23407.1	40252.5	50990.1	31332.2	51493.8
525	471.74	2	941.465	35.3486	0.906733	2.42382	B5XJ99	30S ribosomal protein S4 OS=Streptococcus pyogenes serotype M49 (strain NZ131) OX=471876 GN=rpsD PE=3	LKGSLTR	LKGSLTR	[2] Phosphoglycery	34.44	7.49264	3	100	SFDAEKLKGSLTRLP	K	174					0				LKGSLTR	[2] Phosphoglycery	74.8816	7.54886	SFDAEKLKGSLTRLP	K	174	27356.2	33385.9	27856.9	10684.3	12958.3	11627.3	12160.9	15650.5	13125.1	12914.7	15981.6	14045.7	14366.1	18776.9	14584.8	16182.9
546	505.28	2	1008.55	48.7097	0.7229	2.49307	A0A0H3C010	LSU ribosomal protein L7/L12 (L23e) OS=Streptococcus pyogenes serotype M49 (strain NZ131) OX=471876 GN=rplL PE=4	VGVIKAVR	VGVIKAVR	[5] Phosphoglycery	42.39	9.02553	11	100	DKKVGVIKAVREITG	K	13	VGVIKAVR	[5] Phosphoglycery	7.8018	9.0022	4	DKKVGVIKAVREITG	K	13								18172.9	22634.2	18135.9	9822.82	12859.4	10435.7	15154.2	20267	15460.9	17816.7	23070.1	19313.7	22720.1	32511.5	19650	31594.9
634	794.359	2	1586.7	51.8611	0.545517	4.36288	A0A0H3C1H6	Cysteine synthase OS=Streptococcus pyogenes serotype M49 (strain NZ131) OX=471876 GN=cysM PE=3	LEAFNPGSSVKDR	LEAFNPGSSVKDR	[11] Phosphoglycery	36.81	3.65068	5	100	FNPGSSVKDRIALSM	K	45	LEAFNPGSSVKDR	[11] Phosphoglycery	7.0327	3.63585	10	FNPGSSVKDRIALSM	K	45	LEAFNPGSSVKDR	[11] Phosphoglycery	87.986	3.62102	FNPGSSVKDRIALSM	K	45	29117.8	33636.6	26165.4	16415.6	20016	13668.8	17561.7	21934	16255.5	13703.6	17381.7	11920.8	20102.9	23333.5	14605.2	22319.3
669	654.276	2	1306.54	32.5874	0.873167	3.53186	A0A0H3C1C5	Putative peroxide resistance protein OS=Streptococcus pyogenes serotype M49 (strain NZ131) OX=471876 GN=Spy49_1183c PE=3	LDEAKGTYDK	LDEAKGTYDK	[5] Phosphoglycery	52.58	3.8681	11	99.98	HSKLDEAKGTYDKTV	K	107	LDEAKGTYDK	[5] Phosphoglycery	7.5414	3.85008	8	HSKLDEAKGTYDKTV	K	107	LDEAKGTYDK	[5] Phosphoglycery	51.9213	3.83207	HSKLDEAKGTYDKTV	K	107	15103.7	16617.4	14504.8	12168.4	14218	12364.8	14741.3	17529.2	15438.9	17391.9	18670	16495	21533	24154.2	21377.4	24194.8
681	617.284	2	1232.55	54.0026	0.4845	3.3241	B5XJR1	Elongation factor G OS=Streptococcus pyogenes serotype M49 (strain NZ131) OX=471876 GN=fusA PE=3	IVFANKMDK	IVFANKMDK	[6] Phosphoglycery	33.77	2.13408	2	93.91	PRIVFANKMDKIGAD	K	136	IVFANKMDK	[6] Phosphoglycery	7.4649	2.11499	4	PRIVFANKMDKIGAD	K	136								17778.6	21422.2	16564.1	12562.7	14569.9	10689.5	12985.2	12823.4	9394.27	10230.8	13725.5	10292	15604.4	19189.1	11538.6	17538.6
813	658.768	2	1315.52	27.9437	1.6499	3.3241	B5XIF1	Phosphoglycerate kinase OS=Streptococcus pyogenes serotype M49 (strain NZ131) OX=471876 GN=pgk PE=3	ESKNDEELGK	ESKNDEELGK	[3] Phosphoglycery	43.42	2.81605	11	100	VDGKKESKNDEELGK	K	130	ESKNDEELGK	[3] Phosphoglycery	7.3064	2.72214	17	VDGKKESKNDEELGK	K	130	ESKNDEELGK	[3] Phosphoglycery	86.0813	2.78027	VDGKKESKNDEELGK	K	130	36415.6	44951.9	37035.2	18738.5	23263.3	19626.1	21360.1	24394.4	21379.6	20574.2	23117	19962.2	23893.9	26936	24646.3	25248.9
845	766.008	3	2295	68.9692	0.701967	4.01662	B5XM69	2,3-bisphosphoglycerate-dependent phosphoglycerate mutase OS=Streptococcus pyogenes serotype M49 (strain NZ131) OX=471876 GN=gpmA PE=3	NKAEAAEQFGDEQVHIWR	NKAEAAEQFGDEQVHIWR	[2] Phosphoglycery	100.11	2.27599	17	100	GALTGKNKAEAAEQF	K	98	NKAEAAEQFGDEQVHIWR	[2] Phosphoglycery	7.6531	2.26574	15	GALTGKNKAEAAEQF	K	98								28792.9	35979	14346.5	18415.9	24171.6	9708.24	18980.2	20659.3	11631.3	11317.8	14559	5759.33	18944.3	23181.5	10614.9	20025.5
851	733.37	2	1464.73	48.553	0.668583	3.94737	A0A0H3BYM9	Glyceraldehyde-3-phosphate dehydrogenase OS=Streptococcus pyogenes serotype M49 (strain NZ131) OX=471876 GN=plr PE=3	KVVITAPGGNDVK	KVVITAPGGNDVK	[1] Phosphoglycery	55.41	2.53389	11	100	LHANGAKKVVITAPG	K	117	KVVITAPGGNDVK	[1] Phosphoglycery	8.1247	2.51782	14	LHANGAKKVVITAPG	K	117								22784.1	23503.6	18644.2	3308.28	4124.17	3001.76	13731.6	15263.4	11687.6	12904.1	15243	12176.4	18873.6	24300.3	15026.3	19694.5
929	572.291	3	1713.85	44.2077	0.791733	2.83934	B5XKI1	Elongation factor Tu OS=Streptococcus pyogenes serotype M49 (strain NZ131) OX=471876 GN=tuf PE=3	GQVIAKPGSINPHTK	GQVIAKPGSINPHTK	[6] Phosphoglycery	51.9	2.82887	9	100	ERGQVIAKPGSINPH	K	299	GQVIAKPGSINPHTK	[6] Phosphoglycery	7.4061	2.81514	18	ERGQVIAKPGSINPH	K	299								22531.4	29080.7	21756	11934.1	16483.8	12557.4	20550.1	26018.7	20440.2	9716.65	12974.7	9473.42	23501.1	28459.9	17675.8	23885.7
979	619.298	2	1236.58	65.3421	0.98865	3.3241	B5XKM7	Enolase OS=Streptococcus pyogenes serotype M49 (strain NZ131) OX=471876 GN=eno PE=3	GIKSFYNLK					0					GIKSFYNLK	[3] Phosphoglycery	7.1889	2.0149	2	VAQYKGIKSFYNLKK	K	428	GIKSFYNLK	[3] Phosphoglycery	70.2399	2.15761	VAQYKGIKSFYNLKK	K	428	16176.5	17789.2	13505.6	10162.2	12515.9	8738.06	8201.38	10639.2	7391.85	8416.55	10670.5	7197.57	9974.67	12093	7807.69	10381.4
999	758.323	2	1514.63	45.3198	0.6206	3.87812	A0A0H3BY69	Aminopeptidase OS=Streptococcus pyogenes serotype M49 (strain NZ131) OX=471876 GN=pepC PE=3	VENSWGEKVGDK	VENSWGEKVGDK	[8] Phosphoglycery	55.49	1.11114	15	99.96	VENSWGEKVGDKGYF	K	390	VENSWGEKVGDK	[8] Phosphoglycery	7.0069	1.09561	14	VENSWGEKVGDKGYF	K	390								14137.1	13158.1	10819.3	10544.5	14059.5	8702.35	12459.1	12634.2	8588.98	9150.32	10446.8	6866.06	14572.1	16110.5	10879.6	14308.6
1076	636.295	2	1270.58	39.1266	0.60695	3.3241	A0A0H3C1S0	CsbD domain-containing protein OS=Streptococcus pyogenes serotype M49 (strain NZ131) OX=471876 GN=Spy49_1665c PE=3	LTGDKELEAK	LTGDKELEAK	[5] Phosphoglycery	34.84	5.25033	4	99.97	AGKLTGDKELEAKGF	K	28	LTGDKELEAK	[5] Phosphoglycery	6.8785	5.23181	4	AGKLTGDKELEAKGF	K	28								11188.9	14498.7	11321.1	4814.7	5678.79	4999.09	7961.96	9756.46	8107.74	8224.92	10536.5	8717.03	11383.2	14332.9	10622.1	14601
1204	935.941	2	1869.87	72.3789	0.668567	5.26316	A0A0H3C1H3	Fructose-bisphosphate aldolase class II OS=Streptococcus pyogenes serotype M49 (strain NZ131) OX=471876 GN=fba PE=4	FLAPGMKAVQGAVEER	FLAPGMKAVQGAVEER	[7] Phosphoglycery	80.03	-0.982001	12	100	KFLAPGMKAVQGAVE	K	274	FLAPGMKAVQGAVEER	[7] Phosphoglycery	8.2516	-0.994586	15	KFLAPGMKAVQGAVE	K	274								27285.6	29955.2	17816.7	13136.8	13870.7	9479.25	13601.4	12787.2	9164.01	17146	19564.7	10917.3	20998.4	20944	14678.6	21077.6
1209	530.267	2	1058.52	51.2746	0.80455	2.77008	A0A0H3BY45	Ribosome hibernation promoting factor OS=Streptococcus pyogenes serotype M49 (strain NZ131) OX=471876 GN=hpf PE=3	VNLKVYR	VNLKVYR	[4] Phosphoglycery	36.97	3.40703	4	100	IDARVNLKVYRERSS	K	45					0				VNLKVYR	[4] Phosphoglycery	20.9191	3.45704	IDARVNLKVYRERSS	K	45	7299.34	8627.35	6102.66	5113.63	7305.7	5077.99	6153.97	7891.48	5533.31	6281.24	8254.01	5178.25	8582	10479.8	6684.75	10672.7
1210	651.805	2	1301.6	52.563	0.688867	3.53186	B5XJ51	50S ribosomal protein L6 OS=Streptococcus pyogenes serotype M49 (strain NZ131) OX=471876 GN=rplF PE=3	EFNKNIEIK	EFNKNIEIK	[4] Phosphoglycery	39.63	3.57533	5	99.99	ELTREFNKNIEIKVE	K	39	EFNKNIEIK	[4] Phosphoglycery	6.6579	3.55725	3	ELTREFNKNIEIKVE	K	39								15272.8	17777.9	12490.2	5787.19	7651.89	5097.63	6183.84	7855.33	5654.13	5747.71	7143.78	5148.02	7909.78	10071.9	6020.84	8456.95
1370	567.251	2	1132.49	51.7382	0.886267	3.04709	B5XHZ0	Chaperone protein DnaK OS=Streptococcus pyogenes serotype M49 (strain NZ131) OX=471876 GN=dnaK PE=3	AKFDDLTR					0					AKFDDLTR	[2] Phosphoglycery	7.2379	6.81377	2	EMSLSRAKFDDLTRD	K	274	AKFDDLTR	[2] Phosphoglycery	92.0101	6.79299	EMSLSRAKFDDLTRD	K	274	12003.8	13766.5	10624.8	6740.25	8916	6602.11	6754.28	8930.76	6610.82	6638.93	8354.91	5829.66	7958.2	11201.8	6957.71	9318.87
1393	756.846	2	1511.68	46.091	1.03008	4.08587	A0A0H3C1S0	CsbD domain-containing protein OS=Streptococcus pyogenes serotype M49 (strain NZ131) OX=471876 GN=Spy49_1665c PE=3	EAVEGAVDAVKEK	EAVEGAVDAVKEK	[11] Phosphoglycery	66.23	0.794167	13	50	EGAVDAVKEKLK	K	62	EAVEGAVDAVKEK	[11] Phosphoglycery	7.4894	0.7786	7	EGAVDAVKEKLK	K	62	EAVEGAVDAVKEK	[11] Phosphoglycery	87.7992	0.763032	EGAVDAVKEKLK	K	62	11994.5	12521.7	8021.15	4660.3	6351.96	4203.09	12295	14900.7	9135.5	9042.89	11651.9	7435.2	16156.2	22012.5	13976.8	21044.1
1432	557.739	2	1113.46	30.3848	1.09103	2.97784	A0A0H3C1S0	CsbD domain-containing protein OS=Streptococcus pyogenes serotype M49 (strain NZ131) OX=471876 GN=Spy49_1665c PE=3	GKELADDAK	GKELADDAK	[2] Phosphoglycery	43.46	4.77303	4	100	EKTIAKGKELADDAK	K	44					0				GKELADDAK	[2] Phosphoglycery	74.6079	4.82057	EKTIAKGKELADDAK	K	44	10637.3	12612.2	11152.4	8568.12	9246.78	8063.39	10316.9	12638.2	10997.2	11909	14747.8	11681.6	16324.7	18852.7	15900.5	18898
1473	505.757	2	1009.5	41.5273	0.784367	2.70083	A0A0H3C0S8	Glutamate formimidoyltransferase OS=Streptococcus pyogenes serotype M49 (strain NZ131) OX=471876 GN=Spy49_1725 PE=4	QNLAKIR	QNLAKIR	[5] Phosphoglycery	49.22	3.6791	2	100	PERQNLAKIRKGQFE	K	140					0											2746.62	2856.22	2502.9	5968.76	7326.87	6316.43	6895.89	8402.54	6851.1	7061.9	8553.59	7335.98	8199.02	10184	8002.91	9024.46
1474	609.777	2	1217.54	39.5493	0.9477	3.3241	B5XKL7	50S ribosomal protein L31 type B OS=Streptococcus pyogenes serotype M49 (strain NZ131) OX=471876 GN=rpmE2 PE=3 M	YGLKDANAAK	YGLKDANAAK	[4] Phosphoglycery	40.55	4.99788	2	99.99	FNKKYGLKDANAAK	K	80	YGLKDANAAK	[4] Phosphoglycery	7.1719	4.97855	4	FNKKYGLKDANAAK	K	80								11554.8	12394.3	10957.9	6593.19	8289.89	6815.55	8700.48	12582.3	9290.19	8986.87	11646.9	8969.21	13432.2	15430.2	11051.8	13686.7
1510	764.34	2	1526.66	42.5574	0.56625	4.08587	B5XIY5	30S ribosomal protein S2 OS=Streptococcus pyogenes serotype M49 (strain NZ131) OX=471876 GN=rpsB PE=3	KQAAEAVADEATR	KQAAEAVADEATR	[1] Phosphoglycery	73.14	2.22831	12	100	ILFVGTKKQAAEAVA	K	74	KQAAEAVADEATR	[1] Phosphoglycery	7.6615	2.14739	16	ILFVGTKKQAAEAVA	K	74								12965.8	13781.5	11476.9	5873	6690.01	5506.12	8926.83	10293.2	8089.51	7462.61	9015.82	6661.36	10791.4	13100.7	8881.63	11855.5
1520	756.852	2	1511.69	33.9372	0.681483	3.94737	A0A0H3C1S0	CsbD domain-containing protein OS=Streptococcus pyogenes serotype M49 (strain NZ131) OX=471876 GN=Spy49_1665c PE=3	IEQASGGLKEGAGK	IEQASGGLKEGAGK	[9] Phosphoglycery	85.51	2.04192	13	100	EQASGGLKEGAGKLT	K	18	IEQASGGLKEGAGK	[9] Phosphoglycery	7.2826	1.9602	5	EQASGGLKEGAGKLT	K	18	IEQASGGLKEGAGK	[9] Phosphoglycery	82.7371	2.01079	EQASGGLKEGAGKLT	K	18	7328.56	10005	8668.04	1598.26	1964.57	1609.65	6069.43	6938.22	5854.3	7444.72	8204.37	7389.7	12119.3	14206.7	11426.8	17406.2
1526	713.335	2	1424.66	56.5592	0.504567	3.73961	B5XHZ0	Chaperone protein DnaK OS=Streptococcus pyogenes serotype M49 (strain NZ131) OX=471876 GN=dnaK PE=3	DAGKIAGLEVER					0					DAGKIAGLEVER	[4] Phosphoglycery	8.0856	0.621978	11	QATKDAGKIAGLEVE	K	133								6640.59	8214.33	5021.57	4905.82	7530.98	4942.01	7995	8081.51	5663.8	7160.45	9357.9	5856.77	12444.3	14123	9462.69	14865.5
1632	500.767	2	999.52	62.2737	0.586533	2.83934	B5XM69	2,3-bisphosphoglycerate-dependent phosphoglycerate mutase OS=Streptococcus pyogenes serotype M49 (strain NZ131) OX=471876 GN=gpmA PE=3	VKLVFAR					0									0				VKLVFAR	[2] Phosphoglycery	78.4805	4.99746	MVKLVFARHG	K	3	10204	13153.9	10647.7	4975.45	6432.84	4836.08	3801.71	4916.44	3158.69	3527.32	4602.19	3036.39	4276.79	5299.8	3213.89	4423.23
1640	534.28	2	1066.55	64.1487	0.7634	2.83934	B5XJ50	30S ribosomal protein S8 OS=Streptococcus pyogenes serotype M49 (strain NZ131) OX=471876 GN=rpsH PE=3	GIAEILKR	GIAEILKR	[7] Phosphoglycery	44.34	3.45646	7	100	KGIAEILKREGFVKN	K	41					0				GIAEILKR	[7] Phosphoglycery	81.872	3.5061	KGIAEILKREGFVKN	K	41	12146.6	14252.6	11824.8	5697.98	6968.19	5564.48	4648.39	6986.69	4537.49	4595.56	6656.38	4617.61	6219.61	8180.98	5021.8	5098.2
1644	621.306	2	1240.6	44.01	0.381933	3.25485	B5XJR1	Elongation factor G OS=Streptococcus pyogenes serotype M49 (strain NZ131) OX=471876 GN=fusA PE=3	SVQEEIIKK	SVQEEIIKK	[8] Phosphoglycery	31.12	1.21414	2	92.06	SVQEEIIKKTKGE	K	687					0											6535.8	7318.23	6063.32	4412.33	5278.04	3827.05	5831.03	6426.66	5303.56	6064.19	6804.3	5938.18	7451.22	9415.68	6764.43	9299.85
1651	420.238	2	838.461	48.8325	0.607417	2.21607	A0A0H3C0Z0	Putative ABC transporter OS=Streptococcus pyogenes serotype M49 (strain NZ131) OX=471876 GN=Spy49_1298c PE=4	IGILKK	IGILKK	[5] Phosphoglycery	31.58	5.70753	2	50	CDRIGILKKGKLIFV	K	206					0											6417.23	8504.75	6765.61	4129.32	5723.23	4937.69	4395.26	5975.26	4880.51	4518.83	5990.26	4947.99	5574.84	6966.35	4640.29	6407.41
1657	656.792	2	1311.57	35.9146	0.8455	3.3241	A0A0H3BZQ5	SSU ribosomal protein S1p OS=Streptococcus pyogenes serotype M49 (strain NZ131) OX=471876 GN=rpsA PE=4	IKEVDAAENR	IKEVDAAENR	[2] Phosphoglycery	45.97	-0.312662	10	100	QEFDAKIKEVDAAEN	K	159	IKEVDAAENR	[2] Phosphoglycery	7.8135	-0.406849	14	QEFDAKIKEVDAAEN	K	159								7468.96	9483.82	7449.56	4488.33	5376.68	3862.02	5556.01	7503.7	6049.48	6650.87	7976.82	6359.6	7114.61	9234.86	7147.58	8697.11
1658	771.86	2	1541.71	56.3618	0.484083	4.29363	B5XIW7	Chaperonin GroEL OS=Streptococcus pyogenes serotype M49 (strain NZ131) OX=471876 GN=groEL PE=3	VGAPTETALKEMK					0					VGAPTETALKEMK	[10] Phosphoglycery	7.4265	0.832164	9	APTETALKEMKLRIE	K	388								10442.8	14105.9	8211.19	7491.66	8273.43	5177.66	7676.22	8604.25	5413.79	6510.54	8428.87	4321.92	9136.05	9831.04	6134.38	9297.32
1670	668.287	2	1334.56	54.6431	0.701967	3.53186	B5XJ51	50S ribosomal protein L6 OS=Streptococcus pyogenes serotype M49 (strain NZ131) OX=471876 GN=rplF PE=3	DLEMKGVGYR					0					DLEMKGVGYR	[5] Phosphoglycery	7.0493	1.81972	10	FKKDLEMKGVGYRAQ	K	90								15842.7	20742.8	12854.3	4645.44	6381.76	3800.82	5661.31	7615.15	4945.35	6516.91	8308.96	5189.95	8187.17	10178	7111.04	7109.73
1676	687.32	2	1372.63	48.9349	0.463883	3.60111	A0A0H3BZ43	Uncharacterized protein OS=Streptococcus pyogenes serotype M49 (strain NZ131) OX=471876 GN=Spy49_1003c PE=3	NTSKDLTSAIR	NTSKDLTSAIR	[4] Phosphoglycery	55.22	1.67817	6	100	TYIKNTSKDLTSAIR	K	11	NTSKDLTSAIR	[4] Phosphoglycery	6.9259	1.66102	11	TYIKNTSKDLTSAIR	K	11								6520.49	7527.39	5456.27	4049.27	5449.21	3888.05	6585.4	7196.78	5783.94	5908.32	7104.45	5653.03	9610.94	11828	7131.58	11985
1686	672.311	2	1342.61	30.5077	1.35725	3.39335	A0A0H3BY96	Phosphate acetyltransferase OS=Streptococcus pyogenes serotype M49 (strain NZ131) OX=471876 GN=pta PE=3	KGKATLEDADK	KGKATLEDADK	[3] Phosphoglycery	61.4	4.03647	8	98.81	FVDIRKGKATLEDAD	K	94	KGKATLEDADK	[3] Phosphoglycery	7.5	4.01895	7	FVDIRKGKATLEDAD	K	94								10368.6	10338.6	9137.03	6447.76	7158.59	6691.22	11414.2	13833.3	11428.9	7591.72	8760.68	6728.85	16505	17406.7	16139.8	17271.2
1774	593.273	2	1184.53	50.1215	0.566217	3.04709	B5XIG1	Trigger factor OS=Streptococcus pyogenes serotype M49 (strain NZ131) OX=471876 GN=tig PE=3	KDLNAPGFR					0					KDLNAPGFR	[1] Phosphoglycery	6.5059	7.39413	3	KAFNKIKKDLNAPGF	K	37								8855.45	9051.08	6820.04	5583.04	6991.37	4979.99	6431.06	8423.09	5764.95	6766.08	8492.95	6265.32	9354.42	11515	7180.88	9846.47
1794	737.329	2	1472.64	44.9787	0.70975	3.80886	B5XMC1	Ornithine carbamoyltransferase OS=Streptococcus pyogenes serotype M49 (strain NZ131) OX=471876 GN=arcB PE=3	ESTEDTAKVLGR	ESTEDTAKVLGR	[8] Phosphoglycery	71.06	1.94742	17	100	ESTEDTAKVLGRMFD	K	96	ESTEDTAKVLGR	[8] Phosphoglycery	7.3198	1.93144	12	ESTEDTAKVLGRMFD	K	96								8474.54	8524.82	7164.71	5851.88	7313.81	5775.07	7483.51	9321.02	6659.59	6166.61	7126.32	5751.4	8725.46	10375.7	7434.55	9260.53
1827	544.237	3	1629.69	54.0026	0.607367	2.63158	B5XJ48	50S ribosomal protein L5 OS=Streptococcus pyogenes serotype M49 (strain NZ131) OX=471876 GN=rplE PE=3	DFHGVPTKSFDGR					0					DFHGVPTKSFDGR	[8] Phosphoglycery	7.3436	4.76831	15	DFHGVPTKSFDGRGN	K	121								13173.1	16814.7	13081.2	6502.43	8142.28	6481.1	8242.78	9769.03	6974.34	5447.58	6804.45	5052.59	9858.83	11454.3	6997.78	10681.4
1832	606.782	2	1211.55	39.365	0.681483	2.90859	A0A0H3BZ43	Uncharacterized protein OS=Streptococcus pyogenes serotype M49 (strain NZ131) OX=471876 GN=Spy49_1003c PE=3	DGVNVEVGKK	DGVNVEVGKK	[9] Phosphoglycery	36.99	4.17303	4	50	GVNVEVGKKQVAVDL	K	73	DGVNVEVGKK	[9] Phosphoglycery	7.3526	4.1536	8	GVNVEVGKKQVAVDL	K	73								5955.13	8114.73	5553.12	6759.28	8869.29	7526.57	8362.62	11245	8956.9	8025.03	9512.38	6974.29	10773.9	12912.6	8653.98	11876.2
1855	780.889	2	1559.76	76.8795	1.05017	4.43213	B5XMC1	Ornithine carbamoyltransferase OS=Streptococcus pyogenes serotype M49 (strain NZ131) OX=471876 GN=arcB PE=3	NIALLFEKTSTR	NIALLFEKTSTR	[8] Phosphoglycery	44.11	2.5337	5	100	NIALLFEKTSTRTRA	K	55	NIALLFEKTSTR	[8] Phosphoglycery	7.4241	2.51861	10	NIALLFEKTSTRTRA	K	55								5724.98	7138.99	3161.64	6074.06	7682.05	4569.86	7325.99	7287.42	4367.76	6583.7	8091.52	3604.75	7855.93	8328.52	5690.95	11068.1
1873	526.282	2	1050.55	54.6431	0.307167	2.70083	A0A0H3C2T5	Hypothetical membrane spanning protein OS=Streptococcus pyogenes serotype M49 (strain NZ131) OX=471876 GN=Spy49_1814 PE=4	GVTKLPIR	GVTKLPIR	[4] Phosphoglycery	36.89	2.05484	4	100	VMDRGVTKLPIRGGY	K	220					0											2342.07	4089.94	519.282	1043.49	4227.67	176.204	1225.8	5319.03	4549.01	3031.21	4022.23	2118.61	4947.79	5429.76	4462.2	4269.16
1891	563.781	2	1125.55	43.0621	0.709517	2.97784	A0A0H3BYQ3	30S ribosomal protein S3 OS=Streptococcus pyogenes serotype M49 (strain NZ131) OX=471876 GN=rpsC PE=3	GQLNKLTGK	GQLNKLTGK	[5] Phosphoglycery	32.8	3.63262	2	99.49	ALRGQLNKLTGKQVH	K	83	GQLNKLTGK	[5] Phosphoglycery	7.3961	3.61171	2	ALRGQLNKLTGKQVH	K	83								9132.64	10631.4	7202.54	5906.79	7794.63	5695.75	7373.18	8214.65	6669.97	6348.18	7216.35	5980.58	7399.2	9255.35	6579.06	8329.73
1972	535.584	3	1603.73	42.4547	1.0506	2.14681	A0A0H3C2K4	Alkyl hydroperoxide reductase C OS=Streptococcus pyogenes serotype M49 (strain NZ131) OX=471876 GN=ahpC PE=3	KHPGEVCPAKWK	KHPGEVCPAKWK	[7] Carbamidomethyl|[10] Phosphoglycery	28.28	5.56983	3	49.97	PGEVCPAKWKEGAET	K	168	KHPGEVCPAKWK	[7] Carbamidomethyl|[10] Phosphoglycery	7.4032	5.4928	8	PGEVCPAKWKEGAET	K	168								1088.18	702.925	494.139	1247.46	1592.96	3297.07	29450.4	38830.5	23700.2	10863.9	14024.9	8469.39	39168.1	45780.3	31709	35549.4
1981	875.744	3	2624.21	55.6523	0.4841	3.60111	B5XKI1	Elongation factor Tu OS=Streptococcus pyogenes serotype M49 (strain NZ131) OX=471876 GN=tuf PE=3	RLPTSVNQPKDYASIDAAPEER	RLPTSVNQPKDYASIDAAPEER	[10] Phosphoglycery	52.24	-0.523266	6	100	PTSVNQPKDYASIDA	K	48	RLPTSVNQPKDYASIDAAPEER	[10] Phosphoglycery	8.0558	-0.532234	17	PTSVNQPKDYASIDA	K	48								9326.98	11655.3	5968.75	4669.6	6287.95	3573.78	9236.08	9180.52	6184.15	7361.66	9373.74	4005.68	14971.2	14532.9	8948.02	21797.1
2075	608.266	2	1214.52	34.5647	0.9346	2.90859	A0A0H3BY96	Phosphate acetyltransferase OS=Streptococcus pyogenes serotype M49 (strain NZ131) OX=471876 GN=pta PE=3	GKATLEDADK	GKATLEDADK	[2] Phosphoglycery	33.69	8.08396	6	99.97	FVDIRKGKATLEDAD	K	94	GKATLEDADK	[2] Phosphoglycery	6.6374	8.06458	9	FVDIRKGKATLEDAD	K	94								5372.55	7425.03	6259.86	3762.46	5127.54	4121.04	6275.94	7013.19	6088.23	5821.44	6578.2	5576.68	7813.27	9408.24	7826.4	8875.63
2083	726.333	2	1450.65	61.9329	0.627433	4.01662	A0A0H3BYI5	Glucose-1-phosphate thymidylyltransferase OS=Streptococcus pyogenes serotype M49 (strain NZ131) OX=471876 GN=rmlA PE=3	KNEYGQYLLR	KNEYGQYLLR	[1] Phosphoglycery	31.18	1.59027	4	100	KLAQSLKKNEYGQYL	K	275	KNEYGQYLLR	[1] Phosphoglycery	6.8052	1.50511	7	KLAQSLKKNEYGQYL	K	275								11971	13592.7	9434.91	8382.34	9951.57	6093.99	6591.75	6401.36	4068.4	4982.04	4930.12	3230.72	6233.02	6356.36	3792.92	5114.68
2091	655.8	2	1309.59	33.6784	0.927217	3.39335	B5XIY6	Elongation factor Ts OS=Streptococcus pyogenes serotype M49 (strain NZ131) OX=471876 GN=tsf PE=3	AELAAEGKPEK	AELAAEGKPEK	[8] Phosphoglycery	55.11	4.07817	12	97.7	AELAAEGKPEKIWDK	K	260	AELAAEGKPEK	[8] Phosphoglycery	7.6518	3.98384	16	AELAAEGKPEKIWDK	K	260								10712.2	12427.4	8557.7	5162.73	6336.9	6622.18	7024.18	8617.13	7473.01	6442.26	7163.21	5672.36	8560.39	9295.59	8530.59	9227.74
2143	633.637	3	1897.89	53.2929	0.430033	2.97784	A0A0H3BY45	Ribosome hibernation promoting factor OS=Streptococcus pyogenes serotype M49 (strain NZ131) OX=471876 GN=hpf PE=3	TKNVTLKPMDVEEAR					0					TKNVTLKPMDVEEAR	[2] Phosphoglycery	6.0599	1.67426	5	EVQVVRTKNVTLKPM	K	131								2759.3	3865.17	2727.63	2679.36	2979.3	1647.93	5068.94	5592.05	3513.63	3646.89	4674.26	2461.76	8959.23	10322.6	5939.7	9848.84
2153	722.836	2	1443.66	36.7398	0.648067	3.80886	B5XKR6	30S ribosomal protein S21 OS=Streptococcus pyogenes serotype M49 (strain NZ131) OX=471876 GN=rpsU PE=3	SVTKAGTLQESR	SVTKAGTLQESR	[4] Phosphoglycery	56.98	-1.52821	6	100	RFKRSVTKAGTLQES	K	25	SVTKAGTLQESR	[4] Phosphoglycery	6.8728	-1.61378	3	RFKRSVTKAGTLQES	K	25								10336	12420.3	9172.31	2601.25	3356.68	2908.95	3579.26	4849.94	3760.48	3401.22	4198.28	3608.75	5137.63	6126.96	4624.34	5038.49
2184	690.802	2	1379.59	42.5983	0.763817	3.60111	B5XJD9	Acetate kinase OS=Streptococcus pyogenes serotype M49 (strain NZ131) OX=471876 GN=ackA PE=3	DSISTVKYDGK	DSISTVKYDGK	[7] Phosphoglycery	41.6	2.68325	10	99.63	KDSISTVKYDGKKEE	K	45	DSISTVKYDGK	[7] Phosphoglycery	6.8371	2.66619	10	KDSISTVKYDGKKEE	K	45								9852.61	10910.1	8991.66	6966.51	8994.26	7018.41	6974	8874.6	6991.92	6252.05	6725.71	5628.34	7129.14	8203.78	6196.26	6747.16
2187	676.803	2	1351.59	34.3804	0.804367	3.60111	A0A0H3BZ43	Uncharacterized protein OS=Streptococcus pyogenes serotype M49 (strain NZ131) OX=471876 GN=Spy49_1003c PE=3	TETYIKNTSK	TETYIKNTSK	[6] Phosphoglycery	42.6	1.06277	6	99.3	MTETYIKNTSKDLT	K	7					0											5315.64	6568.94	5531.65	4056.96	4862.23	4259.7	6624.71	7279	6385.71	5885.13	6735.68	6272.65	9519.43	11010.7	9347.65	11174.7
2194	633.808	2	1265.6	40.497	0.5457	3.3241	A0A0H3BYL1	Pyruvate kinase OS=Streptococcus pyogenes serotype M49 (strain NZ131) OX=471876 GN=pyk PE=3	QKGVNIPNTK					0					QKGVNIPNTK	[2] Phosphoglycery	7.2759	-0.11961	7	DGIIAKQKGVNIPNT	K	184								5779.98	7316.81	5825.61	3242.27	3909.25	3164.29	4259.24	4772.14	4057.53	3791.69	4632.17	3829.57	5011.18	6553.34	4716.07	6008.7
2253	705.847	2	1409.68	42.0114	0.6072	3.80886	A0A0H3BZQ5	SSU ribosomal protein S1p OS=Streptococcus pyogenes serotype M49 (strain NZ131) OX=471876 GN=rpsA PE=4	LAQGDVVEGKVK	LAQGDVVEGKVK	[10] Phosphoglycery	38.93	-0.696367	2	98.75	QGDVVEGKVKRLTDF	K	285	LAQGDVVEGKVK	[10] Phosphoglycery	7.4075	-0.713061	8	QGDVVEGKVKRLTDF	K	285								4321.16	5227.59	3926.21	3478.59	4358	3225.82	6318.17	8929.32	6109.36	5098.04	6762.34	5060.18	8183.28	10297.5	6689.32	8969.03
2256	702.835	2	1403.65	68.1444	0.545517	3.73961	B5XKI1	Elongation factor Tu OS=Streptococcus pyogenes serotype M49 (strain NZ131) OX=471876 GN=tuf PE=3	KAVVTGVEMFR	KAVVTGVEMFR	[1] Phosphoglycery	46.04	1.8504	4	100	GIKEETKKAVVTGVE	K	257	KAVVTGVEMFR	[1] Phosphoglycery	7.7849	1.83363	12	GIKEETKKAVVTGVE	K	257								8893.34	8105.76	6473.68	6211.08	5778.32	3210.19	5741.98	7696.11	4213.76	6100.5	7936.95	4795.91	8295.89	9069.18	5848.48	9119.01
2305	794.85	2	1587.69	57.3914	0.586467	4.29363	A0A0H3BVE1	30S ribosomal protein S5 OS=Streptococcus pyogenes serotype M49 (strain NZ131) OX=471876 GN=rpsE PE=3	AFKDNAVELEER	AFKDNAVELEER	[3] Phosphoglycery	39.98	2.48545	2	100	MAFKDNAVELE	K	4					0											16244.9	21237.6	13361	5508.94	6695.22	5178.07	6245.45	7010.42	5188.69	5920.62	5967.61	3843.99	7740.61	7872.97	5469.23	8200.89
2360	779.388	2	1556.76	68.4647	0.688867	4.29363	A0A0H3C1H3	Fructose-bisphosphate aldolase class II OS=Streptococcus pyogenes serotype M49 (strain NZ131) OX=471876 GN=fba PE=4	AIVSAEKFVQAAR	AIVSAEKFVQAAR	[7] Phosphoglycery	74.09	0.920081	9	100	MAIVSAEKFVQAARE	K	8					0											7468.88	9186.76	6012.43	3609.81	4404.36	2697.12	4550.22	5030.65	3464.76	4037.54	5390.75	3464.19	5919.07	7544.71	5117.17	8808.63
2426	829.371	2	1656.73	46.6703	0.566217	4.98615	B5XJ60	30S ribosomal protein S13 OS=Streptococcus pyogenes serotype M49 (strain NZ131) OX=471876 GN=rpsM PE=3	VKDLTSDQEDAIR					0					VKDLTSDQEDAIR	[2] Phosphoglycery	6.7343	2.05043	2	ISEDIRVKDLTSDQE	K	46								7431.86	8085.1	5407.44	2798.65	3358.98	2159.91	3327.34	4286.21	2916.08	3170.72	3748.78	2526.42	4498.01	5635.69	3557.4	4947.87
2461	725.312	2	1448.61	29.2807	0.89365	3.94737	B5XIF1	Phosphoglycerate kinase OS=Streptococcus pyogenes serotype M49 (strain NZ131) OX=471876 GN=pgk PE=3	FEDVDGKKESK	FEDVDGKKESK	[7] Phosphoglycery	40.57	1.07364	2	90.82	RFEDVDGKKESKNDE	K	126	FEDVDGKKESK	[7] Phosphoglycery	8.0175	1.0574	9	RFEDVDGKKESKNDE	K	126								13022.8	11664.6	9263.63	3724.15	3751.31	3742.39	5816.37	6160.06	5337.99	2968.32	3545.34	2553.64	6740.85	7551	7619.22	5238.35
2470	727.349	2	1452.68	67.8651	0.586467	4.15512	B5XKM7	Enolase OS=Streptococcus pyogenes serotype M49 (strain NZ131) OX=471876 GN=eno PE=3	WGAEVFHALKK					0					WGAEVFHALKK	[10] Phosphoglycery	8.1792	2.48179	3	AEVFHALKKILKERG	K	190								8570.08	7139.76	4377.4	9023.64	9022.4	5957.14	6620.22	5846.85	2922.68	4077.42	4075.78	1812.17	6009.5	6480.05	4368.5	4474.34
2510	828.712	3	2483.11	78.455	0.886467	3.73961	A0A0H3BY05	Carbamate kinase OS=Streptococcus pyogenes serotype M49 (strain NZ131) OX=471876 GN=arcC PE=3	DPAFENPTKPIGPFLTEEDAK	DPAFENPTKPIGPFLTEEDAK	[9] Phosphoglycery	27.89	-0.242967	2	99.87	PAFENPTKPIGPFLT	K	129	DPAFENPTKPIGPFLTEEDAK	[9] Phosphoglycery	7.3458	-0.252444	17	PAFENPTKPIGPFLT	K	129								5561.65	9421.34	6549.26	5185.81	10886	7245.73	7703.07	9270.7	8400.8	10045.8	14433	10685.3	12507.9	14905.1	10195.9	20957.7
2544	676.332	2	1350.65	71.4923	0.579267	3.73961	A0A0H3BYM9	Glyceraldehyde-3-phosphate dehydrogenase OS=Streptococcus pyogenes serotype M49 (strain NZ131) OX=471876 GN=plr PE=3	TLEYFAKIAK	TLEYFAKIAK	[7] Phosphoglycery	31.28	1.06261	3	96.2	RTLEYFAKIAK	K	333	TLEYFAKIAK	[7] Phosphoglycery	7.7166	1.04519	6	RTLEYFAKIAK	K	333								5781.07	6684.09	4024.18	2942.74	3750.58	2550.49	3634.79	4338.21	3134.47	4246.88	5301.89	3304.95	5082.08	6123.72	4135.06	7832.29
2553	763.378	3	2287.11	78.496	0.6481	4.15512	A0A0H3C1C5	Putative peroxide resistance protein OS=Streptococcus pyogenes serotype M49 (strain NZ131) OX=471876 GN=Spy49_1183c PE=3	LITIGGAPYSTLAEFSKHSK	LITIGGAPYSTLAEFSKHSK	[17] Phosphoglycery	29.31	-0.0907835	2	50	STLAEFSKHSKLDEA	K	99	LITIGGAPYSTLAEFSKHSK	[17] Phosphoglycery	7.0978	-0.101073	6	STLAEFSKHSKLDEA	K	99								4761.25	6518.35	2923.93	7436.97	11129.2	7235.13	7246.28	8477.63	5681.42	6743.44	9606.05	3484.9	10789.1	12965.1	6524.93	16766.2
2581	835.423	2	1668.83	69.4124	0.504567	4.70914	B5XMC3	Arginine deiminase OS=Streptococcus pyogenes serotype M49 (strain NZ131) OX=471876 GN=arcA PE=3	NTITNAILESKGLK	NTITNAILESKGLK	[11] Phosphoglycery	41.14	-1.74861	2	90.32	TNAILESKGLKLIKI	K	380	NTITNAILESKGLK	[11] Phosphoglycery	8.0307	-1.76271	12	TNAILESKGLKLIKI	K	380								5635.01	6760.71	4170.34	4671.51	5564.44	4115.7	4607.7	4461.71	3281.21	4429.04	5230.66	2929.84	4979.16	5693.25	4080.67	5924.85
2618	794.848	2	1587.68	54.1591	0.504567	4.22438	A0A0H3BVE1	30S ribosomal protein S5 OS=Streptococcus pyogenes serotype M49 (strain NZ131) OX=471876 GN=rpsE PE=3	AFKDNAVELEER	AFKDNAVELEER	[3] Phosphoglycery	50.19	-0.197721	6	100	MAFKDNAVELE	K	4					0											7613.77	8057.94	6038.03	2714.03	3630.65	2493.52	4034.44	4887.23	3143.37	3886.73	5185.87	3421.68	5722.85	6692.52	4090.74	7535.28
2643	840.861	2	1679.71	57.7731	1.02962	4.50139	A0A0H3BZQ5	SSU ribosomal protein S1p OS=Streptococcus pyogenes serotype M49 (strain NZ131) OX=471876 GN=rpsA PE=4	NTEKFVGQEFDAK	NTEKFVGQEFDAK	[4] Phosphoglycery	36.33	-0.39768	2	99.98	RFVRNTEKFVGQEFD	K	148	NTEKFVGQEFDAK	[4] Phosphoglycery	7.4729	-0.41169	16	RFVRNTEKFVGQEFD	K	148								10507.9	13110	7719.56	4403.29	6875.25	3725.66	8258.05	8550.19	5225.82	6968.31	7466.66	3774.6	10802.1	11221.3	6341.65	12559
2665	635.299	2	1268.58	31.6602	0.60695	3.3241	A0A0H3BXD5	30S ribosomal protein S12 OS=Streptococcus pyogenes serotype M49 (strain NZ131) OX=471876 GN=rpsL PE=3	VQTKMAAPQK	VQTKMAAPQK	[4] Phosphoglycery	38.59	-0.199131	4	99.99	SHKKVQTKMAAPQKR	K	55	VQTKMAAPQK	[4] Phosphoglycery	7.0979	-0.217682	11	SHKKVQTKMAAPQKR	K	55								5144.61	5838.32	4365.07	2481.07	2883.72	2384.41	3735.46	4674.28	3734.15	3663.21	4557.84	3293.56	5440.18	6655.54	5432.33	6766.52
2692	491.753	2	981.492	36.0374	0.6481	2.63158	B5XJ60	30S ribosomal protein S13 OS=Streptococcus pyogenes serotype M49 (strain NZ131) OX=471876 GN=rpsM PE=3	GKAVAIAGK	GKAVAIAGK	[2] Phosphoglycery	38.01	2.3576	3	99.99	NARTRKGKAVAIAGK	K	112					0											4300.23	5355.72	4674.64	2022.69	2687.53	2257.28	3101.78	3935.4	3320.71	2887.79	3758.42	2930.33	4557.53	5577.63	3790.53	4535.41
2761	626.784	2	1251.55	26.8731	1.27535	3.39335	A0A0H3BZ43	Uncharacterized protein OS=Streptococcus pyogenes serotype M49 (strain NZ131) OX=471876 GN=Spy49_1003c PE=3	LQDQKAEPR	LQDQKAEPR	[5] Phosphoglycery	31.79	2.73702	2	100	VEKLQDQKAEPRVK	K	173	LQDQKAEPR	[5] Phosphoglycery	6.3971	2.71822	5	VEKLQDQKAEPRVK	K	173								3854.14	4881.73	3969.44	3440.18	3846.24	3263.93	4599.39	5246.49	4683.9	4877.66	5829.88	4789.13	7336.14	8207.78	7041.71	7908.63
2777	825.344	2	1648.67	34.6056	0.893633	4.43213	B5XJR1	Elongation factor G OS=Streptococcus pyogenes serotype M49 (strain NZ131) OX=471876 GN=fusA PE=3	DTTTGDSLTDEKAK	DTTTGDSLTDEKAK	[12] Phosphoglycery	69.65	0.697364	7	96.79	GDSLTDEKAKVILES	K	392	DTTTGDSLTDEKAK	[12] Phosphoglycery	7.8252	0.68309	14	GDSLTDEKAKVILES	K	392								3973.6	5432.54	4756.55	2721.8	3444.16	2714.98	5052.66	6212.28	5215.69	5074.42	6198.76	4843.26	7920.97	9210.75	8353.72	9957.5
2817	562.772	2	1123.53	25.6254	0.845417	2.83934	B5XJ46	50S ribosomal protein L14 OS=Streptococcus pyogenes serotype M49 (strain NZ131) OX=471876 GN=rplN PE=3	QATPGGAVKK					0					QATPGGAVKK	[9] Phosphoglycery	6.8179	2.24719	3	ATPGGAVKKGDVVKA	K	53								4942.88	6202.59	5202.27	2989.72	3890.14	2897.19	3611.93	4820.95	3992.02	3543.98	4293.16	3466.1	4488.43	5834.6	5026.92	5358.44
2826	667.841	2	1333.67	43.9896	0.4229	3.94737	A0A0H3C1H3	Fructose-bisphosphate aldolase class II OS=Streptococcus pyogenes serotype M49 (strain NZ131) OX=471876 GN=fba PE=4	TAEVVKIAHAK	TAEVVKIAHAK	[6] Phosphoglycery	28.71	2.30803	2	99.09	AKTAEVVKIAHAKGV	K	124	TAEVVKIAHAK	[6] Phosphoglycery	7.881	2.29038	3	AKTAEVVKIAHAKGV	K	124								6277.8	14495.9	8684.2	10112.9	13102.6	10579.3	5107.94	25386.5	7117.3	8547.53	6600.72	6839.82	9232.62	9631.22	7053.99	9148.92
2830	795.856	2	1589.7	56.0749	0.484267	4.15512	B5XKI1	Elongation factor Tu OS=Streptococcus pyogenes serotype M49 (strain NZ131) OX=471876 GN=tuf PE=3	GEVYILSKDEGGR					0					GEVYILSKDEGGR	[8] Phosphoglycery	7.7747	-0.149676	17	GEVYILSKDEGGRHT	K	318								6169.06	7788.69	4294.95	3647.95	5005.55	3210.27	5189.33	5142.51	4354.78	3970.42	4231.92	2765.77	6508.37	6395.66	4530.86	7495.17
2839	483.879	3	1448.62	29.2807	0.709333	2.35457	B5XIF1	Phosphoglycerate kinase OS=Streptococcus pyogenes serotype M49 (strain NZ131) OX=471876 GN=pgk PE=3	FEDVDGKKESK					0					FEDVDGKKESK	[7] Phosphoglycery	8.0123	5.8748	8	RFEDVDGKKESKNDE	K	126								9861.52	14326.9	10157.9	2047.8	2309.7	2658.13	2833.8	5768.37	5553.34	2382.27	3507.89	2839.22	3825.25	6849.67	4609.49	5516.28
2865	609.776	2	1217.54	30.8279	1.45227	3.1856	A0A0H3BWG0	DNA-directed RNA polymerase subunit beta' OS=Streptococcus pyogenes serotype M49 (strain NZ131) OX=471876 GN=rpoC PE=3	EYAGNVKAAK	EYAGNVKAAK	[7] Phosphoglycery	28.72	3.18395	4	98.4	KEYAGNVKAAKRMVE	K	376	EYAGNVKAAK	[7] Phosphoglycery	6.4119	3.16462	6	KEYAGNVKAAKRMVE	K	376								7795.88	9608.61	7292.51	4419.43	6468.91	5770.06	5492.08	6687.55	5613.92	4778.34	6075.87	4653.22	6889.35	8198.7	6296.7	6586.89
2873	818.369	2	1634.72	62.3556	0.722433	4.57064	A0A0H3BY10	PC4 domain-containing protein OS=Streptococcus pyogenes serotype M49 (strain NZ131) OX=471876 GN=Spy49_0501 PE=4	MGKGITLTNEEFK					0					MGKGITLTNEEFK	[3] Phosphoglycery	5.8193	-2.29428	2	PDHTKMGKGITLTNE	K	57								7461.78	9761.94	6107.8	6669.1	8872.13	3653.27	5493.53	5060.97	2582.75	3903.45	4229	1826.37	4710.64	5338.53	2588.89	4386.67
2976	560.594	3	1678.76	42.8367	0.722633	2.63158	A0A0H3C214	50S ribosomal protein L33 OS=Streptococcus pyogenes serotype M49 (strain NZ131) OX=471876 GN=rpmG2 PE=3	VNITLEHKESGER	VNITLEHKESGER	[8] Phosphoglycery	58.27	2.29437	2	100	VNITLEHKESGERLY	K	10					0											8458.71	11126.6	7086.04	3274.48	4761.99	3495.3	5112.07	6080.76	4988.22	2792.17	3667.44	2340.57	5855.72	7322.3	4508.38	6583.21
3020	566.244	2	1130.47	31.2784	1.45227	2.83934	B5XIY6	Elongation factor Ts OS=Streptococcus pyogenes serotype M49 (strain NZ131) OX=471876 GN=tsf PE=3	SGAGVMDAKK	SGAGVMDAKK	[9] Phosphoglycery	56.47	5.4534	2	50	GAGVMDAKKALVETD	K	24	SGAGVMDAKK	[9] Phosphoglycery	7.2834	5.43258	8	GAGVMDAKKALVETD	K	24								3475.41	4476.59	3098.96	2391.89	3447.43	2400.01	5061.35	5650.64	4823.61	4693.98	5138.95	4251.75	6753.97	8500.04	6246.38	7814.41
3043	566.77	2	1131.52	42.4138	0.545767	2.90859	B5XJ47	50S ribosomal protein L24 OS=Streptococcus pyogenes serotype M49 (strain NZ131) OX=471876 GN=rplX PE=3	VGYKVVDGK	VGYKVVDGK	[4] Phosphoglycery	30.18	2.93858	2	99.92	VAGRVGYKVVDGKKV	K	83	VGYKVVDGK	[4] Phosphoglycery	7.362	2.91778	6	VAGRVGYKVVDGKKV	K	83								7806.28	8683.84	10588.4	3068.16	4295	3515.94	4403.94	4172.13	3655.95	3101.15	4023.31	2923.85	4550.81	5190.36	3362.95	4841.37
3064	745.311	2	1488.61	44.4943	0.627667	4.01662	B5XIY6	Elongation factor Ts OS=Streptococcus pyogenes serotype M49 (strain NZ131) OX=471876 GN=tsf PE=3	KALVETDGDMDK					0					KALVETDGDMDK	[1] Phosphoglycery	7.3788	0.755268	14	AGVMDAKKALVETDG	K	25								4809.03	9150.23	5372.54	3072.07	5852.52	6100.96	3614.12	7192.87	3976.04	6003.01	5342.98	4379.27	6468.41	7203.54	5862.04	7373.03
3071	706.863	2	1411.71	53.3952	0.606967	3.87812	B5XIG1	Trigger factor OS=Streptococcus pyogenes serotype M49 (strain NZ131) OX=471876 GN=tig PE=3	IKPALDKAFNK					0					IKPALDKAFNK	[7] Phosphoglycery	6.3481	0.626733	3	KIKPALDKAFNKIKK	K	30								6021.72	6393.05	4736.11	2555.18	2576.79	1740.93	3854.68	3873.25	2718.7	2534.84	2784.23	1676.43	5111.23	5916.48	4049.68	5063.97
3093	739.822	2	1477.63	49.7398	0.504833	3.94737	A0A0H3BVD7	Aldehyde-alcohol dehydrogenase OS=Streptococcus pyogenes serotype M49 (strain NZ131) OX=471876 GN=adhE PE=3	DSIQYLQKCR					0					DSIQYLQKCR	[8] Phosphoglycery|[9] Carbamidomethyl	6.8367	2.0825	5	DSIQYLQKCRDVERV	K	485								5308.5	7213.3	4681.55	3568.62	4584.12	3614.78	4720.54	6398.7	5414.41	3745.42	6003.98	3835.71	5574.84	6662.09	4626.33	7376.36
3123	430.86	3	1289.56	26.1711	1.0094	2.07756	A0A0H3C2K4	Alkyl hydroperoxide reductase C OS=Streptococcus pyogenes serotype M49 (strain NZ131) OX=471876 GN=ahpC PE=3	KHPGEVCPAK	KHPGEVCPAK	[1] Phosphoglycery|[7] Carbamidomethyl	51.51	8.09105	12	100	HAAQYVRKHPGEVCP	K	159	KHPGEVCPAK	[1] Phosphoglycery|[7] Carbamidomethyl	7.4044	7.99525	15	HAAQYVRKHPGEVCP	K	159								1233.41	4198.6	3407.12	2373.55	5133.96	3604.15	3782.96	6932.65	6754.74	2723.07	4421.24	3799.59	5006.03	8040.18	4273.42	7802.88
3166	650.788	2	1299.56	19.1475	0.886633	3.53186	B5XIF1	Phosphoglycerate kinase OS=Streptococcus pyogenes serotype M49 (strain NZ131) OX=471876 GN=pgk PE=3	VKEEADKEGK	VKEEADKEGK	[2] Phosphoglycery	40.79	0.951208	2	99.99	FSHLGRVKEEADKEG	K	64	VKEEADKEGK	[2] Phosphoglycery	7.4727	0.933099	5	FSHLGRVKEEADKEG	K	64								0	0	84.6059	0	0	0	1070.09	4896.67	4315.53	1208.79	2944.67	2679.31	2729.01	6120	7190.17	4545.42
3195	581.738	2	1161.46	31.6397	0.852683	2.97784	A0A0H3BYQ9	PTS system, IIB component OS=Streptococcus pyogenes serotype M49 (strain NZ131) OX=471876 GN=Spy49_0834 PE=4	FDKSDPASK					0					FDKSDPASK	[3] Phosphoglycery	6.8903	1.51804	6	ANVGRFDKSDPASKV	K	111								3858.1	4383.69	3583.76	3401.09	2791.05	2491.13	4242.77	4741.98	4130.52	5268.73	5278.47	4290.69	6213.21	7163.27	6448.93	7745.39
3316	857.401	2	1712.79	42.114	0.5253	5.0554	A0A0H3C1S0	CsbD domain-containing protein OS=Streptococcus pyogenes serotype M49 (strain NZ131) OX=471876 GN=Spy49_1665c PE=3	EGAGKLTGDKELEAK					0					EGAGKLTGDKELEAK	[5] Phosphoglycery	6.6117	0.476372	3	GLKEGAGKLTGDKEL	K	23								3040.55	2507.48	2037.81	126.84	153.383	109.024	1936.65	2391.14	1547.41	1557.45	1615.74	1185.64	4521.84	5676.94	4852.36	5223.2
3348	587.284	2	1172.55	52.3451	0.661017	3.04709	B5XI38	30S ribosomal protein S18 OS=Streptococcus pyogenes serotype M49 (strain NZ131) OX=471876 GN=rpsR PE=3	KVDFIAANK					0					KVDFIAANK	[1] Phosphoglycery	7.8153	3.96688	2	GGFKRRKKVDFIAAN	K	14								7846.15	8294.06	6515.12	4678.29	5025.49	3466.3	3482.69	4301.09	3422.53	3074.78	3991.08	3042.01	4617.61	4940.79	3544.53	4527.6
3431	857.93	2	1713.84	44.2281	0.545767	4.70914	B5XKI1	Elongation factor Tu OS=Streptococcus pyogenes serotype M49 (strain NZ131) OX=471876 GN=tuf PE=3	GQVIAKPGSINPHTK	GQVIAKPGSINPHTK	[6] Phosphoglycery	45.87	-0.181249	7	100	ERGQVIAKPGSINPH	K	299	GQVIAKPGSINPHTK	[6] Phosphoglycery	7.4061	-0.19498	16	ERGQVIAKPGSINPH	K	299								7261.9	5836.21	4239.46	2707.06	2555.59	1918.95	5051.9	5164.86	3304.77	1640.61	1870.43	1095.77	5796.02	6337.24	4714.36	4389.62
3674	577.281	2	1152.55	31.8985	1.4318	2.97784	B5XJ36	50S ribosomal protein L3 OS=Streptococcus pyogenes serotype M49 (strain NZ131) OX=471876 GN=rplC PE=3	EVLSNKPAK	EVLSNKPAK	[6] Phosphoglycery	36.02	3.26663	2	98.22	KREVLSNKPAKGHVA	K	63					0											6420.35	8629.86	5404.29	3385.81	3582.7	3000.08	4053.74	5154.64	4307.33	3285.48	4044.07	3258	4768.81	5770.36	4769.22	5114.81
3675	515.565	3	1543.67	26.1506	0.681667	2.49307	A0A0H3BYM9	Glyceraldehyde-3-phosphate dehydrogenase OS=Streptococcus pyogenes serotype M49 (strain NZ131) OX=471876 GN=plr PE=3	EAAEKHLHANGAK					0					EAAEKHLHANGAK	[5] Phosphoglycery|[10] Deamidation N	7.0707	4.52918	3	AKKEAAEKHLHANGA	K	108								2609.87	3519.75	2595.32	2988.94	4418.92	2503.31	8231.38	8318.36	6802.86	3094.65	3501.43	2505.9	7263.44	8732.52	7481.74	7914.41
3686	762.326	2	1522.64	47.8232	0.558833	4.36288	A0A0H3BY45	Ribosome hibernation promoting factor OS=Streptococcus pyogenes serotype M49 (strain NZ131) OX=471876 GN=hpf PE=3	YFAKDQEIDAR					0					YFAKDQEIDAR	[4] Phosphoglycery	6.5911	1.70412	3	KIEKYFAKDQEIDAR	K	34								3080.63	3600.57	2438.07	1724.23	2189.45	1659.64	2857.13	4016.53	2762.54	3184.61	4045.41	2564.15	4995.79	5863.61	3776.47	6485.63
3734	577.758	2	1153.5	25.6048	0.545617	2.83934	A0A0H3BY96	Phosphate acetyltransferase OS=Streptococcus pyogenes serotype M49 (strain NZ131) OX=471876 GN=pta PE=3	GSGKAPQVDK	GSGKAPQVDK	[4] Phosphoglycery	27.28	-0.987834	4	99.85	FSTKGSGKAPQVDKV	K	214	GSGKAPQVDK	[4] Phosphoglycery	6.1077	-1.00824	4	FSTKGSGKAPQVDKV	K	214								3767.84	5368.87	3952.86	3502.12	4486.94	3487.27	7201.4	7713	6855.49	4009.98	5491.29	4189.85	5814.32	9643.43	8265.69	7493.06
3811	849.83	2	1697.64	35.8122	0.906933	4.43213	A0A0H3C1H3	Fructose-bisphosphate aldolase class II OS=Streptococcus pyogenes serotype M49 (strain NZ131) OX=471876 GN=fba PE=4	NYEANEAEYDGKK	NYEANEAEYDGKK	[12] Phosphoglycery	68.86	-0.473003	9	50	NEAEYDGKKLFDPRK	K	260	NYEANEAEYDGKK	[12] Phosphoglycery	8.2186	-0.545771	14	NEAEYDGKKLFDPRK	K	260								2256.38	3124.25	2682.79	1262.21	1102.14	1118.33	3336.54	4141.74	3425.13	3576.32	3981.38	3282.3	6524.05	7792.49	6366.6	6995.93
3826	599.78	2	1197.55	31.8985	0.7634	3.04709	B5XJ46	50S ribosomal protein L14 OS=Streptococcus pyogenes serotype M49 (strain NZ131) OX=471876 GN=rplN PE=3	LKVADNSGAR					0					LKVADNSGAR	[2] Phosphoglycery	6.5384	5.37238	4	IQQETRLKVADNSGA	K	9								4058.37	5413.63	3527.92	3348.28	2867.44	2382.18	3977.98	5368.5	4251.98	3680.91	4554.08	3880.28	5376.99	6396.72	5031.98	5935.28
3860	471.579	3	1411.72	53.4157	0.647917	2.28532	B5XIG1	Trigger factor OS=Streptococcus pyogenes serotype M49 (strain NZ131) OX=471876 GN=tig PE=3	IKPALDKAFNK					0					IKPALDKAFNK	[7] Phosphoglycery	6.3481	3.46016	3	KIKPALDKAFNKIKK	K	30								3009.32	6606.34	4777.99	1274.79	2478.02	1658.39	2372.4	3555.65	2746.68	1711.72	2803.54	2313.24	3811.18	5592.76	2373.24	5576.23
3922	724.35	2	1446.69	55.4344	0.566	3.80886	A0A0H3BYW2	EIICB-Lac OS=Streptococcus pyogenes serotype M49 (strain NZ131) OX=471876 GN=lacE PE=4	TEGAQYIKLTR					0					TEGAQYIKLTR	[8] Phosphoglycery	6.0747	6.60904	4	TEGAQYIKLTRDGQG	K	547								3779.38	4276.48	2632.45	2726.36	3615.23	2380.48	3438.83	4377.07	3029.59	3192.03	3752.94	2167.25	4724.97	5410.5	3583.27	4607.62
3943	650.832	2	1299.65	81.7829	0.566	3.60111	A0A0H3BZC7	EIIAB-Man OS=Streptococcus pyogenes serotype M49 (strain NZ131) OX=471876 GN=manL PE=4	KNLFELIQK					0					KNLFELIQK	[1] Phosphoglycery	7.4712	1.877	5	KVPNDSKKNLFELIQ	K	318								4346.08	5150.2	3268.55	2173.54	2784.21	1925.99	2102.77	2352.71	1641.85	2193.35	2753.51	1532.69	2469.75	3075.13	2077.82	2903.3
3973	765.849	2	1529.68	75.8294	0.545517	4.22438	A0A0H3BZL9	PTS system, fructose-specific IIABC component OS=Streptococcus pyogenes serotype M49 (strain NZ131) OX=471876 GN=fruA PE=4	KDIVHDFDVFK					0					KDIVHDFDVFK	[1] Phosphoglycery	7.2729	1.85154	4	MITKLVKKDIVHDFD	K	35								7042.41	7436.26	3981.89	4251.78	4270.45	2852.71	2201.26	1585.67	1216.73	1738.36	1716.25	836.733	1979.33	1952.21	1655.73	1567.41
3989	485.238	3	1452.69	67.8651	0.729817	2.63158	B5XKM7	Enolase OS=Streptococcus pyogenes serotype M49 (strain NZ131) OX=471876 GN=eno PE=3	WGAEVFHALKK					0					WGAEVFHALKK	[10] Phosphoglycery	8.1792	7.42708	3	AEVFHALKKILKERG	K	190								2320.32	5359.22	3093.85	3127.72	6430.35	3427.15	2407.32	3562.33	2086.86	1486.77	2696.77	1391.09	3055.74	3893.32	1384.3	3772.19
3995	681.295	2	1360.58	29.2192	0.96835	3.53186	B5XLR6	30S ribosomal protein S20 OS=Streptococcus pyogenes serotype M49 (strain NZ131) OX=471876 GN=rpsT PE=3	AASSSIDKAESK	AASSSIDKAESK	[8] Phosphoglycery	63.17	-0.457305	2	99.99	AASSSIDKAESKGLI	K	53	AASSSIDKAESK	[8] Phosphoglycery	6.4838	-0.474601	5	AASSSIDKAESKGLI	K	53								1678.74	2172.56	1707.37	1093.97	1305.07	1311.62	3258.11	3792.87	3302.3	3594.09	4461.08	3456.85	5640.56	6816.68	5585.25	7137.67
4058	755.88	2	1509.75	57.33	0.504567	4.36288	B5XM69	2,3-bisphosphoglycerate-dependent phosphoglycerate mutase OS=Streptococcus pyogenes serotype M49 (strain NZ131) OX=471876 GN=gpmA PE=3	GTQQAIDAGKLIK					0					GTQQAIDAGKLIK	[10] Phosphoglycery	7.4429	1.12083	3	QQAIDAGKLIKEAGI	K	41								4603.08	7018.45	4595.35	1768.87	1882.83	1758.27	2417.12	2931.15	1926.5	2471.77	2769.22	1553.24	3296.53	3877.16	2631.58	3959.95
4091	743.336	2	1484.66	63.6441	0.9477	4.01662	B5XJD9	Acetate kinase OS=Streptococcus pyogenes serotype M49 (strain NZ131) OX=471876 GN=ackA PE=3	DAADVVNMLNKK					0					DAADVVNMLNKK	[11] Phosphoglycery	6.8192	-0.064628	5	DVVNMLNKKSGLSGV	K	270								9376.37	11031.9	7019.07	6899.26	8906.34	5730.61	5942.97	7717.77	4794.99	5023.53	6956.9	4073.5	7617.19	8114.34	4489.89	7162.13
4150	858.879	2	1715.74	40.8174	0.566233	4.70914	B5XJR0	30S ribosomal protein S7 OS=Streptococcus pyogenes serotype M49 (strain NZ131) OX=471876 GN=rpsG PE=3	EIMDAANNTGASVKK	EIMDAANNTGASVKK	[14] Phosphoglycery	76.11	-0.121959	2	94.82	NNTGASVKKREDTHK	K	136	EIMDAANNTGASVKK	[14] Phosphoglycery	7.4459	-0.135675	12	NNTGASVKKREDTHK	K	136								4956.93	6297.04	4375.08	1088.23	1322.97	688.369	2747.77	3587.49	2090.99	2612.42	3008.57	2093.67	4617.57	5329.4	3463.43	5813.69
4184	894.896	2	1787.78	66.7945	0.865783	4.9169	B5XJ50	30S ribosomal protein S8 OS=Streptococcus pyogenes serotype M49 (strain NZ131) OX=471876 GN=rpsH PE=3	EGFVKNVEVIEDDK					0					EGFVKNVEVIEDDK	[5] Phosphoglycery	6.8075	-5.27884	7	LKREGFVKNVEVIED	K	47								6358.82	6799.08	4988.42	4350.34	5322.88	3122.39	4194.65	4784.29	2787.93	4226.52	4110.53	2211.24	4792.24	5399.54	3120.77	5336.31
4249	559.616	3	1675.83	49.3169	0.422933	2.42382	B5XHZ0	Chaperone protein DnaK OS=Streptococcus pyogenes serotype M49 (strain NZ131) OX=471876 GN=dnaK PE=3	DLGTQKEQHIVIK					0					DLGTQKEQHIVIK	[6] Phosphoglycery	7.6455	4.12352	3	AKDLGTQKEQHIVIK	K	465								2408.72	4197.84	2638.65	1189.22	1941.54	1322.44	2927.91	3858.56	2568.49	1706.43	2619.98	1725.29	3784.02	4551.24	2463.12	4834.43
4332	763.345	2	1524.68	60.3164	0.709333	4.08587	A0A0H3C0J7	Phosphocarrier protein HPr OS=Streptococcus pyogenes serotype M49 (strain NZ131) OX=471876 GN=ptsH PE=3	FASDITLDYKGK					0					FASDITLDYKGK	[10] Phosphoglycery	7.2261	0.773911	2	SDITLDYKGKAVNLK	K	38								4475.18	5211.25	2182.57	4124.51	4747.51	2634.2	4725.24	4726.47	1999.55	4018.79	5034.8	1760.5	5796.43	5214.81	2637.17	8005.31
4457	849.882	2	1697.75	45.1559	0.5664	4.57064	A0A0H3BZ43	Uncharacterized protein OS=Streptococcus pyogenes serotype M49 (strain NZ131) OX=471876 GN=Spy49_1003c PE=3	ASVDNGVEKLQDQK					0					ASVDNGVEKLQDQK	[9] Phosphoglycery	7.2894	-1.27652	7	SVDNGVEKLQDQKAE	K	168								2511.66	2839.87	1813.97	1861.47	2061.04	1410.81	3350	4133.32	2599.49	2875.52	2821.97	2056.04	4801.52	5626.8	4069.42	5021.67
4615	913.944	2	1825.87	61.851	0.730017	5.19391	A0A0H3BVE1	30S ribosomal protein S5 OS=Streptococcus pyogenes serotype M49 (strain NZ131) OX=471876 GN=rpsE PE=3	VGFGTGKAQEVPEAIR					0					VGFGTGKAQEVPEAIR	[7] Phosphoglycery	6.8959	7.02858	6	RVGFGTGKAQEVPEA	K	51								4998.49	4426.28	2821.75	4497.44	3938.92	2229.72	3455.82	3587.41	1804.02	3640.74	3453.34	1901.92	4965.92	5171.66	2662.68	6659.9
4734	937.918	2	1873.82	48.3687	1.05053	5.19391	A0A0H3BXI0	Uncharacterized protein OS=Streptococcus pyogenes serotype M49 (strain NZ131) OX=471876 GN=Spy49_1001c PE=3	LKDTISDTVNSDEAAK					0					LKDTISDTVNSDEAAK	[2] Phosphoglycery	7.4074	1.18901	8	SEQTEKLKDTISDTV	K	148								2078.87	2315.35	1643.52	1666.7	2186.01	1443.21	3596.98	4370.32	2794.09	2635.97	3166.02	2026.95	5080.97	6156.39	3718.58	6751.42
4749	581.263	2	1160.51	35.5329	0.688867	2.90859	A0A0H3BYW2	EIICB-Lac OS=Streptococcus pyogenes serotype M49 (strain NZ131) OX=471876 GN=lacE PE=4	VAANFDTKK					0					VAANFDTKK	[8] Phosphoglycery	5.9639	-0.241103	2	VAANFDTKKADAILE	K	442								3630.33	4356.28	3187.19	5013.31	6075.91	4957.82	3051.41	3622.6	2641.97	2423.18	2728.38	2063.45	3318.29	3887.73	3151.3	3980.21
4777	1006.48	2	2010.95	76.764	0.42265	5.54017	A0A0H3C2K4	Alkyl hydroperoxide reductase C OS=Streptococcus pyogenes serotype M49 (strain NZ131) OX=471876 GN=ahpC PE=3	WKEGAETLTPSLDLVGK					0					WKEGAETLTPSLDLVGK	[2] Phosphoglycery	7.4724	-1.01997	8	EVCPAKWKEGAETLT	K	170								2160.89	2332.31	1164.71	1486.19	1449.94	601.389	3535.34	3056.76	1883.17	4690	4620.78	2603.22	4479.99	4362.95	3281.23	4168.93
4812	663.795	2	1325.57	62.1508	0.661017	3.60111	B5XIY5	30S ribosomal protein S2 OS=Streptococcus pyogenes serotype M49 (strain NZ131) OX=471876 GN=rpsB PE=3	MAKYIFTER					0					MAKYIFTER	[3] Phosphoglycery	6.87	1.51513	4	RWNPKMAKYIFTERN	K	29								4746.67	5219.6	3658.46	2707.08	2885.82	1867.62	2206.48	2105.99	1387.84	2276.29	2302.35	1418.74	2275.84	2997.27	1871.84	2541.68
4818	688.801	2	1375.59	28.8711	1.52697	3.60111	B5XHZ0	Chaperone protein DnaK OS=Streptococcus pyogenes serotype M49 (strain NZ131) OX=471876 GN=dnaK PE=3	MGTSEKVSANGK					0					MGTSEKVSANGK	[6] Phosphoglycery	7.788	12.8581	2	SKMGTSEKVSANGKE	K	76								7798.22	9014.36	6982.66	4788.21	5481.33	4344.84	6081.49	6785.84	5607.9	4397.23	5002.61	4000.46	6989.59	7864.74	7193.14	6254.81
4819	543.254	3	1626.74	47.5642	0.6481	2.70083	A0A0H3C1C5	Putative peroxide resistance protein OS=Streptococcus pyogenes serotype M49 (strain NZ131) OX=471876 GN=Spy49_1183c PE=3	GTYDKTVAQHLAR					0					GTYDKTVAQHLAR	[5] Phosphoglycery	5.6984	0.758881	3	EAKGTYDKTVAQHLA	K	112								2818.56	3800.99	2414.9	2565.11	4012.31	2399.49	3467.19	4687.28	3482.67	2133.05	2810.01	1977.2	3814.75	5712.84	3090.39	3997.98
4858	834.854	2	1667.69	55.7956	0.4841	4.43213	B5XHZ0	Chaperone protein DnaK OS=Streptococcus pyogenes serotype M49 (strain NZ131) OX=471876 GN=dnaK PE=3	GYAEDYLGEKVEK					0					GYAEDYLGEKVEK	[10] Phosphoglycery	7.9515	-1.54387	12	AEDYLGEKVEKAVIT	K	108								2903.05	3472.68	2057.64	1681.2	1889.55	1313.21	2798.5	2943.24	2071.05	2374.82	3009.88	1642.15	4118.82	3989.73	2798.63	5319.99
4871	718.783	2	1435.55	35.7507	0.988833	3.67036	B5XHZ0	Chaperone protein DnaK OS=Streptococcus pyogenes serotype M49 (strain NZ131) OX=471876 GN=dnaK PE=3	ETEGKGFDTER					0					ETEGKGFDTER	[5] Phosphoglycery	7.4186	0.56135	12	TIKETEGKGFDTERD	K	526								2685.77	4190.4	3586.64	2201.03	2670.79	2712.29	4959.4	7296.06	5278.44	4812.84	6331.2	5485.55	6670.78	8170.1	5801.14	6657.57
4938	523.261	3	1566.76	56.4847	0.586467	2.35457	B5XKI2	Triosephosphate isomerase OS=Streptococcus pyogenes serotype M49 (strain NZ131) OX=471876 GN=tpiA PE=3	KPIIAGNWKMNK					0					KPIIAGNWKMNK	[9] Phosphoglycery	7.7559	-0.850823	6	PIIAGNWKMNKNPQE	K	12								3278.26	5737.28	3514.9	2215.05	4175.62	2664.55	3721.73	4409.1	2453.24	1765.83	2837.96	1824.5	4661.82	5861.48	3147.09	4758.7
4972	817.387	2	1632.76	68.0011	0.258833	4.36288	B5XJ99	30S ribosomal protein S4 OS=Streptococcus pyogenes serotype M49 (strain NZ131) OX=471876 GN=rpsD PE=3	SKLSEYGLQLAEK					0					SKLSEYGLQLAEK	[2] Phosphoglycery	6.7273	-3.30354	2	HGPNNRSKLSEYGLQ	K	43								5191.66	4543.66	3683.72	4369.89	4632.54	3183.32	4008.63	3924.6	2774.02	3529.48	3835.38	2548.98	4145.58	4545.3	2841.46	4182.74
4991	726.858	2	1451.7	57.7731	0.647917	3.80886	B5XK62	50S ribosomal protein L1 OS=Streptococcus pyogenes serotype M49 (strain NZ131) OX=471876 GN=rplA PE=3	ADKAGNVQALIGK	ADKAGNVQALIGK	[3] Phosphoglycery	37.79	0.207839	2	99.99	KITYRADKAGNVQAL	K	167	ADKAGNVQALIGK	[3] Phosphoglycery	7.0939	0.191629	6	KITYRADKAGNVQAL	K	167								5498.82	6316.53	3113.48	1162.43	1675.04	1105.42	1995.3	2398.89	1618.21	2394.63	2518.04	1590.34	3457.54	3915.85	2132.56	4071.55
5075	749.34	3	2245	67.34	0.402183	3.94737	B5XIW8	Co-chaperonin GroES OS=Streptococcus pyogenes serotype M49 (strain NZ131) OX=471876 GN=groES PE=3	FDDEKEQTVGGFVLAGTHK					0					FDDEKEQTVGGFVLAGTHK	[5] Phosphoglycery	7.3587	1.36573	5	VVRFDDEKEQTVGGF	K	17								3897.23	4540.58	2879.71	1745.59	2518.95	1613.91	2901.64	3255.67	1854.72	2229.71	2302.31	1462.84	3763.68	4485.41	3033.54	4519.15
5101	596.289	3	1785.84	81.4012	0.504567	3.04709	B5XJ35	30S ribosomal protein S10 OS=Streptococcus pyogenes serotype M49 (strain NZ131) OX=471876 GN=rpsJ PE=3	TLDTAAEKIVETATR	TLDTAAEKIVETATR	[8] Phosphoglycery	67.34	2.32176	3	100	TLDTAAEKIVETATR	K	24	TLDTAAEKIVETATR	[8] Phosphoglycery	7.6345	2.30858	14	TLDTAAEKIVETATR	K	24								3064.21	5065.06	2732.19	1336.02	2421.07	1694.87	1827.66	2464.32	1750.56	1869.18	2902.94	1679.91	2257.77	3112.51	1347.74	4003.08
5283	815.847	2	1629.68	53.9412	0.545933	4.15512	B5XJ48	50S ribosomal protein L5 OS=Streptococcus pyogenes serotype M49 (strain NZ131) OX=471876 GN=rplE PE=3	DFHGVPTKSFDGR					0					DFHGVPTKSFDGR	[8] Phosphoglycery	7.3436	-2.41402	15	DFHGVPTKSFDGRGN	K	121								7205.21	6175.03	4703.72	3514.21	3729.84	2791.22	4475.93	4324.01	3169.07	2699.35	3059.7	2223.48	4153.65	5062.41	3322.41	4275.53
5399	784.389	2	1566.76	56.4847	0.42265	4.15512	B5XKI2	Triosephosphate isomerase OS=Streptococcus pyogenes serotype M49 (strain NZ131) OX=471876 GN=tpiA PE=3	KPIIAGNWKMNK					0					KPIIAGNWKMNK	[9] Phosphoglycery	7.7559	-0.300359	6	PIIAGNWKMNKNPQE	K	12								2823.1	2584.06	1360.2	2096.92	1951.16	887.68	2886.32	1821.24	927.574	1299.22	1078.27	438.041	3427.3	2764.36	2213.43	2096.43
5585	581.258	2	1160.5	48.8325	0.722917	2.97784	A0A0H3C114	Inosine-5'-monophosphate dehydrogenase OS=Streptococcus pyogenes serotype M49 (strain NZ131) OX=471876 GN=guaB PE=3	GMGSIAAMKK					0					GMGSIAAMKK	[9] Phosphoglycery	7.024	3.97338	5	MGSIAAMKKGSSDRY	K	400								2791.6	3448.84	1913.36	1852.63	2039.65	1618.27	2210.86	2276.77	1942.16	1857.65	2494.88	1801.33	2402.46	3778.34	2030.25	3220.8
5601	653.293	3	1956.86	37.1288	0.320267	2.70083	B5XJ47	50S ribosomal protein L24 OS=Streptococcus pyogenes serotype M49 (strain NZ131) OX=471876 GN=rplX PE=3	HQKPNTENPQGAIVEK					0					HQKPNTENPQGAIVEK	[3] Phosphoglycery	6.8221	-19.489	5	GMIKKHQKPNTENPQ	K	46								3723.5	3423.44	3543.08	1159.57	1391.21	1453	2095.25	2806.66	2074.57	1143.18	1274.68	807.846	2178.2	2918.28	1970.21	2564.07
5603	1242.56	2	2483.11	78.4755	0.7636	6.99446	A0A0H3BY05	Carbamate kinase OS=Streptococcus pyogenes serotype M49 (strain NZ131) OX=471876 GN=arcC PE=3	DPAFENPTKPIGPFLTEEDAK	DPAFENPTKPIGPFLTEEDAK	[9] Phosphoglycery	27.48	-0.595232	2	99.86	PAFENPTKPIGPFLT	K	129	DPAFENPTKPIGPFLTEEDAK	[9] Phosphoglycery	7.3458	-0.604709	16	PAFENPTKPIGPFLT	K	129								5228.64	3804.98	2522.11	5570.73	4845.85	3422.46	4688.58	3694.92	2563.66	6402.57	6282.42	3426.24	7761.69	7397.75	6056.53	7715
5688	885.947	2	1769.88	62.3146	0.3817	5.33241	A0A0H3BY05	Carbamate kinase OS=Streptococcus pyogenes serotype M49 (strain NZ131) OX=471876 GN=arcC PE=3	AQQEALISTSKSLVK					0					AQQEALISTSKSLVK	[11] Phosphoglycery	7.8496	-0.485833	2	EALISTSKSLVKLIK	K	34								2032.53	1967.73	1458.38	1348.24	1456.04	894.563	2238.73	2319.8	1192.21	1568.13	1541.41	868.498	2743.67	3007.32	1767.92	3337.58
5762	936.908	2	1871.8	60.5548	0.34075	5.0554	B5XKM7	Enolase OS=Streptococcus pyogenes serotype M49 (strain NZ131) OX=471876 GN=eno PE=3	VYDYTKFEGEGAAVR	VYDYTKFEGEGAAVR	[6] Phosphoglycery	35.24	1.37872	2	100	RKVYDYTKFEGEGAA	K	261	VYDYTKFEGEGAAVR	[6] Phosphoglycery	7.6321	1.36615	13	RKVYDYTKFEGEGAA	K	261								5522.75	4232.48	4093.68	3083.97	1522.59	1616.8	3482.48	3062.44	1838.58	2953.47	3028.34	1252.31	3573.02	3805.68	1966.45	3292.66
5804	878.39	2	1754.76	50.2241	1.13267	4.77839	A0A0H3BY69	Aminopeptidase OS=Streptococcus pyogenes serotype M49 (strain NZ131) OX=471876 GN=pepC PE=3	DLIASGAKADQVEDR					0					DLIASGAKADQVEDR	[8] Phosphoglycery	6.6916	-4.32531	12	DLIASGAKADQVEDR	K	195								2885.65	4338.21	2622.16	2804.76	3774.87	2754.75	5067.29	5645.57	4939.51	3469.97	4439.86	3034.56	5841.24	7179.56	5259.48	6737.24
5907	870.421	2	1738.83	63.6646	0.430017	4.9169	A0A0H3BYT5	NAD-dependent malic enzyme OS=Streptococcus pyogenes serotype M49 (strain NZ131) OX=471876 GN=Spy49_0864 PE=3	MKNQLGQLALEQAK					0					MKNQLGQLALEQAK	[2] Phosphoglycery	6.6038	-2.87095	5	MKNQLGQLA	K	2								494.875	224.513	375.981	3296.82	4533.03	2881.8	2745.36	3126.33	1783.57	3698.97	3752.9	1901.28	5018.91	4910.83	2690.46	5240.16
5908	850.37	2	1698.73	42.3728	0.4098	4.63989	A0A0H3BZ43	Uncharacterized protein OS=Streptococcus pyogenes serotype M49 (strain NZ131) OX=471876 GN=Spy49_1003c PE=3	ASVDNGVEKLQDQK					0					ASVDNGVEKLQDQK	[5] Deamidation N|[9] Phosphoglycery	6.8997	-5.23989	9	SVDNGVEKLQDQKAE	K	168								1222.31	1386.39	1276.5	1351.36	2092.82	1617.14	2689.44	2909.31	2390.74	2248.54	2833.05	1846.64	3830.45	4662.05	3326.57	4683.83
6065	902.892	2	1803.77	64.5099	0.52505	4.9169	B5XJ70	Tyrosine--tRNA ligase OS=Streptococcus pyogenes serotype M49 (strain NZ131) OX=471876 GN=tyrS PE=3	FGKSEGNAVWLDADK					0					FGKSEGNAVWLDADK	[3] Phosphoglycery	6.613	-0.918012	3	STGKKFGKSEGNAVW	K	232								5342.12	5199.11	3858.91	3780.14	4139.03	2673.06	2634.1	3004.06	1084.29	2242.95	2517.04	1577.87	2664.22	3019.25	1967.43	3108.15
6144	758.377	2	1514.74	87.7151	0.8658	4.36288	A0A0H3BWG0	DNA-directed RNA polymerase subunit beta' OS=Streptococcus pyogenes serotype M49 (strain NZ131) OX=471876 GN=rpoC PE=3	KNLGNIIAETFK					0					KNLGNIIAETFK	[1] Phosphoglycery	6.6552	0.441745	4	INVPFKKKNLGNIIA	K	610								3230.69	3611.45	1491.68	2279.66	3005.9	1774.09	1639.38	1494.94	1156.03	1729.17	1878.57	795.525	2072.09	2431.1	1457.01	1834.97
6160	545.595	3	1633.76	45.5246	0.5663	2.77008	A0A0H3C168	Thioredoxin OS=Streptococcus pyogenes serotype M49 (strain NZ131) OX=471876 GN=trx2 PE=3	DGEVVKQVAGVHTK					0					DGEVVKQVAGVHTK	[6] Phosphoglycery	7.061	-4.43167	3	KKDGEVVKQVAGVHT	K	85								2274.51	3487.5	2854.58	2324.66	3663.59	2531.79	3549.6	4385.61	3625.95	1573.25	2176.8	1742.6	3493.74	4414.41	2578.05	4122.85
6165	898.376	2	1794.74	71.6153	0.5252	4.84765	B5XIW7	Chaperonin GroEL OS=Streptococcus pyogenes serotype M49 (strain NZ131) OX=471876 GN=groEL PE=3	SEKVGEYISEAMER					0					SEKVGEYISEAMER	[3] Phosphoglycery	8.0761	-0.408299	17	AVSSRSEKVGEYISE	K	155								5394.29	4722.62	2083.2	5145.45	2627.27	1777.05	2649.53	3299.72	1803.91	3345.86	3529.18	1874.38	4538.25	3874.31	2829.18	4407.56
6275	833.427	2	1664.84	62.5939	0.368667	4.9169	B5XHZ0	Chaperone protein DnaK OS=Streptococcus pyogenes serotype M49 (strain NZ131) OX=471876 GN=dnaK PE=3	LEALNEKAQALAVK					0					LEALNEKAQALAVK	[7] Phosphoglycery	7.5211	0.284524	4	KLEALNEKAQALAVK	K	564								3724.44	3747.12	2659.4	1374.35	1659.24	1266.19	1270.06	1435.87	941.843	1375.52	1564.38	803.895	1741.35	1958.97	1226.79	1882.52
6352	841.931	2	1681.85	68.3492	0.60695	4.70914	B5XJ39	50S ribosomal protein L2 OS=Streptococcus pyogenes serotype M49 (strain NZ131) OX=471876 GN=rplB PE=3	AYIIAPKGLEVGQR					0					AYIIAPKGLEVGQR	[7] Phosphoglycery	7.3774	1.77015	13	KAYIIAPKGLEVGQR	K	108								4954.04	6098.52	3868.67	2057.96	2327.16	1575.2	1568.21	1772.14	1154.17	1761.2	1825.2	1239.73	2032.3	2352.42	1626.4	2107.53
6359	576.612	3	1726.82	35.1102	0.62005	2.83934	A0A0H3C1S0	CsbD domain-containing protein OS=Streptococcus pyogenes serotype M49 (strain NZ131) OX=471876 GN=Spy49_1665c PE=3	SKIEQASGGLKEGAGK					0					SKIEQASGGLKEGAGK	[11] Phosphoglycery	6.2849	0.776422	3	EQASGGLKEGAGKLT	K	18								792.27	1329.58	780.596	72.4316	139.729	71.6659	852.884	1079.03	932.822	333.56	568.037	397.001	1630.09	1941.85	1236.99	2765.14
6363	746.674	3	2237	28.9121	0.648067	3.73961	A0A0H3BZQ5	SSU ribosomal protein S1p OS=Streptococcus pyogenes serotype M49 (strain NZ131) OX=471876 GN=rpsA PE=4	ALEERPAQAEGDNKEEKR					0					ALEERPAQAEGDNKEEKR	[14] Phosphoglycery	6.7034	1.2369	3	AQAEGDNKEEKRQSR	K	362								3746.42	4223.54	2188.29	457.992	1246.86	1072.29	3583.5	4128.64	2921.68	975.684	1312.52	844.085	6012.03	5714.6	5118.71	5340.92
6524	504.907	3	1511.7	46.091	0.771233	2.63158	A0A0H3C1S0	CsbD domain-containing protein OS=Streptococcus pyogenes serotype M49 (strain NZ131) OX=471876 GN=Spy49_1665c PE=3	EAVEGAVDAVKEK					0					EAVEGAVDAVKEK	[11] Phosphoglycery	7.4433	15.0826	5	EGAVDAVKEKLK	K	62								1082.96	1850.76	1159.7	1319.48	1978.86	1481.81	3089.23	4324.67	3142.38	1907.6	3112.39	2117.78	3192.03	4753.09	2607.91	4239.75
6625	1148.51	2	2295	68.9488	0.484083	6.23269	B5XM69	2,3-bisphosphoglycerate-dependent phosphoglycerate mutase OS=Streptococcus pyogenes serotype M49 (strain NZ131) OX=471876 GN=gpmA PE=3	NKAEAAEQFGDEQVHIWR	NKAEAAEQFGDEQVHIWR	[2] Phosphoglycery	100.11	0.720693	17	100	GALTGKNKAEAAEQF	K	98	NKAEAAEQFGDEQVHIWR	[2] Phosphoglycery	7.6531	0.710439	15	GALTGKNKAEAAEQF	K	98								6226.13	3889.68	1107.78	3740.93	2335.02	750.246	2773.56	1603.21	556.911	1370.01	967.939	148.132	2324.44	1983.1	1036.98	1383.13
6717	683.858	2	1365.7	41.9089	0.702467	3.87812	B5XIY5	30S ribosomal protein S2 OS=Streptococcus pyogenes serotype M49 (strain NZ131) OX=471876 GN=rpsB PE=3	KEVALLNKQR					0					KEVALLNKQR	[8] Phosphoglycery	7.3479	-0.64747	2	KEVALLNKQRARLEK	K	139								679.345	753.885	554.065	323.944	431.634	321.368	1413.51	1771.32	1167.37	970.052	1055.85	634.892	2695.02	3062.01	2504.42	2834.89
6751	779.881	2	1557.75	71.4103	1.00952	4.43213	B5XJ52	50S ribosomal protein L18 OS=Streptococcus pyogenes serotype M49 (strain NZ131) OX=471876 GN=rplR PE=3	AVAKGISEVVFDR					0					AVAKGISEVVFDR	[4] Phosphoglycery	6.7811	2.30156	4	VAERAVAKGISEVVF	K	86								3547.06	3922.06	2271.91	4778.67	5973.24	3925.87	3503.14	3936.87	2615.25	3209.04	3967.99	2299.73	3712.75	4371.04	2868.48	3673.95
6768	1109.48	2	2216.94	79.826	0.64805	6.09418	A0A0H3BYL1	Pyruvate kinase OS=Streptococcus pyogenes serotype M49 (strain NZ131) OX=471876 GN=pyk PE=3	TELFADDAKEFSYVTGEK	TELFADDAKEFSYVTGEK	[9] Phosphoglycery	45.52	-1.26424	2	99.99	ELFADDAKEFSYVTG	K	104	TELFADDAKEFSYVTGEK	[9] Phosphoglycery	7.2549	-1.27486	15	ELFADDAKEFSYVTG	K	104								5588.07	5891.69	2785.75	2751.1	3129.65	1742.08	2764.27	2422.18	1679.22	2213.21	2519.27	968.571	2854.18	3012.5	1815.5	2670.76
6811	893.927	2	1785.84	81.3808	0.42265	4.9169	B5XJ35	30S ribosomal protein S10 OS=Streptococcus pyogenes serotype M49 (strain NZ131) OX=471876 GN=rpsJ PE=3	TLDTAAEKIVETATR	TLDTAAEKIVETATR	[8] Phosphoglycery	67.35	0.254682	3	100	TLDTAAEKIVETATR	K	24	TLDTAAEKIVETATR	[8] Phosphoglycery	7.6345	0.241505	14	TLDTAAEKIVETATR	K	24								4322.86	3114.13	1659.07	1740.41	1679.3	1228.42	1465.77	1269.64	790.456	1572.99	1720.39	649.422	1921	1939.79	1200.98	2042.18
6867	831.822	2	1661.63	39.1471	0.688867	4.43213	B5XHZ0	Chaperone protein DnaK OS=Streptococcus pyogenes serotype M49 (strain NZ131) OX=471876 GN=dnaK PE=3	MMKDAEANAEADAK					0					MMKDAEANAEADAK	[3] Phosphoglycery	7.8184	-1.23709	6	EEIDRMMKDAEANAE	K	487								1462.39	2117.19	1510.31	1707.75	2138.27	1578.5	2577.67	3098.58	2394.26	1967.9	2709.19	1787.26	3148.86	3821.35	3154.99	3188.77
6888	528.593	3	1582.76	49.1119	0.648167	2.28532	B5XKI2	Triosephosphate isomerase OS=Streptococcus pyogenes serotype M49 (strain NZ131) OX=471876 GN=tpiA PE=3	KPIIAGNWKMNK					0					KPIIAGNWKMNK	[9] Phosphoglycery|[10] Oxidation	7.3053	0.332885	2	PIIAGNWKMNKNPQE	K	12								1551.39	3017.18	2746.05	1423.75	2666.8	1699.95	2333.27	3330.37	2506.05	998.727	1658.58	1287.38	2503.89	3238.94	1759.36	3087.56
6915	485.554	3	1453.64	46.2475	0.927467	2.21607	A0A0H3BVD7	Aldehyde-alcohol dehydrogenase OS=Streptococcus pyogenes serotype M49 (strain NZ131) OX=471876 GN=adhE PE=3	SYHTYFVNKK					0					SYHTYFVNKK	[9] Phosphoglycery	6.7686	8.47011	5	YHTYFVNKKEKALLE	K	284								1820.58	2676.29	1957.25	1187.99	1419.21	1051.08	2819.66	3830.17	2568.22	1337.16	2017.49	1283.72	3314.42	4419.13	2347.88	4224.56
7645	683.853	2	1365.69	62.7578	0.422733	3.53186	B5XIW7	Chaperonin GroEL OS=Streptococcus pyogenes serotype M49 (strain NZ131) OX=471876 GN=groEL PE=3	TGIIDPVKVTR					0					TGIIDPVKVTR	[8] Phosphoglycery	7.1302	0.815792	3	TGIIDPVKVTRSALQ	K	495								1740.81	1929.33	1493.19	1008.5	1047.79	924.817	1078.19	1491.95	976.542	1176.03	1477.93	1038.48	1286.86	1731.31	1081.81	1333.33
7745	456.241	3	1365.7	41.9499	0.579367	1.93906	B5XIY5	30S ribosomal protein S2 OS=Streptococcus pyogenes serotype M49 (strain NZ131) OX=471876 GN=rpsB PE=3	KEVALLNKQR					0					KEVALLNKQR	[8] Phosphoglycery	7.3479	-0.285353	2	KEVALLNKQRARLEK	K	139								210.463	553.888	92.5416	196.173	265.256	167.172	891.512	1675.49	1212.59	429.253	888.959	546.512	1529.3	2346.27	1299.6	2382.06
7889	510.903	3	1529.69	75.8294	0.52505	2.90859	A0A0H3BZL9	PTS system, fructose-specific IIABC component OS=Streptococcus pyogenes serotype M49 (strain NZ131) OX=471876 GN=fruA PE=4	KDIVHDFDVFK					0					KDIVHDFDVFK	[1] Phosphoglycery	7.2729	4.93514	4	MITKLVKKDIVHDFD	K	35								1177.29	3948.87	1904.62	809.15	2295.56	1253.89	574.037	936.432	836.717	411.982	1068.8	533.438	659.905	987.593	312.673	1210.85
8034	714.786	2	1427.56	29.2397	0.87315	3.73961	B5XHZ0	Chaperone protein DnaK OS=Streptococcus pyogenes serotype M49 (strain NZ131) OX=471876 GN=dnaK PE=3	DAEANAEADAKR	DAEANAEADAKR	[11] Phosphoglycery	40.24	1.21347	5	100	ANAEADAKRKEEVDL	K	498	DAEANAEADAKR	[11] Phosphoglycery	8.2595	1.12694	14	ANAEADAKRKEEVDL	K	498								2833.82	3663.3	2687.21	1650.84	1894.6	1745.89	2734.6	3259.13	2695.02	2052.33	2671.28	1866.43	3630.4	3921.96	3499.58	3665.35
8163	624.297	3	1869.87	72.3584	0.607133	3.04709	A0A0H3C1H3	Fructose-bisphosphate aldolase class II OS=Streptococcus pyogenes serotype M49 (strain NZ131) OX=471876 GN=fba PE=4	FLAPGMKAVQGAVEER	FLAPGMKAVQGAVEER	[7] Phosphoglycery	80.03	0.177261	11	100	KFLAPGMKAVQGAVE	K	274	FLAPGMKAVQGAVEER	[7] Phosphoglycery	8.2516	0.164675	14	KFLAPGMKAVQGAVE	K	274								798.79	5511.87	1867.98	761.125	2299.3	1332.2	715.822	1855.17	1762.06	1161.01	2825.61	1879.82	1963.87	2499.13	985.735	4780.21
8318	1042.49	2	2082.96	72.2429	0.586883	5.81717	B5XIF1	Phosphoglycerate kinase OS=Streptococcus pyogenes serotype M49 (strain NZ131) OX=471876 GN=pgk PE=3	VDFNVPLKDGVITNDNR					0					VDFNVPLKDGVITNDNR	[8] Phosphoglycery	7.4255	0.88103	16	VDFNVPLKDGVITND	K	27								3499.33	3029.22	2146.44	1356.06	1206.26	871.246	1153.5	988.632	710.48	1766.65	1692.42	1068.84	2124.22	2034.12	1508.71	2519.02
8414	761.359	3	2281.05	78.1962	0.4638	4.22438	A0A0H3C1H3	Fructose-bisphosphate aldolase class II OS=Streptococcus pyogenes serotype M49 (strain NZ131) OX=471876 GN=fba PE=4	QAPVLIQTSMGAAKYMGGYK					0					QAPVLIQTSMGAAKYMGGYK	[14] Phosphoglycery	7.152	0.919319	6	QTSMGAAKYMGGYKV	K	55								2602.84	3145.17	1374.62	1297.15	1294.2	14.0962	1826.42	1734.19	1041.72	1872.79	2078.07	943.477	2809.73	3338.48	1688.09	4083.91
8559	562.931	3	1685.77	42.6933	0.48435	2.70083	B5XJR1	Elongation factor G OS=Streptococcus pyogenes serotype M49 (strain NZ131) OX=471876 GN=fusA PE=3	SKADQDKMGVALQK					0					SKADQDKMGVALQK	[7] Phosphoglycery	6.9255	1.4679	2	KSKADQDKMGVALQK	K	421								867.361	1294.24	905.511	919.736	1130.53	998.561	1931.68	2151.57	1972.5	1028.74	1417.52	994.577	2578.45	2997.1	1998.34	2965.89
8714	917.414	2	1832.81	69.2559	0.3817	5.19391	B5XK62	50S ribosomal protein L1 OS=Streptococcus pyogenes serotype M49 (strain NZ131) OX=471876 GN=rplA PE=3	TGTVTMDVAKAVEESK					0					TGTVTMDVAKAVEESK	[10] Phosphoglycery	7.1001	0.927447	6	TVTMDVAKAVEESKG	K	151								2992.48	2922.47	1918.09	1055.79	1073.54	550.687	1362.76	1353.83	716.793	1165.45	1307.5	825.116	1938.61	2107.04	1488.87	2165.72
8727	748.838	2	1495.66	57.0228	0.443133	4.01662	A0A0H3BYL1	Pyruvate kinase OS=Streptococcus pyogenes serotype M49 (strain NZ131) OX=471876 GN=pyk PE=3	EFSYVTGEKIR					0					EFSYVTGEKIR	[9] Phosphoglycery	6.919	0.639066	2	FSYVTGEKIRVATTQ	K	113								1402.03	2187.86	1381.59	140.596	751.685	597.793	863.319	1064.83	966.568	1168.09	997.978	813.858	1489.86	1729.19	939.675	1470.85
8844	685.812	2	1369.61	34.844	1.2344	3.67036	B5XKP7	ATP synthase subunit b OS=Streptococcus pyogenes serotype M49 (strain NZ131) OX=471876 GN=atpF PE=3	LVAEATDEAKR					0					LVAEATDEAKR	[10] Phosphoglycery	6.3086	-2.95126	3	AEATDEAKRLKEKAL	K	104								2025.68	2861.45	2199.99	1345.32	2415.83	1850.27	2559.29	3089.42	2550.4	1421.75	2113.48	1537.28	2528.58	3325.43	2640.27	2636.55
8866	840.382	2	1678.75	81.647	0.34075	4.77839	B5XK62	50S ribosomal protein L1 OS=Streptococcus pyogenes serotype M49 (strain NZ131) OX=471876 GN=rplA PE=3	VSFDADKLVENFK					0					VSFDADKLVENFK	[7] Phosphoglycery	6.9161	0.621765	3	KVSFDADKLVENFKA	K	184								2605.86	117.709	1312.75	1011.2	1378.69	893.195	945.217	970.823	718.328	1035.83	1214.81	449.741	1118.77	1115.82	606.637	1407.59
8973	1040.03	2	2078.04	83.5423	0.4636	6.16343	A0A0H3BYQ9	PTS system, IIB component OS=Streptococcus pyogenes serotype M49 (strain NZ131) OX=471876 GN=Spy49_0834 PE=4	VKVTPSLLLNPEEMAAAK					0					VKVTPSLLLNPEEMAAAK	[2] Phosphoglycery	6.1605	0.456919	3	SDPASKVKVTPSLLL	K	119								1122.42	1172.46	610.117	909.957	1026.7	601.906	1168.05	1102.68	656.848	1746.65	1747.22	919.09	1725.37	2143.39	1600.54	2878.76
9086	722.811	2	1443.61	25.1003	1.08377	3.67036	B5XIF1	Phosphoglycerate kinase OS=Streptococcus pyogenes serotype M49 (strain NZ131) OX=471876 GN=pgk PE=3	KESKNDEELGK					0					KESKNDEELGK	[4] Phosphoglycery	6.6357	-4.10959	2	VDGKKESKNDEELGK	K	130								721.586	7402.18	595.408	437.075	635.895	885.851	2798.08	3068.64	2557.51	1441.93	1852.24	1443.85	2886.3	3628.93	3459.79	2904.18
9099	707.808	2	1413.6	51.1515	0.4638	3.60111	B5XK64	Ribosome-recycling factor OS=Streptococcus pyogenes serotype M49 (strain NZ131) OX=471876 GN=frr PE=3	ATDDAIKEIDR					0					ATDDAIKEIDR	[7] Phosphoglycery	6.1329	-0.0827068	2	KATDDAIKEIDRMTA	K	169								1493.11	1407.83	1034.37	678.914	1073.65	916.672	1043.67	1114.85	978.362	1133.47	1362.57	885.1	1391.54	1619.31	1255.57	1669.36
9367	790.857	2	1579.7	49.1529	0.381967	4.36288	A0A0H3BXI0	Uncharacterized protein OS=Streptococcus pyogenes serotype M49 (strain NZ131) OX=471876 GN=Spy49_1001c PE=3	TQIKSTLTYDDK					0					TQIKSTLTYDDK	[4] Phosphoglycery	6.8893	-1.56488	3	MEKTQIKSTLTYDD	K	7								588.026	1186.74	634.878	674.192	975.162	677.298	1369.54	1475.74	1006.12	1149.93	1423.87	937.775	1862.7	2074.64	1288.79	2173.57
9413	749.879	2	1497.74	56.3209	0.245733	4.08587	B5XIW8	Co-chaperonin GroES OS=Streptococcus pyogenes serotype M49 (strain NZ131) OX=471876 GN=groES PE=3	KATVLAVSETGVR					0					KATVLAVSETGVR	[1] Phosphoglycery	7.3538	-0.165248	2	THKESTRKATVLAVS	K	36								1195.98	1654.66	1048.79	628.417	554.217	465.008	1100.44	1108	831.7	710.418	1070.38	433.007	1121.92	1164.44	822.278	1361.17
9593	557.285	3	1668.83	69.3919	0.504567	2.77008	B5XMC3	Arginine deiminase OS=Streptococcus pyogenes serotype M49 (strain NZ131) OX=471876 GN=arcA PE=3	NTITNAILESKGLK	NTITNAILESKGLK	[11] Phosphoglycery	41.14	0.0648618	2	90.32	TNAILESKGLKLIKI	K	380	NTITNAILESKGLK	[11] Phosphoglycery	8.0307	0.0507602	13	TNAILESKGLKLIKI	K	380								279.154	1458.92	906.548	415.646	1318.6	803.926	510.503	869.331	990.695	556.621	1129.41	798.971	851.892	1067.77	588.213	1721.88
9739	827.055	3	2478.14	78.9803	0.46385	4.57064	A0A0H3BYQ9	PTS system, IIB component OS=Streptococcus pyogenes serotype M49 (strain NZ131) OX=471876 GN=Spy49_0834 PE=4	DACAIAKEVPDLEAVNVANVGR					0					DACAIAKEVPDLEAVNVANVGR	[3] Carbamidomethyl|[7] Phosphoglycery	6.4787	-0.946306	7	KDACAIAKEVPDLEA	K	93								33.7664	490.479	22.6533	59.963	222.562	58.2115	1758.12	1678.71	996.464	1646.24	2692.62	1066.17	2064.33	2608.35	1263.91	4302.32
9797	931.872	2	1861.73	40.456	1.1453	4.77839	B5XKI2	Triosephosphate isomerase OS=Streptococcus pyogenes serotype M49 (strain NZ131) OX=471876 GN=tpiA PE=3	SATQDDAQNMCKAVR					0					SATQDDAQNMCKAVR	[11] Carbamidomethyl|[12] Phosphoglycery	7.4535	-1.92538	7	DDAQNMCKAVRDVVA	K	189								1488.61	2792.06	1996.73	2610.74	2323.16	1784.84	3362.01	3554.85	2682.08	1827.37	2350.88	1419.38	3827.67	4145.33	3146.02	3373.03
9818	555.604	3	1663.79	68.083	0.3686	2.70083	A0A0H3C114	Inosine-5'-monophosphate dehydrogenase OS=Streptococcus pyogenes serotype M49 (strain NZ131) OX=471876 GN=guaB PE=3	DIEKVIEFPHAAK					0					DIEKVIEFPHAAK	[4] Phosphoglycery	6.9701	1.7146	2	ITIKDIEKVIEFPHA	K	208								1748.77	2211.38	1180.46	1397.87	1740.45	738.467	1028.99	1214.7	737.096	736.257	1057.62	665.049	1099.3	1328.39	650.724	1393.1
9945	741.046	3	2220.12	70.4829	0.361233	4.15512	B5XIW7	Chaperonin GroEL OS=Streptococcus pyogenes serotype M49 (strain NZ131) OX=471876 GN=groEL PE=3	AIAQPVSGKEAIAQVAAVSSR					0					AIAQPVSGKEAIAQVAAVSSR	[9] Phosphoglycery	7.3236	0.549067	8	IAQPVSGKEAIAQVA	K	140								831.262	1263.7	0	313	511.554	348.757	819.741	972.356	886.831	789.005	1198.39	772.501	1022.71	1273.68	854.299	1648.45
10138	482.214	3	1443.62	25.1003	1.00923	2.14681	B5XIF1	Phosphoglycerate kinase OS=Streptococcus pyogenes serotype M49 (strain NZ131) OX=471876 GN=pgk PE=3	KESKNDEELGK					0					KESKNDEELGK	[4] Phosphoglycery	6.6357	5.98591	2	VDGKKESKNDEELGK	K	130								629.206	2866.58	2068.38	488.085	744.25	1591.22	1968.1	2639.66	2281.57	1054.33	1586.34	1216.43	2067.94	3147.8	2179.82	2485.19
10187	923.448	2	1844.88	76.4159	0.443133	5.54017	B5XLE2	50S ribosomal protein L10 OS=Streptococcus pyogenes serotype M49 (strain NZ131) OX=471876 GN=rplJ PE=3	VINDFTKTADALEIK					0					VINDFTKTADALEIK	[7] Phosphoglycery	6.7355	0.259184	2	KVINDFTKTADALEI	K	102								2525.52	2924.74	1280.75	660.849	935.955	490.456	773.445	545.611	282.469	703.226	729.691	221.49	910.314	849.671	469.296	1396.18
10307	927.409	2	1852.8	80.8146	0.484217	4.98615	B5XMC1	Ornithine carbamoyltransferase OS=Streptococcus pyogenes serotype M49 (strain NZ131) OX=471876 GN=arcB PE=3	FGVKEMEVTDEVFR					0					FGVKEMEVTDEVFR	[4] Phosphoglycery	6.4474	4.22592	5	VAEKFGVKEMEVTDE	K	294								1629.75	2033.77	1391.59	1153.35	1400.59	540.906	1177.74	1170	539.82	1234.43	1337.72	287.169	1565.14	1562.02	650.26	2295.84
10467	838.916	2	1675.82	49.3169	0.422933	4.70914	B5XHZ0	Chaperone protein DnaK OS=Streptococcus pyogenes serotype M49 (strain NZ131) OX=471876 GN=dnaK PE=3	DLGTQKEQHIVIK					0					DLGTQKEQHIVIK	[6] Phosphoglycery	7.4733	-0.326752	2	AKDLGTQKEQHIVIK	K	465								1671.48	1021.09	677.403	514.713	402.255	326.044	1081.05	1101.13	496.681	580.96	598.782	313.557	1386.33	1560.75	1124.09	1219.9
10733	937.917	2	1873.82	44.9787	0.52545	5.12465	A0A0H3BXI0	Uncharacterized protein OS=Streptococcus pyogenes serotype M49 (strain NZ131) OX=471876 GN=Spy49_1001c PE=3	LKDTISDTVNSDEAAK					0					LKDTISDTVNSDEAAK	[16] Phosphoglycery	7.2941	0.136796	7	VNSDEAAK	K	162								808.408	1065.04	758.936	130.817	246.598	155.66	902.965	802.451	620.809	891.61	897.767	700.661	1753.83	1967.54	1353.32	2982.66
10970	599.255	3	1794.74	71.6153	0.430183	2.97784	B5XIW7	Chaperonin GroEL OS=Streptococcus pyogenes serotype M49 (strain NZ131) OX=471876 GN=groEL PE=3	SEKVGEYISEAMER					0					SEKVGEYISEAMER	[3] Phosphoglycery	8.0761	2.06389	17	AVSSRSEKVGEYISE	K	155								943.291	1754.31	920.006	475.628	973.166	521.817	442.431	1160.62	799.683	740.721	1233.61	743.185	1210.1	1543.2	677.881	2199.98
11014	793.359	2	1584.7	27.0983	0.701967	4.08587	B5XK61	50S ribosomal protein L11 OS=Streptococcus pyogenes serotype M49 (strain NZ131) OX=471876 GN=rplK PE=3	AAGVEKGSGTPNTTK					0					AAGVEKGSGTPNTTK	[6] Phosphoglycery	6.5395	0.269841	2	KKAAGVEKGSGTPNT	K	87								1575.04	1933.95	1575.77	217.175	270.107	274.974	760.116	1017.8	861.221	749.372	970.563	658.445	1138.16	1439.7	1237.83	1458.96
11079	864.414	2	1726.81	35.0692	0.566	4.57064	A0A0H3C1S0	CsbD domain-containing protein OS=Streptococcus pyogenes serotype M49 (strain NZ131) OX=471876 GN=Spy49_1665c PE=3	SKIEQASGGLKEGAGK					0					SKIEQASGGLKEGAGK	[11] Phosphoglycery	6.2849	-0.496411	3	EQASGGLKEGAGKLT	K	18								971.859	989.94	0.543243	46.8124	32.385	13.1598	788.035	722.065	556.276	356.775	399.406	190.296	1840.03	1476.07	1619.62	2022.7
11254	823.717	3	2468.13	57.6707	0.545533	4.43213	B5XKI1	Elongation factor Tu OS=Streptococcus pyogenes serotype M49 (strain NZ131) OX=471876 GN=tuf PE=3	LPTSVNQPKDYASIDAAPEER					0					LPTSVNQPKDYASIDAAPEER	[9] Phosphoglycery	6.8912	6.96245	6	PTSVNQPKDYASIDA	K	48								578.423	1181.38	616.221	171.86	473.772	310.828	246.023	628.934	662.517	915.848	1201.67	890.493	3071.35	1428.33	656.575	2528.01
11348	986.956	2	1971.9	79.3213	0.402433	5.60942	B5XJR1	Elongation factor G OS=Streptococcus pyogenes serotype M49 (strain NZ131) OX=471876 GN=fusA PE=3	MGVALQKLAEEDPTFR					0					MGVALQKLAEEDPTFR	[7] Phosphoglycery	7.5883	-1.63459	10	KMGVALQKLAEEDPT	K	428								2285.51	2241.33	848.267	1080.04	1170.65	655.85	943.2	840.244	398.521	1104.7	1184.26	390.804	1384.89	1267.17	972.054	1333.39
11701	949.946	2	1897.88	53.2929	0.327633	5.33241	A0A0H3BY45	Ribosome hibernation promoting factor OS=Streptococcus pyogenes serotype M49 (strain NZ131) OX=471876 GN=hpf PE=3	TKNVTLKPMDVEEAR					0					TKNVTLKPMDVEEAR	[2] Phosphoglycery	6.0599	-3.79671	5	EVQVVRTKNVTLKPM	K	131								726.671	491.487	245.983	366.334	122.854	63.6874	750.158	805.172	215.608	562.967	490.675	121.764	1475.73	1547.08	969.154	1120.98
11724	741.843	2	1481.67	57.8755	0.72245	3.94737	A0A0H3BY45	Ribosome hibernation promoting factor OS=Streptococcus pyogenes serotype M49 (strain NZ131) OX=471876 GN=hpf PE=3	REDGNLGLIEAK					0					REDGNLGLIEAK	[12] Phosphoglycery	6.6971	-3.20734	2	NLGLIEAK	K	182								1542.45	2506.52	1384.71	940.877	1360.19	1170.2	1363.25	1629.38	885.554	1830.78	1180.29	748.413	1612.21	1397.7	1213.98	2027.53
11868	817.884	2	1633.75	45.3813	0.4639	4.70914	A0A0H3C168	Thioredoxin OS=Streptococcus pyogenes serotype M49 (strain NZ131) OX=471876 GN=trx2 PE=3	DGEVVKQVAGVHTK					0					DGEVVKQVAGVHTK	[6] Phosphoglycery	7.061	-11.2379	3	KKDGEVVKQVAGVHT	K	85								1008.16	862.607	559.646	1379.75	1504.81	971.926	2108.16	2187.43	1511.25	671.598	792.933	555.93	1998.27	2194.4	1767.31	1538.53
12104	816.852	2	1631.69	31.1556	0.627433	4.22438	A0A0H3BZZ5	SclB protein OS=Streptococcus pyogenes serotype M49 (strain NZ131) OX=471876 GN=sclB PE=4	DGEAGAQGPAGPKGPR					0					DGEAGAQGPAGPKGPR	[13] Phosphoglycery	6.4409	-3.24139	7	AQGPAGPKGPRGEKG	K	157								355.501	483.615	357.715	59.9052	159.532	195.413	1205.63	1480.27	1252.88	1022.42	1227.03	915.644	1488.66	1789.31	1665.98	1334.65
12229	1030.46	2	2058.9	73.9544	0.504567	5.60942	A0A0H3BZX8	Pyruvate dehydrogenase E1 component beta subunit OS=Streptococcus pyogenes serotype M49 (strain NZ131) OX=471876 GN=acoB PE=4	KEEVNQDPDFYIPLGK					0					KEEVNQDPDFYIPLGK	[1] Phosphoglycery	6.9014	-8.14994	5	PKALYGKKEEVNQDP	K	184								2181.41	3612.19	2193.78	1441.62	1916.64	1500.6	2158.82	972.118	1645.13	1597.81	2087.1	1483.32	1811.82	1557.71	1162.57	2110.89
12456	989.995	2	1977.98	79.3213	0.3817	5.60942	B5XKI1	Elongation factor Tu OS=Streptococcus pyogenes serotype M49 (strain NZ131) OX=471876 GN=tuf PE=3	KQLDEGLAGDNVGILLR					0					KQLDEGLAGDNVGILLR	[1] Phosphoglycery	7.3325	-1.1028	8	TGVEMFRKQLDEGLA	K	268								716.355	729.086	134.153	460.723	733.591	217.392	901.647	951.793	389.044	1142.99	1288.88	347.785	1417.14	1372.43	744.999	2215.3
12630	825.397	2	1648.78	72.8427	0.361433	4.63989	B5XK96	Pyrrolidone-carboxylate peptidase OS=Streptococcus pyogenes serotype M49 (strain NZ131) OX=471876 GN=pcp PE=3	ADGKAAYFSTLPIK					0					ADGKAAYFSTLPIK	[4] Phosphoglycery	5.522	2.40757	2	TPIRADGKAAYFSTL	K	107								1511.02	2052.87	1206.6	738.988	1229.92	683.648	779.697	674.423	457.481	521.859	727.357	450.168	744.415	626.451	531.906	634.781
13561	590.968	3	1769.88	62.3146	0.361217	3.11634	A0A0H3BY05	Carbamate kinase OS=Streptococcus pyogenes serotype M49 (strain NZ131) OX=471876 GN=arcC PE=3	AQQEALISTSKSLVK					0					AQQEALISTSKSLVK	[11] Phosphoglycery	7.8496	1.25869	2	EALISTSKSLVKLIK	K	34								761.124	882.732	545.94	424.867	768.982	323.517	498.77	727.266	460.72	386.225	416.282	191.851	576.553	923.393	425.131	917.185
13592	1068.99	2	2135.96	72.6043	0.422833	5.95568	B5XKL7	50S ribosomal protein L31 type B OS=Streptococcus pyogenes serotype M49 (strain NZ131) OX=471876 GN=rpmE2 PE=3 M	ASKETVEFEGETYPLIR					0					ASKETVEFEGETYPLIR	[3] Phosphoglycery	6.7656	-1.50237	4	SGSTKASKETVEFEG	K	32								1558.73	1261.98	533.807	391.589	258.054	150.205	560.321	511.028	263.715	892.293	656.385	214.219	954.967	1074.88	677.714	1771.01
13630	448.544	3	1342.61	30.4872	0.504567	1.93906	A0A0H3BY96	Phosphate acetyltransferase OS=Streptococcus pyogenes serotype M49 (strain NZ131) OX=471876 GN=pta PE=3	KGKATLEDADK	KGKATLEDADK	[3] Phosphoglycery	61.4	5.61215	7	98.81	FVDIRKGKATLEDAD	K	94	KGKATLEDADK	[3] Phosphoglycery	7.5	5.59463	7	FVDIRKGKATLEDAD	K	94								406.358	317.713	844.154	327.289	382.291	610.216	904.416	1539.97	1273.36	420.549	588.834	434.71	1154.38	1475.67	771.432	1649.07
13812	836.885	2	1671.76	77.2072	0.566083	4.70914	B5XIY5	30S ribosomal protein S2 OS=Streptococcus pyogenes serotype M49 (strain NZ131) OX=471876 GN=rpsB PE=3	LEKFLGGIEDMPR					0					LEKFLGGIEDMPR	[3] Phosphoglycery	7.0536	-0.952428	3	KQRARLEKFLGGIED	K	146								1341.13	1556.86	690.212	1567.77	1457.58	711.945	1120.83	1156.06	427.794	1194.7	1302.03	590.232	1588.63	1662.93	1034.3	1588.74
14113	580.619	3	1738.83	63.6441	0.30715	2.90859	A0A0H3BYT5	NAD-dependent malic enzyme OS=Streptococcus pyogenes serotype M49 (strain NZ131) OX=471876 GN=Spy49_0864 PE=3	MKNQLGQLALEQAK					0					MKNQLGQLALEQAK	[2] Phosphoglycery	6.6038	0.895647	4	MKNQLGQLA	K	2								71.2412	46.4787	17.9509	492.003	826.4	574.393	606.716	881.431	588.349	708.664	1104.79	709.344	1018.89	1373.92	674.217	1630.59
14128	1105.44	1	1104.44	32.7512	0.3817	9.27978	B5XIF1	Phosphoglycerate kinase OS=Streptococcus pyogenes serotype M49 (strain NZ131) OX=471876 GN=pgk PE=3	FEDVDGKK	FEDVDGKK	[7] Phosphoglycery	39.12	0.0607552	11	50	RFEDVDGKKESKNDE	K	126	FEDVDGKK	[7] Phosphoglycery	7.6607	0.0394474	2	RFEDVDGKKESKNDE	K	126								503.027	1158.95	1064.48	164.694	204.417	239.027	75.9173	149.834	184.769	190.556	285.308	313.969	188.949	252.466	267.157	288.822
14285	1101.03	2	2200.06	76.8999	0.320267	6.37119	B5XHZ0	Chaperone protein DnaK OS=Streptococcus pyogenes serotype M49 (strain NZ131) OX=471876 GN=dnaK PE=3	TTPSVVSFKNGEIIVGDAAK					0					TTPSVVSFKNGEIIVGDAAK	[9] Phosphoglycery	7.471	-5.04699	2	TPSVVSFKNGEIIVG	K	43								575.093	580.892	149.429	419.718	445.925	63.3563	637.104	567.339	303.699	733.705	779.483	178.716	1265.69	1171.77	719.901	1855.99
14739	586.277	3	1755.81	73.4089	0.463617	2.90859	B5XKI2	Triosephosphate isomerase OS=Streptococcus pyogenes serotype M49 (strain NZ131) OX=471876 GN=tpiA PE=3	NPQEAKAFVEAVASK					0					NPQEAKAFVEAVASK	[6] Phosphoglycery	7.5321	1.36158	6	NKNPQEAKAFVEAVA	K	21								866.782	2128.54	910.127	124.878	575.353	252.068	379.415	537.491	507.301	327.949	731.679	482.348	726.694	881.198	547.206	1535.47
15100	786.37	2	1570.72	74.3362	0.566	4.22438	B5XJY9	Probable manganese-dependent inorganic pyrophosphatase OS=Streptococcus pyogenes serotype M49 (strain NZ131) OX=471876 GN=ppaC PE=3	KQVVPQLTESFGA					0					KQVVPQLTESFGA	[1] Phosphoglycery	6.4838	-2.00426	2	AGAVSRKKQVVPQLT	K	299								981.079	1329.65	611.428	393.878	651.012	195.588	663.959	690.361	417.253	892.82	1008.05	396.684	757.354	1130.96	548.631	1414.03
15449	942.465	1	941.458	35.3486	0.245733	7.82548	B5XJ99	30S ribosomal protein S4 OS=Streptococcus pyogenes serotype M49 (strain NZ131) OX=471876 GN=rpsD PE=3	LKGSLTR	LKGSLTR	[2] Phosphoglycery	34.44	-0.600617	2	100	SFDAEKLKGSLTRLP	K	174					0											770	805.256	704.561	88.8484	106.518	86.0527	40.2144	55.2755	63.3914	122.281	163.889	217.694	105.835	173.472	192.625	139.585
15543	929.941	2	1857.87	61.5641	0.463817	5.19391	B5XKM7	Enolase OS=Streptococcus pyogenes serotype M49 (strain NZ131) OX=471876 GN=eno PE=3	IEDQLGEVAQYKGIK					0					IEDQLGEVAQYKGIK	[12] Phosphoglycery	7.0276	-4.23566	2	LGEVAQYKGIKSFYN	K	425								1170.83	1262.17	653.204	524.182	523.424	447.45	715.522	733.219	377.08	785.256	828.211	399.17	834.633	810.811	478.183	819.993
15747	994.953	2	1987.89	74.4795	0.504567	5.54017	B5XJR1	Elongation factor G OS=Streptococcus pyogenes serotype M49 (strain NZ131) OX=471876 GN=fusA PE=3	MGVALQKLAEEDPTFR					0					MGVALQKLAEEDPTFR	[1] Oxidation|[7] Phosphoglycery	7.0012	-1.90735	6	KMGVALQKLAEEDPT	K	428								1051.72	1089.28	692.591	1085.18	1152.62	268.336	871.803	694.5	521.607	980.666	893.691	463.158	853.488	1089.05	649.65	1207.74
16578	985.471	1	984.464	40.1562	0.463617	8.3795	A0A0H3C0P8	DNA-binding protein HU OS=Streptococcus pyogenes serotype M49 (strain NZ131) OX=471876 GN=Spy49_1147c PE=3	VPAFKAGK	VPAFKAGK	[5] Phosphoglycery	33.92	-4.29252	2	95.58	ASKVPAFKAGKALKD	K	81					0											652.034	512.58	597.458	239.946	187.208	224.637	208.129	242.131	235.666	391.503	454.21	355.282	382.625	445.26	535.623	417.839
16848	882.929	2	1763.84	52.3042	0.42265	4.84765	B5XJ72	DNA-directed RNA polymerase subunit beta OS=Streptococcus pyogenes serotype M49 (strain NZ131) OX=471876 GN=rpoB PE=3	VVTIVGNANPDDKVR					0					VVTIVGNANPDDKVR	[13] Phosphoglycery	6.5377	-1.3723	3	GNANPDDKVRALTPA	K	376								1167.52	1319.42	928.573	316.525	491.496	272.899	421.478	467.866	334.078	323.733	528.454	277.729	564.372	658.03	396.384	683.571
16922	802.862	2	1603.71	42.4547	0.709583	4.29363	A0A0H3C2K4	Alkyl hydroperoxide reductase C OS=Streptococcus pyogenes serotype M49 (strain NZ131) OX=471876 GN=ahpC PE=3	KHPGEVCPAKWK	KHPGEVCPAKWK	[7] Carbamidomethyl|[10] Phosphoglycery	28.26	-7.24403	2	49.97	PGEVCPAKWKEGAET	K	168	KHPGEVCPAKWK	[7] Carbamidomethyl|[10] Phosphoglycery	7.1778	-7.32105	5	PGEVCPAKWKEGAET	K	168								16.4488	408.695	291.401	226.488	648.449	628.629	904.439	3207.08	1991.11	604.738	1298.92	715.896	3229.25	3845.91	2702.8	2500.37
17229	739.987	3	2216.94	79.826	0.463617	3.53186	A0A0H3BYL1	Pyruvate kinase OS=Streptococcus pyogenes serotype M49 (strain NZ131) OX=471876 GN=pyk PE=3	TELFADDAKEFSYVTGEK	TELFADDAKEFSYVTGEK	[9] Phosphoglycery	45.52	-0.0794164	2	99.99	ELFADDAKEFSYVTG	K	104	TELFADDAKEFSYVTGEK	[9] Phosphoglycery	7.2549	-0.0900315	15	ELFADDAKEFSYVTG	K	104								691.4	1544.74	567.838	315.295	728.468	301.841	285.075	561.683	341.058	217.823	480.469	173.194	598.886	743.374	288.493	753.411
18518	944.93	2	1887.85	73.7775	0.279317	5.12465	A0A0H3BZZ5	SclB protein OS=Streptococcus pyogenes serotype M49 (strain NZ131) OX=471876 GN=sclB PE=4	TPEVPQKPDTAPDTPK					0					TPEVPQKPDTAPDTPK	[7] Phosphoglycery	6.3767	-2.39573	3	KTPEVPQKPDTAPDT	K	275								0	19.7125	48.4504	1000.5	1000.01	640.327	623.865	615.368	268.572	508.057	516.097	259.488	595.416	537.85	379.567	486.643
20664	839.465	1	838.458	48.8325	0.348317	7.20222	A0A0H3C0Z0	Putative ABC transporter OS=Streptococcus pyogenes serotype M49 (strain NZ131) OX=471876 GN=Spy49_1298c PE=4	IGILKK	IGILKK	[5] Phosphoglycery	31.58	1.52019	3	50	CDRIGILKKGKLIFV	K	206					0											564.043	404.705	274.147	252.471	192.662	196.415	180.975	133.942	89.6227	190.629	164.784	117.043	182.092	251.961	200.816	224.311
21641	561.625	3	1681.85	68.3492	0.545517	2.90859	B5XJ39	50S ribosomal protein L2 OS=Streptococcus pyogenes serotype M49 (strain NZ131) OX=471876 GN=rplB PE=3	AYIIAPKGLEVGQR					0					AYIIAPKGLEVGQR	[7] Phosphoglycery	7.1109	5.94812	11	KAYIIAPKGLEVGQR	K	108								578.035	1444.2	693.953	275.427	681.101	351.14	214.834	339.097	335.431	149.453	331.159	270.551	241.073	483.835	176.239	565.281
21841	843.888	2	1685.76	42.7138	0.299783	4.57064	B5XJR1	Elongation factor G OS=Streptococcus pyogenes serotype M49 (strain NZ131) OX=471876 GN=fusA PE=3	SKADQDKMGVALQK					0					SKADQDKMGVALQK	[7] Phosphoglycery	6.9255	-4.48878	2	KSKADQDKMGVALQK	K	421								295.094	182.527	65.2732	106.914	43.6531	112.726	356.367	280.995	179.563	209.418	143.39	82.5523	676.439	685.201	549.393	552.423
21962	1053.5	2	2104.99	77.7529	0.5254	5.88643	B5XIW7	Chaperonin GroEL OS=Streptococcus pyogenes serotype M49 (strain NZ131) OX=471876 GN=groEL PE=3	IALIKSQLETTTSDFDR					0					IALIKSQLETTTSDFDR	[5] Phosphoglycery	7.2426	-2.69107	3	ANRIALIKSQLETTT	K	348								477.978	512.466	124.885	203.277	437.95	51.6978	460.837	442.173	181.57	409.922	455.785	82.3003	624.992	543.399	357.405	951.421
22384	660.332	3	1977.97	79.3213	0.279317	3.73961	B5XKI1	Elongation factor Tu OS=Streptococcus pyogenes serotype M49 (strain NZ131) OX=471876 GN=tuf PE=3	KQLDEGLAGDNVGILLR					0					KQLDEGLAGDNVGILLR	[1] Phosphoglycery	7.3325	-2.0604	8	TGVEMFRKQLDEGLA	K	268								38.0128	168.911	38.6749	13.1111	189.751	51.1308	157.633	313.032	131.584	178.68	374.822	109.575	320.453	385.812	82.245	1002.31
22710	814.374	2	1626.73	47.5437	0.34095	4.50139	A0A0H3C1C5	Putative peroxide resistance protein OS=Streptococcus pyogenes serotype M49 (strain NZ131) OX=471876 GN=Spy49_1183c PE=3	GTYDKTVAQHLAR					0					GTYDKTVAQHLAR	[5] Phosphoglycery	5.6984	-3.79317	3	EAKGTYDKTVAQHLA	K	112								622.22	388.422	223.832	624.12	387.667	383.798	724.156	511.345	390.48	346.218	374.85	160.409	656.486	653.803	629.273	511.38
24107	937.94	2	1873.87	73.191	0.320483	5.12465	B5XHZ0	Chaperone protein DnaK OS=Streptococcus pyogenes serotype M49 (strain NZ131) OX=471876 GN=dnaK PE=3	NEVDQAIFATEKTIK					0					NEVDQAIFATEKTIK	[12] Phosphoglycery	7.691	-3.19492	4	QAIFATEKTIKETEG	K	518								1325.41	1085.98	509.33	942.596	840.398	374.856	755.765	593.187	305.131	546.82	462.58	188.402	540.703	560.763	406.149	742.345
25893	1141.53	2	2281.05	78.1757	0.258833	6.7867	A0A0H3C1H3	Fructose-bisphosphate aldolase class II OS=Streptococcus pyogenes serotype M49 (strain NZ131) OX=471876 GN=fba PE=4	QAPVLIQTSMGAAKYMGGYK					0					QAPVLIQTSMGAAKYMGGYK	[14] Phosphoglycery	7.152	1.05426	6	QTSMGAAKYMGGYKV	K	55								733.459	558.414	90.2505	105.959	47.8731	0	189.724	158.195	17.1358	205.465	195.627	10.7357	483.462	524.95	211.229	578.978
26980	1009.54	1	1008.54	48.7097	0.245917	8.65651	A0A0H3C010	LSU ribosomal protein L7/L12 (L23e) OS=Streptococcus pyogenes serotype M49 (strain NZ131) OX=471876 GN=rplL PE=4	VGVIKAVR	VGVIKAVR	[5] Phosphoglycery	34.65	0.51584	8	100	DKKVGVIKAVREITG	K	13	VGVIKAVR	[5] Phosphoglycery	7.8018	0.492506	4	DKKVGVIKAVREITG	K	13								213.575	0	0	39.0912	29.3828	20.4634	102.38	56.0806	48.3299	148.929	166.707	89.5992	232.183	279.602	230.811	268.637
28402	712.993	3	2135.96	72.5839	0.225433	3.73961	B5XKL7	50S ribosomal protein L31 type B OS=Streptococcus pyogenes serotype M49 (strain NZ131) OX=471876 GN=rpmE2 PE=3 M	ASKETVEFEGETYPLIR					0					ASKETVEFEGETYPLIR	[3] Phosphoglycery	6.7656	-4.26923	4	SGSTKASKETVEFEG	K	32								121.385	245.817	2.92139	60.1959	24.1467	5.48225	112.37	122.041	51.2645	92.1357	71.0509	53.3105	155.598	319.105	74.0949	634.103
28793	615.971	3	1844.89	76.4363	0.245717	3.11634	B5XLE2	50S ribosomal protein L10 OS=Streptococcus pyogenes serotype M49 (strain NZ131) OX=471876 GN=rplJ PE=3	VINDFTKTADALEIK					0					VINDFTKTADALEIK	[7] Phosphoglycery	6.7355	6.1563	2	KVINDFTKTADALEI	K	102								261.065	632.165	290.942	20.2765	124.44	32.5781	67.3786	146.237	61.5965	25.7691	149.698	21.4134	151.894	201.872	61.2534	374.224
29651	663.642	3	1987.9	74.5	0.245733	3.1856	B5XJR1	Elongation factor G OS=Streptococcus pyogenes serotype M49 (strain NZ131) OX=471876 GN=fusA PE=3	MGVALQKLAEEDPTFR					0					MGVALQKLAEEDPTFR	[1] Oxidation|[7] Phosphoglycery	6.6419	3.77799	4	KMGVALQKLAEEDPT	K	428								86.0516	325.272	249.712	19.3431	240.122	28.1975	85.9103	176.097	124.459	109.75	229.743	86.9694	86.8875	247.425	73.8243	494.681
30270	1235.06	2	2468.11	57.6912	0.143333	6.6482	B5XKI1	Elongation factor Tu OS=Streptococcus pyogenes serotype M49 (strain NZ131) OX=471876 GN=tuf PE=3	LPTSVNQPKDYASIDAAPEER					0					LPTSVNQPKDYASIDAAPEER	[9] Phosphoglycery	6.8912	0.0993713	6	PTSVNQPKDYASIDA	K	48								257.792	0	0	49.1169	2.33077	16.9455	128.687	54.5286	41.8118	216.665	179.751	59.7769	367.503	319.461	222.073	417.43
31094	1240.08	2	2478.14	78.9803	0.327883	7.06371	A0A0H3BYQ9	PTS system, IIB component OS=Streptococcus pyogenes serotype M49 (strain NZ131) OX=471876 GN=Spy49_0834 PE=4	DACAIAKEVPDLEAVNVANVGR					0					DACAIAKEVPDLEAVNVANVGR	[3] Carbamidomethyl|[7] Phosphoglycery	6.4787	-3.37557	7	KDACAIAKEVPDLEA	K	93								0	0	0	0	0	0	202.056	141.427	14.423	333.778	387.915	17.942	481.027	448.546	210.489	468.319
31521	911.365	2	1820.72	47.4413	0.2795	4.9169	B5XKI2	Triosephosphate isomerase OS=Streptococcus pyogenes serotype M49 (strain NZ131) OX=471876 GN=tpiA PE=3	DYFHETDEDINKK					0					DYFHETDEDINKK	[12] Phosphoglycery	7.2575	0.672317	2	ETDEDINKKAKAIFA	K	112								171.406	284.161	89.5413	77.2165	66.1466	28.1765	218.354	181.652	93.9284	114.587	153.258	42.2164	303.449	412.481	230.958	400.95
31730	1176.03	2	2350.04	51.1311	0.238367	6.5097	B5XIW7	Chaperonin GroEL OS=Streptococcus pyogenes serotype M49 (strain NZ131) OX=471876 GN=groEL PE=3	SQLETTTSDFDREKLQER	SQLETTTSDFDREKLQER	[14] Phosphoglycery	27.07	4.13342	2	100	TSDFDREKLQERLAK	K	362	SQLETTTSDFDREKLQER	[14] Phosphoglycery	7.1307	4.12341	2	TSDFDREKLQERLAK	K	362								679.754	232.857	167.428	259.31	150.189	9.42038	92.1319	263.094	123.625	84.6221	62.777	2.57631	411.255	466.194	344.274	380.701
32826	772.839	2	1543.66	26.1095	0.266367	4.15512	A0A0H3BYM9	Glyceraldehyde-3-phosphate dehydrogenase OS=Streptococcus pyogenes serotype M49 (strain NZ131) OX=471876 GN=plr PE=3	EAAEKHLHANGAK					0					EAAEKHLHANGAK	[5] Phosphoglycery|[10] Deamidation N	7.0707	-2.3905	3	AKKEAAEKHLHANGA	K	108								42.7771	34.2652	4.20645	96.3559	151.113	111.567	154.069	263.394	143.401	20.8744	20.0874	28.5824	88.103	309.343	229.702	201.674
33722	520.928	3	1559.76	76.8999	0.217883	2.70083	B5XMC1	Ornithine carbamoyltransferase OS=Streptococcus pyogenes serotype M49 (strain NZ131) OX=471876 GN=arcB PE=3	NIALLFEKTSTR	NIALLFEKTSTR	[8] Phosphoglycery	44.11	2.01445	4	100	NIALLFEKTSTRTRA	K	55	NIALLFEKTSTR	[8] Phosphoglycery	7.4241	1.99936	8	NIALLFEKTSTRTRA	K	55								8.7647	168.851	0	3.69519	108.417	0	66.7639	163.989	68.6735	44.7308	172.866	41.2697	122.793	156.616	26.3075	352.276
36207	625.634	3	1873.88	73.1706	0.238367	3.11634	B5XHZ0	Chaperone protein DnaK OS=Streptococcus pyogenes serotype M49 (strain NZ131) OX=471876 GN=dnaK PE=3	NEVDQAIFATEKTIK					0					NEVDQAIFATEKTIK	[12] Phosphoglycery	7.691	5.19249	4	QAIFATEKTIKETEG	K	518								195.746	443.829	158.032	86.5624	185.446	107.549	104.165	210.984	142.907	74.7467	156.739	53.8454	163.629	185.017	65.0032	475.861
36740	693.687	3	2078.04	83.5628	0.22525	3.87812	A0A0H3BYQ9	PTS system, IIB component OS=Streptococcus pyogenes serotype M49 (strain NZ131) OX=471876 GN=Spy49_0834 PE=4	VKVTPSLLLNPEEMAAAK					0					VKVTPSLLLNPEEMAAAK	[2] Phosphoglycery	6.1605	0.516696	3	SDPASKVKVTPSLLL	K	119								0	97.3858	32.9393	13.8228	102.492	16.3256	89.1963	309.903	116.546	89.6247	361.134	204.802	136.797	397.7	166.692	870.671
36741	1112.57	1	1111.56	52.7473	0.163817	9.34903	B5XLE8	GTP cyclohydrolase 1 OS=Streptococcus pyogenes serotype M49 (strain NZ131) OX=471876 GN=folE PE=3	VTGLSKLAR	VTGLSKLAR	[6] Phosphoglycery	27.43	-0.253819	2	100	GRVTGLSKLARAVEV	K	110					0											46.3842	63.1489	65.497	19.1215	0	85.4131	26.4316	74.8587	0	39.1472	137.097	58.8578	88.4777	227.469	78.7742	79.3774
37814	1111.06	2	2220.11	70.4829	0.204783	6.37119	B5XIW7	Chaperonin GroEL OS=Streptococcus pyogenes serotype M49 (strain NZ131) OX=471876 GN=groEL PE=3	AIAQPVSGKEAIAQVAAVSSR					0					AIAQPVSGKEAIAQVAAVSSR	[9] Phosphoglycery	7.3236	-1.59728	8	IAQPVSGKEAIAQVA	K	140								179.892	139.38	0	11.2446	16.8127	3.25393	211.148	50.4646	83.6651	201.034	76.4423	54.9654	222.334	196.878	211.152	247.829
44097	630.292	3	1887.85	73.7775	0.217883	3.11634	A0A0H3BZZ5	SclB protein OS=Streptococcus pyogenes serotype M49 (strain NZ131) OX=471876 GN=sclB PE=4	TPEVPQKPDTAPDTPK					0					TPEVPQKPDTAPDTPK	[7] Phosphoglycery	6.3767	2.14025	3	KTPEVPQKPDTAPDT	K	275								1.50551	0.197232	0	74.8243	236.377	84.784	64.0262	143.382	69.3547	60.187	93.4759	15.2539	43.2214	98.5491	6.87454	152.82
46920	702.679	3	2105.02	77.7529	0.176917	3.67036	B5XIW7	Chaperonin GroEL OS=Streptococcus pyogenes serotype M49 (strain NZ131) OX=471876 GN=groEL PE=3	IALIKSQLETTTSDFDR					0					IALIKSQLETTTSDFDR	[5] Phosphoglycery	7.2426	10.6268	2	ANRIALIKSQLETTT	K	348								12.0525	113.374	0	5.25889	118.575	6.12671	104.554	48.4919	4.83414	8.79275	62.09	37.4718	27.6367	133.539	30.4558	305.569
56502	1114.46	1	1113.45	30.3848	0.217883	9.76454	A0A0H3C1S0	CsbD domain-containing protein OS=Streptococcus pyogenes serotype M49 (strain NZ131) OX=471876 GN=Spy49_1665c PE=3	GKELADDAK	GKELADDAK	[2] Phosphoglycery	38.17	-3.93314	2	99.99	EKTIAKGKELADDAK	K	44					0											0	8.12292	0	0	0	0	0	0	0	0	22.9301	18.614	25.5139	42.7816	64.1336	56.8073
[truncated: 32 more columns]

## Sheet: Exp 1 DDA
																Spectral counts
																THY 0.8	THY ME	THY exp	THY stat	CDMF ME		CDMF exp	CDMF stat		CDM- ME	CDM- exp	CDM- stat		Mixtures
Feature	m/z	Charge	Mass	Retention time (min)	UniProt Acc. No.	Protein name	Peptide sequence	Modifications [position]	Peptide score	Mass error (ppm)	15 AS window	Residue	Position	Local probab	Spectral counts	21042021_Spy_Phos_1_THY08_DDA_01	21042021_Spy_Phos_2_THY15_DDA_01	21042021_Spy_Phos_3_THYexpo_DDA_01	21042021_Spy_Phos_4_THYstat_DDA_01	21042021_Spy_Phos_5_Fru15_DDA_01	30042021_Spy_Phos_5_Fru15_DDA_01	21042021_Spy_Phos_6_Fruexpo_DDA_01	21042021_Spy_Phos_7_Frustat_DDA_01	30042021_Spy_Phos_7_Frustat_DDA_01	21042021_Spy_Phos_8_CDM15_DDA_01	21042021_Spy_Phos_9_CDMexpo_DDA_01	21042021_Spy_Phos_10_CDMstat_DDA_01	30042021_Spy_Phos_10_CDMstat_DDA_01	28042021_Spy_Mix_MagReSyn_DDA_02	28042021_Spy_Mix_MagReSyn_DDA_03
1334	629.301	2	1256.59	38.0617	A0A0H3C0P8	DNA-binding protein HU OS=Streptococcus pyogenes serotype M49 (strain NZ131) OX=471876 GN=Spy49_1147c PE=3 SV=1	VAEATELTKK	[9] Phosphoglyceryl (K)	50.92	-1.59643	AEATELTKKDSAAAV	K	19	50	2	0	0	0	0	0	0	0	1	0	0	1	0	0	0	0
2011	485.235	3	1452.68	66.5718	B5XKM7	Enolase OS=Streptococcus pyogenes serotype M49 (strain NZ131) OX=471876 GN=eno PE=3 SV=1	WGAEVFHALKK	[10] Phosphoglyceryl (K)	32.06	2.04514	AEVFHALKKILKERG	K	190	50	1	0	0	0	0	0	0	0	1	0	0	0	0	0	0	0
828	493.243	2	984.471	40.537	A0A0H3C0P8	DNA-binding protein HU OS=Streptococcus pyogenes serotype M49 (strain NZ131) OX=471876 GN=Spy49_1147c PE=3 SV=1	VPAFKAGK	[5] Phosphoglyceryl (K)	24.37	2.70369	ASKVPAFKAGKALKD	K	81	90.83	1	0	0	0	0	0	0	0	1	0	0	0	0	0	0	0
844	786.87	2	1571.73	42.3768	B5XKI2	Triosephosphate isomerase OS=Streptococcus pyogenes serotype M49 (strain NZ131) OX=471876 GN=tpiA PE=3 SV=1	VQYGGSVKPENVK	[8] Phosphoglyceryl (K)	62.36	1.69471	VQYGGSVKPENVKDY	K	216	99.98	3	0	0	0	0	1	0	0	1	0	0	0	0	0	0	1
2501	786.869	2	1571.72	42.9303	B5XKI2	Triosephosphate isomerase OS=Streptococcus pyogenes serotype M49 (strain NZ131) OX=471876 GN=tpiA PE=3 SV=1	VQYGGSVKPENVK	[8] Phosphoglyceryl (K)	54.32	0.659662	VQYGGSVKPENVKDY	K	216	99.97	2	1	1	0	0	0	0	0	0	0	0	0	0	0	0	0
363	572.283	3	1713.83	44.4936	B5XKI1	Elongation factor Tu OS=Streptococcus pyogenes serotype M49 (strain NZ131) OX=471876 GN=tuf PE=3 SV=1	GQVIAKPGSINPHTK	[6] Phosphoglyceryl (K)	66.28	-10.449	ERGQVIAKPGSINPH	K	299	100	7	1	0	0	0	1	0	0	1	0	1	1	0	0	0	2
2192	553.599	3	1657.78	67.5256	A0A0H3BZL9	PTS system, fructose-specific IIABC component OS=Streptococcus pyogenes serotype M49 (strain NZ131) OX=471876 GN=fruA PE=4 SV=1	KDIVHDFDVFKK	[1] Phosphoglyceryl (K)	41.13	0.232462	MITKLVKKDIVHDFD	K	35	99.99	1	0	0	0	0	0	0	0	1	0	0	0	0	0	0	0
1117	619.298	2	1236.58	64.565	B5XKM7	Enolase OS=Streptococcus pyogenes serotype M49 (strain NZ131) OX=471876 GN=eno PE=3 SV=1	GIKSFYNLK	[3] Phosphoglyceryl (K)	37.41	1.90914	VAQYKGIKSFYNLKK	K	428	99.99	1	0	0	0	0	0	0	0	1	0	0	0	0	0	0	0
907	733.36	2	1464.71	48.5871	A0A0H3BYM9	Glyceraldehyde-3-phosphate dehydrogenase OS=Streptococcus pyogenes serotype M49 (strain NZ131) OX=471876 GN=plr PE=3 SV=1	KVVITAPGGNDVK	[1] Phosphoglyceryl (K)	73.79	-11.5312	LHANGAKKVVITAPG	K	117	100	4	0	0	0	0	1	0	1	0	0	0	0	0	0	1	1
438	707.846	2	1413.68	53.7884	A0A0H3BYL1	Pyruvate kinase OS=Streptococcus pyogenes serotype M49 (strain NZ131) OX=471876 GN=pyk PE=3 SV=1	TNKTDVIASAVK	[3] Phosphoglyceryl (K)	88.13	1.30446	SAFPRTNKTDVIASA	K	383	100	7	1	0	0	0	0	0	0	2	0	0	1	1	0	1	1
1164	557.741	2	1113.47	31.0163	A0A0H3C1S0	CsbD domain-containing protein OS=Streptococcus pyogenes serotype M49 (strain NZ131) OX=471876 GN=Spy49_1665c PE=3 SV=1	GKELADDAK	[2] Phosphoglyceryl (K)	47.34	7.95408	EKTIAKGKELADDAK	K	44	100	1	0	0	0	0	0	0	0	1	0	0	0	0	0	0	0
634	658.767	2	1315.52	28.8427	B5XIF1	Phosphoglycerate kinase OS=Streptococcus pyogenes serotype M49 (strain NZ131) OX=471876 GN=pgk PE=3 SV=1	ESKNDEELGK	[3] Phosphoglyceryl (K)	47.11	0.597456	VDGKKESKNDEELGK	K	130	100	1	0	0	0	0	0	0	0	1	0	0	0	0	0	0	0
701	471.737	2	941.46	35.5864	B5XJ99	30S ribosomal protein S4 OS=Streptococcus pyogenes serotype M49 (strain NZ131) OX=471876 GN=rpsD PE=3 SV=1	LKGSLTR	[2] Phosphoglyceryl (K)	38.42	1.81337	SFDAEKLKGSLTRLP	K	174	100	3	1	0	0	0	0	0	0	1	0	0	1	0	0	0	0
2758	722.837	2	1443.66	37.247	B5XKR6	30S ribosomal protein S21 OS=Streptococcus pyogenes serotype M49 (strain NZ131) OX=471876 GN=rpsU PE=3 SV=1	SVTKAGTLQESR	[4] Phosphoglyceryl (K)	43.5	-1.30455	RFKRSVTKAGTLQES	K	25	100	1	0	0	0	0	0	1	0	0	0	0	0	0	0	0	0
335	556.79	2	1111.57	52.3894	B5XLE8	GTP cyclohydrolase 1 OS=Streptococcus pyogenes serotype M49 (strain NZ131) OX=471876 GN=folE PE=3 SV=1	VTGLSKLAR	[6] Phosphoglyceryl (K)	64.28	1.96188	GRVTGLSKLARAVEV	K	110	100	14	1	1	1	0	1	0	1	2	0	1	2	2	0	1	1
785	766.008	3	2295	68.2605	B5XM69	2,3-bisphosphoglycerate-dependent phosphoglycerate mutase OS=Streptococcus pyogenes serotype M49 (strain NZ131) OX=471876 GN=gpmA PE=3 SV=1	NKAEAAEQFGDEQVHIWR	[2] Phosphoglyceryl (K)	150.33	2.37415	GALTGKNKAEAAEQF	K	98	100	3	0	0	0	0	1	0	0	2	0	0	0	0	0	0	0
1473	500.769	2	999.523	61.2983	B5XM69	2,3-bisphosphoglycerate-dependent phosphoglycerate mutase OS=Streptococcus pyogenes serotype M49 (strain NZ131) OX=471876 GN=gpmA PE=3 SV=1	VKLVFAR	[2] Phosphoglyceryl (K)	23.92	7.56453	MVKLVFARHG	K	3	100	1	0	0	0	0	0	0	0	1	0	0	0	0	0	0	0

## Sheet: Exp 2 DDA
																Spectral counts
																THY 0.8	THY ME			THY exp		THY stat	THY late stat		CDMF ME		CDMF exp		CDMF stat		CDMF late stat		CDM- ME		CDM- exp		CDM- stat		CDM- late stat
Feature	m/z	Charge	Mass	Retention time (min)	UniProt Acc. No.	Protein name	Peptide sequence	Modifications [position]	Peptide score	Mass error (ppm)	15 AS window	Residue	Position	Local probab	Spectral counts	10092021_Spy_Phos_THY08_DDA_01	10092021_Spy_Phos_THY15_DDA_01	16092021_Spy_Phos_THY15_DDA_01	16092021_Spy_Phos_THY15_DDA_02	10092021_Spy_Phos_THYexpo_DDA_01	16092021_Spy_Phos_THYexpo_DDA_01	10092021_Spy_Phos_THY20h_DDA_01	10092021_Spy_Phos_THY3d_DDA_01	16092021_Spy_Phos_THY3d_DDA_01	10092021_Spy_Phos_Fru15_DDA_01	16092021_Spy_Phos_Fru15_DDA_01	10092021_Spy_Phos_Fruexpo_DDA_01	16092021_Spy_Phos_Fruexpo_DDA_01	10092021_Spy_Phos_Fru20h_DDA_01	16092021_Spy_Phos_Fru20h_DDA_01	10092021_Spy_Phos_Fru3d_DDA_01	16092021_Spy_Phos_Fru3d_DDA_01	04102021_Spy_Phos_CDM15_DDA_01	10092021_Spy_Phos_CDM15_DDA_01	04102021_Spy_Phos_CDMexpo_DDA_01	10092021_Spy_Phos_CDMexpo_DDA_01	04102021_Spy_Phos_CDM20h_DDA_01	10092021_Spy_Phos_CDM20h_DDA_01	04102021_Spy_Phos_CDM3d_DDA_01	10092021_Spy_Phos_CDM3d_DDA_01
1775	606.781	2	1211.55	39.0152	A0A0H3BZ43	Uncharacterized protein OS=Streptococcus pyogenes serotype M49 (strain NZ131) OX=471876 GN=Spy49_1003c PE=3 SV=1	DGVNVEVGKK	[9] Phosphoglyceryl (K)	30.58	3.78698	GVNVEVGKKQVAVDL	K	73	50	1	0	0	0	0	0	0	0	0	0	0	0	0	0	0	0	1	0	0	0	0	0	0	0	0	0
2047	742.349	2	1482.68	52.2079	B5XKM7	Enolase OS=Streptococcus pyogenes serotype M49 (strain NZ131) OX=471876 GN=eno PE=3 SV=1	AMIALDGTPNKGK	[11] Phosphoglyceryl (K)	35.4	3.05129	ALDGTPNKGKLGANA	K	103	60.16	1	0	0	0	0	0	0	0	0	0	0	0	1	0	0	0	0	0	0	0	0	0	0	0	0	0
154	629.303	2	1256.59	37.1412	A0A0H3C0P8	DNA-binding protein HU OS=Streptococcus pyogenes serotype M49 (strain NZ131) OX=471876 GN=Spy49_1147c PE=3 SV=1	VAEATELTKK	[9] Phosphoglyceryl (K)	60.55	0.35066	AEATELTKKDSAAAV	K	19	50	11	1	1	0	0	0	0	0	0	0	1	0	1	0	1	1	1	0	0	1	0	1	0	1	0	1
108	727.349	2	1452.68	67.0692	B5XKM7	Enolase OS=Streptococcus pyogenes serotype M49 (strain NZ131) OX=471876 GN=eno PE=3 SV=1	WGAEVFHALKK	[10] Phosphoglyceryl (K)	60.91	1.80072	AEVFHALKKILKERG	K	190	50	3	0	0	0	0	0	0	0	0	0	0	0	1	0	1	1	0	0	0	0	0	0	0	0	0	0
239	485.235	3	1452.68	67.0692	B5XKM7	Enolase OS=Streptococcus pyogenes serotype M49 (strain NZ131) OX=471876 GN=eno PE=3 SV=1	WGAEVFHALKK	[10] Phosphoglyceryl (K)	46.63	2.34143	AEVFHALKKILKERG	K	190	50	2	0	0	0	0	0	0	0	0	0	0	0	0	0	1	0	1	0	0	0	0	0	0	0	0	0
1448	562.772	2	1123.53	25.0957	B5XJ46	50S ribosomal protein L14 OS=Streptococcus pyogenes serotype M49 (strain NZ131) OX=471876 GN=rplN PE=3 SV=1	QATPGGAVKK	[9] Phosphoglyceryl (K)	27.29	1.20671	ATPGGAVKKGDVVKA	K	53	50	1	0	0	0	0	0	0	0	0	0	0	0	0	0	0	0	1	0	0	0	0	0	0	0	0	0
1526	743.342	2	1484.67	63.4523	B5XJD9	Acetate kinase OS=Streptococcus pyogenes serotype M49 (strain NZ131) OX=471876 GN=ackA PE=3 SV=1	DAADVVNMLNKK	[11] Phosphoglyceryl (K)	33.74	7.15576	DVVNMLNKKSGLSGV	K	270	50	1	0	0	0	0	0	0	0	0	1	0	0	0	0	0	0	0	0	0	0	0	0	0	0	0	0
1115	756.844	2	1511.67	45.6683	A0A0H3C1S0	CsbD domain-containing protein OS=Streptococcus pyogenes serotype M49 (strain NZ131) OX=471876 GN=Spy49_1665c PE=3 SV=1	EAVEGAVDAVKEK	[11] Phosphoglyceryl (K)	68.62	-0.774825	EGAVDAVKEKLK	K	62	50	3	0	0	0	0	0	0	0	0	0	1	0	1	0	0	0	1	0	0	0	0	0	0	0	0	0
3901	595.271	2	1188.53	41.2159	A0A0H3BX93	Shikimate 5-dehydrogenase OS=Streptococcus pyogenes serotype M49 (strain NZ131) OX=471876 GN=aroE.2 PE=4 SV=1	LHEYFGKK	[7] Phosphoglyceryl (K)	23.34	4.46565	KLHEYFGKKGAKIID	K	237	50	1	0	0	0	0	0	0	0	0	0	0	0	0	0	0	0	1	0	0	0	0	0	0	0	0	0
156	553.229	2	1104.44	32.2972	B5XIF1	Phosphoglycerate kinase OS=Streptococcus pyogenes serotype M49 (strain NZ131) OX=471876 GN=pgk PE=3 SV=1	FEDVDGKK	[7] Phosphoglyceryl (K)	38.99	5.55067	RFEDVDGKKESKNDE	K	126	50	15	1	1	0	0	1	0	1	0	0	1	0	2	0	2	0	2	0	0	1	0	1	0	1	0	1
1823	523.262	3	1566.77	56.0361	B5XKI2	Triosephosphate isomerase OS=Streptococcus pyogenes serotype M49 (strain NZ131) OX=471876 GN=tpiA PE=3 SV=1	KPIIAGNWKMNK	[9] Phosphoglyceryl (K)	29.27	1.56584	PIIAGNWKMNKNPQE	K	12	77.95	2	0	0	0	0	0	0	0	0	0	0	0	0	0	0	0	2	0	0	0	0	0	0	0	0	0
752	549.281	3	1644.82	29.1282	B5XJ36	50S ribosomal protein L3 OS=Streptococcus pyogenes serotype M49 (strain NZ131) OX=471876 GN=rplC PE=3 SV=1	EVLSNKPAKGHVAK	[9] Phosphoglyceryl (K)	41.65	-0.944344	VLSNKPAKGHVAKAN	K	66	89.45	3	0	0	0	0	0	0	0	0	0	0	0	1	0	1	0	1	0	0	0	0	0	0	0	0	0
296	663.832	2	1325.65	55.4075	A0A0H3C010	LSU ribosomal protein L7/L12 (L23e) OS=Streptococcus pyogenes serotype M49 (strain NZ131) OX=471876 GN=rplL PE=4 SV=1	EITGLGLKEAK	[8] Phosphoglyceryl (K)	46.65	1.00772	EITGLGLKEAKGLVD	K	24	97.92	10	1	1	0	0	0	0	0	0	0	1	0	1	0	1	0	1	0	0	1	0	1	0	1	0	1
3188	792.379	2	1582.74	48.3745	B5XKI2	Triosephosphate isomerase OS=Streptococcus pyogenes serotype M49 (strain NZ131) OX=471876 GN=tpiA PE=3 SV=1	KPIIAGNWKMNK	[9] Phosphoglyceryl (K)|[10] Oxidation (M)	33.2	-8.92865	PIIAGNWKMNKNPQE	K	12	83.47	1	0	0	0	0	0	0	0	0	0	0	0	0	0	0	0	0	1	0	0	0	0	0	0	0	0
1563	746.673	3	2237	27.4509	A0A0H3BZQ5	SSU ribosomal protein S1p OS=Streptococcus pyogenes serotype M49 (strain NZ131) OX=471876 GN=rpsA PE=4 SV=1	ALEERPAQAEGDNKEEKR	[17] Phosphoglyceryl (K)	52.42	-0.0512628	EGDNKEEKRQSRPRR	K	365	90.16	2	0	0	0	0	0	0	0	0	0	0	0	1	0	0	0	1	0	0	0	0	0	0	0	0	0
2292	528.907	3	1583.7	20.3408	B5XJ45	30S ribosomal protein S17 OS=Streptococcus pyogenes serotype M49 (strain NZ131) OX=471876 GN=rpsQ PE=3 SV=1	KYKAHDENNVAK	[3] Phosphoglyceryl (K)	43.45	1.04466	INYSKKYKAHDENNV	K	46	86.37	1	0	0	0	0	0	0	0	0	0	0	0	0	0	0	0	1	0	0	0	0	0	0	0	0	0
1728	528.594	3	1582.76	48.3745	B5XKI2	Triosephosphate isomerase OS=Streptococcus pyogenes serotype M49 (strain NZ131) OX=471876 GN=tpiA PE=3 SV=1	KPIIAGNWKMNK	[9] Phosphoglyceryl (K)|[10] Oxidation (M)	37.61	0.913652	PIIAGNWKMNKNPQE	K	12	86.9	1	0	0	0	0	0	0	0	0	0	0	0	0	0	0	0	1	0	0	0	0	0	0	0	0	0
970	672.309	2	1342.6	29.7078	A0A0H3BY96	Phosphate acetyltransferase OS=Streptococcus pyogenes serotype M49 (strain NZ131) OX=471876 GN=pta PE=3 SV=1	KGKATLEDADK	[1] Phosphoglyceryl (K)	56.82	1.11297	EAFVDIRKGKATLED	K	92	87.85	1	0	0	0	0	0	0	0	0	0	0	0	0	0	0	0	1	0	0	0	0	0	0	0	0	0
1019	725.306	2	1448.6	28.6423	B5XIF1	Phosphoglycerate kinase OS=Streptococcus pyogenes serotype M49 (strain NZ131) OX=471876 GN=pgk PE=3 SV=1	FEDVDGKKESK	[7] Phosphoglyceryl (K)	44.16	-7.12094	RFEDVDGKKESKNDE	K	126	90.71	2	0	0	0	0	0	0	0	0	0	0	0	0	0	1	0	1	0	0	0	0	0	0	0	0	0
1449	705.843	2	1409.67	41.9147	A0A0H3BZQ5	SSU ribosomal protein S1p OS=Streptococcus pyogenes serotype M49 (strain NZ131) OX=471876 GN=rpsA PE=4 SV=1	LAQGDVVEGKVK	[10] Phosphoglyceryl (K)	34.14	-5.86782	QGDVVEGKVKRLTDF	K	285	90.56	1	0	0	0	0	0	0	0	0	0	0	0	0	0	0	0	1	0	0	0	0	0	0	0	0	0
891	555.8	2	1109.58	30.9745	B5XJ60	30S ribosomal protein S13 OS=Streptococcus pyogenes serotype M49 (strain NZ131) OX=471876 GN=rpsM PE=3 SV=1	KGKAVAIAGK	[3] Phosphoglyceryl (K)	55.09	0.152832	NARTRKGKAVAIAGK	K	112	97.05	2	0	0	0	0	0	0	0	0	0	0	0	0	0	1	0	1	0	0	0	0	0	0	0	0	0
897	489.244	2	976.473	28.3652	B5XLR6	30S ribosomal protein S20 OS=Streptococcus pyogenes serotype M49 (strain NZ131) OX=471876 GN=rpsT PE=3 SV=1	GLIHKNK	[5] Phosphoglyceryl (K)	22.94	-1.39269	ESKGLIHKNKASRDK	K	62	93.4	1	0	0	0	0	0	0	0	0	0	0	0	0	0	0	0	1	0	0	0	0	0	0	0	0	0
632	617.28	2	1232.55	53.489	B5XJR1	Elongation factor G OS=Streptococcus pyogenes serotype M49 (strain NZ131) OX=471876 GN=fusA PE=3 SV=1	IVFANKMDK	[6] Phosphoglyceryl (K)	37.86	-4.91141	PRIVFANKMDKIGAD	K	136	95.39	6	0	0	0	0	0	0	0	0	0	1	0	0	0	0	0	1	0	0	1	0	1	0	1	0	1
1232	763.378	3	2287.11	77.7083	A0A0H3C1C5	Putative peroxide resistance protein OS=Streptococcus pyogenes serotype M49 (strain NZ131) OX=471876 GN=Spy49_1183c PE=3 SV=1	LITIGGAPYSTLAEFSKHSK	[17] Phosphoglyceryl (K)	45.91	-0.154116	STLAEFSKHSKLDEA	K	99	94.19	1	0	0	0	0	0	0	0	0	0	0	0	0	0	0	0	1	0	0	0	0	0	0	0	0	0
652	875.418	2	1748.82	79.2658	A0A0H3BW88	Archaeal S-adenosylmethionine synthetase OS=Streptococcus pyogenes serotype M49 (strain NZ131) OX=471876 GN=Spy49_0455 PE=3 SV=1	CFNSSIPLFKIQK	[1] Carbamidomethyl (C)|[10] Phosphoglyceryl (K)	30.66	0.22645	NSSIPLFKIQKKAAT	K	103	94.88	2	0	0	0	0	0	0	0	0	0	0	0	0	0	0	1	0	1	0	0	0	0	0	0	0	0
195	493.242	2	984.47	39.8162	A0A0H3C0P8	DNA-binding protein HU OS=Streptococcus pyogenes serotype M49 (strain NZ131) OX=471876 GN=Spy49_1147c PE=3 SV=1	VPAFKAGK	[5] Phosphoglyceryl (K)	33.42	1.65467	ASKVPAFKAGKALKD	K	81	98.74	9	1	1	0	0	1	0	0	0	0	2	0	2	0	1	0	0	0	0	1	0	0	0	0	0	0
811	676.331	2	1350.65	70.9054	A0A0H3BYM9	Glyceraldehyde-3-phosphate dehydrogenase OS=Streptococcus pyogenes serotype M49 (strain NZ131) OX=471876 GN=plr PE=3 SV=1	TLEYFAKIAK	[7] Phosphoglyceryl (K)	39.34	0.916591	RTLEYFAKIAK	K	333	98.17	2	0	0	0	0	0	0	0	0	0	0	0	0	0	1	0	1	0	0	0	0	0	0	0	0	0
2755	755.879	2	1509.74	56.8743	B5XM69	2,3-bisphosphoglycerate-dependent phosphoglycerate mutase OS=Streptococcus pyogenes serotype M49 (strain NZ131) OX=471876 GN=gpmA PE=3 SV=1	GTQQAIDAGKLIK	[10] Phosphoglyceryl (K)	45.34	-0.95935	QQAIDAGKLIKEAGI	K	41	95.78	2	0	0	0	0	0	0	0	0	0	0	1	0	0	0	0	1	0	0	0	0	0	0	0	0	0
1731	825.343	2	1648.67	34.1647	B5XJR1	Elongation factor G OS=Streptococcus pyogenes serotype M49 (strain NZ131) OX=471876 GN=fusA PE=3 SV=1	DTTTGDSLTDEKAK	[12] Phosphoglyceryl (K)	55.79	-0.596919	GDSLTDEKAKVILES	K	392	96.26	1	0	0	0	0	0	0	0	0	0	0	0	0	0	0	0	1	0	0	0	0	0	0	0	0	0
1331	627.82	2	1253.63	53.0799	A0A0H3BVE1	30S ribosomal protein S5 OS=Streptococcus pyogenes serotype M49 (strain NZ131) OX=471876 GN=rpsE PE=3 SV=1	ATVEGLKQLK	[7] Phosphoglyceryl (K)	32.49	-0.313743	RATVEGLKQLKRAEE	K	144	96.7	1	0	0	0	0	0	0	0	0	0	0	0	0	0	0	0	1	0	0	0	0	0	0	0	0	0
1207	655.798	2	1309.58	33.2547	B5XIY6	Elongation factor Ts OS=Streptococcus pyogenes serotype M49 (strain NZ131) OX=471876 GN=tsf PE=3 SV=1	AELAAEGKPEK	[8] Phosphoglyceryl (K)	47.04	0.487421	AELAAEGKPEKIWDK	K	260	97.4	1	0	0	0	0	0	0	0	0	0	0	0	0	0	0	0	1	0	0	0	0	0	0	0	0	0
2249	798.362	3	2392.06	67.8813	A0A0H3BW88	Archaeal S-adenosylmethionine synthetase OS=Streptococcus pyogenes serotype M49 (strain NZ131) OX=471876 GN=Spy49_0455 PE=3 SV=1	FFNNDIESQLYVDKHVEK	[14] Phosphoglyceryl (K)	35.81	0.895148	ESQLYVDKHVEKIKK	K	241	98.51	1	0	0	0	0	0	0	0	0	0	0	0	0	0	0	0	1	0	0	0	0	0	0	0	0	0
2545	471.577	3	1411.71	52.8607	B5XIG1	Trigger factor OS=Streptococcus pyogenes serotype M49 (strain NZ131) OX=471876 GN=tig PE=3 SV=1	IKPALDKAFNK	[7] Phosphoglyceryl (K)	27.27	-0.409047	KIKPALDKAFNKIKK	K	30	98.64	1	0	0	0	0	0	0	0	0	0	0	0	0	0	0	0	1	0	0	0	0	0	0	0	0	0
8356	827.851	2	1653.69	29.1872	A0A0H3BZZ5	SclB protein OS=Streptococcus pyogenes serotype M49 (strain NZ131) OX=471876 GN=sclB PE=4 SV=1	DGLPGKDGKDGQDGK	[6] Phosphoglyceryl (K)	33.59	-0.948648	GKDGLPGKDGKDGQD	K	210	98.94	1	0	0	0	0	0	0	0	0	0	0	0	0	1	0	0	0	0	0	0	0	0	0	0	0	0
1416	706.863	2	1411.71	52.8607	B5XIG1	Trigger factor OS=Streptococcus pyogenes serotype M49 (strain NZ131) OX=471876 GN=tig PE=3 SV=1	IKPALDKAFNK	[7] Phosphoglyceryl (K)	40.42	-0.379105	KIKPALDKAFNKIKK	K	30	99.31	1	0	0	0	0	0	0	0	0	0	0	0	0	0	0	0	1	0	0	0	0	0	0	0	0	0
2743	736.369	2	1470.72	78.0532	A0A0H3BZI9	UDP-glucose 6-dehydrogenase OS=Streptococcus pyogenes serotype M49 (strain NZ131) OX=471876 GN=Spy49_0459 PE=3 SV=1	ESSTIDVAKLLK	[9] Phosphoglyceryl (K)	42.45	0.983475	SSTIDVAKLLKSSGK	K	320	99.36	1	0	0	0	0	0	0	0	0	0	0	0	0	0	0	0	1	0	0	0	0	0	0	0	0	0
742	457.554	3	1369.64	23.0854	B5XI32	Elongation factor P OS=Streptococcus pyogenes serotype M49 (strain NZ131) OX=471876 GN=efp PE=3 SV=1	VLEASHHKPGK	[8] Phosphoglyceryl (K)	43.14	1.12744	VLEASHHKPGKGNTI	K	29	99.48	2	0	0	0	0	0	0	0	0	0	0	0	0	0	1	0	1	0	0	0	0	0	0	0	0	0
2377	653.301	3	1956.88	36.6069	B5XJ47	50S ribosomal protein L24 OS=Streptococcus pyogenes serotype M49 (strain NZ131) OX=471876 GN=rplX PE=3 SV=1	HQKPNTENPQGAIVEK	[3] Phosphoglyceryl (K)	22.02	-6.4487	GMIKKHQKPNTENPQ	K	46	99.5	1	0	0	0	0	0	0	0	0	0	0	0	0	1	0	0	0	0	0	0	0	0	0	0	0	0
1689	771.859	2	1541.7	55.9316	B5XIW7	60 kDa chaperonin OS=Streptococcus pyogenes serotype M49 (strain NZ131) OX=471876 GN=groL PE=3 SV=1	VGAPTETALKEMK	[10] Phosphoglyceryl (K)	66.67	-0.338107	APTETALKEMKLRIE	K	388	99.67	3	0	0	0	0	0	0	0	0	0	1	0	1	0	0	0	1	0	0	0	0	0	0	0	0	0
1951	633.636	3	1897.89	52.7948	A0A0H3BY45	Ribosome hibernation promoting factor OS=Streptococcus pyogenes serotype M49 (strain NZ131) OX=471876 GN=hpf PE=3 SV=1	TKNVTLKPMDVEEAR	[2] Phosphoglyceryl (K)	46.02	-0.256144	EVQVVRTKNVTLKPM	K	131	99.98	3	0	0	0	0	0	0	0	0	0	0	0	0	1	0	0	1	1	0	0	0	0	0	0	0	0
1933	591.764	2	1181.51	32.1621	A0A0H3C1S1	Chaperone protein DnaJ OS=Streptococcus pyogenes serotype M49 (strain NZ131) OX=471876 GN=dnaJ PE=3 SV=1	KYHPDINK	[1] Phosphoglyceryl (K)	23.53	1.5248	AYRKMSKKYHPDINK	K	31	99.65	1	0	0	0	0	0	0	0	0	0	0	0	0	0	0	0	1	0	0	0	0	0	0	0	0	0
719	580.787	2	1159.56	51.067	A0A0H3C1S0	CsbD domain-containing protein OS=Streptococcus pyogenes serotype M49 (strain NZ131) OX=471876 GN=Spy49_1665c PE=3 SV=1	GFVEKTIAK	[5] Phosphoglyceryl (K)	41.48	6.12082	EAKGFVEKTIAKGKE	K	38	99.78	5	0	0	0	0	0	0	0	0	0	1	0	1	0	1	0	2	0	0	0	0	0	0	0	0	0
855	758.322	2	1514.63	44.8654	A0A0H3BY69	Aminopeptidase OS=Streptococcus pyogenes serotype M49 (strain NZ131) OX=471876 GN=pepC PE=3 SV=1	VENSWGEKVGDK	[8] Phosphoglyceryl (K)	33.67	0.730913	VENSWGEKVGDKGYF	K	390	99.7	1	0	0	0	0	0	0	0	0	0	0	0	0	0	0	0	1	0	0	0	0	0	0	0	0	0
1560	575.779	2	1149.54	31.7808	B5XLR6	30S ribosomal protein S20 OS=Streptococcus pyogenes serotype M49 (strain NZ131) OX=471876 GN=rpsT PE=3 SV=1	AESKGLIHK	[4] Phosphoglyceryl (K)	24.3	-0.533025	SIDKAESKGLIHKNK	K	57	99.71	1	0	0	0	0	0	0	0	0	0	0	0	0	0	0	0	1	0	0	0	0	0	0	0	0	0
4336	699.824	2	1397.63	54.7286	A0A0H3BX11	Translation initiation factor IF-1 OS=Streptococcus pyogenes serotype M49 (strain NZ131) OX=471876 GN=infA PE=3 SV=1	AKEDVIEIEGK	[2] Phosphoglyceryl (K)	24.73	0.814977	MAKEDVIEIE	K	3	99.73	1	0	0	0	0	0	0	0	0	0	0	1	0	0	0	0	0	0	0	0	0	0	0	0	0	0
633	542.736	2	1083.46	37.4873	B5XKM7	Enolase OS=Streptococcus pyogenes serotype M49 (strain NZ131) OX=471876 GN=eno PE=3 SV=1	KVYDYTK	[1] Phosphoglyceryl (K)	25.03	4.68477	EFYDKERKVYDYTKF	K	255	99.75	1	0	0	0	0	0	0	0	0	0	0	0	0	0	0	0	1	0	0	0	0	0	0	0	0	0
1530	506.758	2	1011.5	42.3387	B5XLR6	30S ribosomal protein S20 OS=Streptococcus pyogenes serotype M49 (strain NZ131) OX=471876 GN=rpsT PE=3 SV=1	ANIKSAIK	[4] Phosphoglyceryl (K)	36.67	1.29706	MANIKSAIKRAE	K	5	99.98	2	0	0	0	0	0	0	0	0	0	0	0	1	0	0	0	1	0	0	0	0	0	0	0	0	0
4335	571.771	2	1141.53	38.2549	B5XK64	Ribosome-recycling factor OS=Streptococcus pyogenes serotype M49 (strain NZ131) OX=471876 GN=frr PE=3 SV=1	TLEKDIQK	[4] Phosphoglyceryl (K)	26.15	-0.180099	DELKTLEKDIQKATD	K	158	99.81	1	0	0	0	0	0	0	0	0	0	0	0	0	0	0	0	1	0	0	0	0	0	0	0	0	0
2127	683.853	2	1365.69	41.297	B5XIY5	30S ribosomal protein S2 OS=Streptococcus pyogenes serotype M49 (strain NZ131) OX=471876 GN=rpsB PE=3 SV=1	KEVALLNKQR	[8] Phosphoglyceryl (K)	38.63	-7.66309	KEVALLNKQRARLEK	K	139	99.85	1	0	0	0	0	0	0	0	0	0	0	0	0	0	0	0	1	0	0	0	0	0	0	0	0	0
259	449.227	2	896.439	34.0928	A0A0H3C0J7	Phosphocarrier protein HPr OS=Streptococcus pyogenes serotype M49 (strain NZ131) OX=471876 GN=ptsH PE=3 SV=1	GKAVNLK	[2] Phosphoglyceryl (K)	29.15	2.95269	ITLDYKGKAVNLKSI	K	40	99.9	4	0	0	0	0	0	0	0	0	0	1	0	1	0	1	0	1	0	0	0	0	0	0	0	0	0
6920	668.628	3	2002.86	53.828	A0A0H3BX54	Xaa-His dipeptidase OS=Streptococcus pyogenes serotype M49 (strain NZ131) OX=471876 GN=Spy49_0844 PE=4 SV=1	DDQLADDKHPFGPGPVK	[8] Phosphoglyceryl (K)	38.92	-3.30882	DDQLADDKHPFGPGP	K	39	99.88	1	0	0	0	0	0	0	0	0	0	0	0	0	0	0	0	0	1	0	0	0	0	0	0	0	0
1040	559.613	3	1675.82	48.7794	B5XHZ0	Chaperone protein DnaK OS=Streptococcus pyogenes serotype M49 (strain NZ131) OX=471876 GN=dnaK PE=3 SV=1	DLGTQKEQHIVIK	[6] Phosphoglyceryl (K)	31.91	-0.258207	AKDLGTQKEQHIVIK	K	465	99.95	3	0	0	0	0	0	0	0	0	0	0	0	1	0	1	0	1	0	0	0	0	0	0	0	0	0
1340	566.768	2	1131.52	42.1	B5XJ47	50S ribosomal protein L24 OS=Streptococcus pyogenes serotype M49 (strain NZ131) OX=471876 GN=rplX PE=3 SV=1	VGYKVVDGK	[4] Phosphoglyceryl (K)	43.69	0.434753	VAGRVGYKVVDGKKV	K	83	100	2	0	0	0	0	0	0	0	0	0	1	0	1	0	0	0	0	0	0	0	0	0	0	0	0	0
2004	656.308	2	1310.6	37.7165	A0A0H3BZS1	Glutamine synthetase I alpha OS=Streptococcus pyogenes serotype M49 (strain NZ131) OX=471876 GN=glnA PE=3 SV=1	ALQKDDVVQK	[4] Phosphoglyceryl (K)	62.05	-7.26378	NALKALQKDDVVQKA	K	405	100	10	0	0	2	0	0	1	0	0	0	0	1	0	0	0	1	1	1	1	0	1	0	1	0	0	0
698	584.784	2	1167.55	37.8563	A0A0H3C0P8	DNA-binding protein HU OS=Streptococcus pyogenes serotype M49 (strain NZ131) OX=471876 GN=Spy49_1147c PE=3 SV=1	ANKQDLIAK	[3] Phosphoglyceryl (K)	32.13	0.0978473	MANKQDLIAKV	K	4	99.95	4	0	0	0	0	0	0	0	0	0	1	0	1	0	1	0	1	0	0	0	0	0	0	0	0	0
985	582.759	2	1163.5	45.4951	A0A0H3BW88	Archaeal S-adenosylmethionine synthetase OS=Streptococcus pyogenes serotype M49 (strain NZ131) OX=471876 GN=Spy49_0455 PE=3 SV=1	FTKMGGDIK	[3] Phosphoglyceryl (K)	31.41	9.13517	LPTPRFTKMGGDIKV	K	200	99.94	1	0	0	0	0	0	0	0	0	0	0	0	0	0	0	0	1	0	0	0	0	0	0	0	0	0
726	756.852	2	1511.69	33.5072	A0A0H3C1S0	CsbD domain-containing protein OS=Streptococcus pyogenes serotype M49 (strain NZ131) OX=471876 GN=Spy49_1665c PE=3 SV=1	IEQASGGLKEGAGK	[9] Phosphoglyceryl (K)	71.23	1.32306	EQASGGLKEGAGKLT	K	18	99.98	4	0	0	0	0	0	0	0	0	0	1	0	1	0	1	0	1	0	0	0	0	0	0	0	0	0
2547	545.598	3	1633.77	45.1067	A0A0H3C168	Thioredoxin OS=Streptococcus pyogenes serotype M49 (strain NZ131) OX=471876 GN=trx2 PE=3 SV=1	DGEVVKQVAGVHTK	[6] Phosphoglyceryl (K)	33.46	-0.0119561	KKDGEVVKQVAGVHT	K	85	99.96	1	0	0	0	0	0	0	0	0	0	0	0	0	0	0	0	1	0	0	0	0	0	0	0	0	0
395	530.253	2	1058.49	55.7108	A0A0H3C1H3	Fructose-bisphosphate aldolase class II OS=Streptococcus pyogenes serotype M49 (strain NZ131) OX=471876 GN=fba PE=4 SV=1	KFLAPGMK	[1] Phosphoglyceryl (K)	38.37	4.35167	KKLFDPRKFLAPGMK	K	267	99.99	9	1	1	0	0	0	0	0	0	0	1	0	1	0	1	0	1	0	0	1	0	1	0	1	0	0
231	786.87	2	1571.72	41.3315	B5XKI2	Triosephosphate isomerase OS=Streptococcus pyogenes serotype M49 (strain NZ131) OX=471876 GN=tpiA PE=3 SV=1	VQYGGSVKPENVK	[8] Phosphoglyceryl (K)	76.47	1.04727	VQYGGSVKPENVKDY	K	216	100	13	1	1	0	0	1	0	1	0	0	1	0	1	0	2	0	1	0	0	1	0	1	0	1	0	1
262	557.738	2	1113.46	29.9173	A0A0H3C1S0	CsbD domain-containing protein OS=Streptococcus pyogenes serotype M49 (strain NZ131) OX=471876 GN=Spy49_1665c PE=3 SV=1	GKELADDAK	[2] Phosphoglyceryl (K)	37.36	2.98032	EKTIAKGKELADDAK	K	44	99.99	4	0	0	0	0	0	0	0	0	0	1	0	1	0	1	0	1	0	0	0	0	0	0	0	0	0
149	643.31	2	1284.61	40.6986	A0A0H3C1S0	CsbD domain-containing protein OS=Streptococcus pyogenes serotype M49 (strain NZ131) OX=471876 GN=Spy49_1665c PE=3 SV=1	SKIEQASGGLK	[2] Phosphoglyceryl (K)	66.2	7.43638	SEEKLKSKIEQASGG	K	9	100	14	0	0	1	0	0	1	0	0	0	1	2	1	1	1	2	1	2	1	0	0	0	0	0	0	0
198	645.782	2	1289.55	25.3838	A0A0H3C2K4	Alkyl hydroperoxide reductase C OS=Streptococcus pyogenes serotype M49 (strain NZ131) OX=471876 GN=ahpC PE=3 SV=1	KHPGEVCPAK	[1] Phosphoglyceryl (K)|[7] Carbamidomethyl (C)	45.33	1.319	HAAQYVRKHPGEVCP	K	159	100	8	1	0	0	0	0	0	0	0	0	1	0	0	0	1	0	2	0	0	1	0	1	0	1	0	0
1868	857.929	2	1713.84	43.8555	B5XKI1	Elongation factor Tu OS=Streptococcus pyogenes serotype M49 (strain NZ131) OX=471876 GN=tuf PE=3 SV=1	GQVIAKPGSINPHTK	[6] Phosphoglyceryl (K)	41.81	-0.543941	ERGQVIAKPGSINPH	K	299	99.97	1	0	0	0	0	0	0	0	0	0	0	0	0	0	1	0	0	0	0	0	0	0	0	0	0	0
5356	622.627	3	1864.86	58.8021	B5XKI1	Elongation factor Tu OS=Streptococcus pyogenes serotype M49 (strain NZ131) OX=471876 GN=tuf PE=3 SV=1	FKGEVYILSKDEGGR	[10] Phosphoglyceryl (K)	36.6	-1.29797	GEVYILSKDEGGRHT	K	318	99.97	1	0	0	0	0	0	0	0	0	0	0	0	0	0	0	0	0	1	0	0	0	0	0	0	0	0
2448	430.856	3	1289.55	25.3623	A0A0H3C2K4	Alkyl hydroperoxide reductase C OS=Streptococcus pyogenes serotype M49 (strain NZ131) OX=471876 GN=ahpC PE=3 SV=1	KHPGEVCPAK	[1] Phosphoglyceryl (K)|[7] Carbamidomethyl (C)	34.83	-0.348974	HAAQYVRKHPGEVCP	K	159	99.97	1	0	0	0	0	0	0	0	0	0	0	0	0	0	0	0	1	0	0	0	0	0	0	0	0	0
1424	650.832	2	1299.65	81.1321	A0A0H3BZC7	EIIAB-Man OS=Streptococcus pyogenes serotype M49 (strain NZ131) OX=471876 GN=manL PE=4 SV=1	KNLFELIQK	[1] Phosphoglyceryl (K)	34.05	0.978073	KVPNDSKKNLFELIQ	K	318	99.97	1	0	0	0	0	0	0	0	0	0	0	0	0	0	0	0	1	0	0	0	0	0	0	0	0	0
716	905.802	3	2714.38	90.0393	A0A0H3BYM9	Glyceraldehyde-3-phosphate dehydrogenase OS=Streptococcus pyogenes serotype M49 (strain NZ131) OX=471876 GN=plr PE=3 SV=1	AGAANIVPNSTGAAKAIGLVIPELNGK	[15] Phosphoglyceryl (K)|[25] Deamidation N (N)	47.32	-2.21906	PNSTGAAKAIGLVIP	K	216	99.99	2	0	0	0	0	0	0	0	0	0	0	0	0	0	1	0	1	0	0	0	0	0	0	0	0	0
3110	599.798	2	1197.58	55.827	B5XIF1	Phosphoglycerate kinase OS=Streptococcus pyogenes serotype M49 (strain NZ131) OX=471876 GN=pgk PE=3 SV=1	LTVKDVDLK	[4] Phosphoglyceryl (K)	38.15	-6.55233	MAKLTVKDVDLKGK	K	7	99.98	1	0	0	0	0	0	0	0	0	0	0	0	0	0	0	0	1	0	0	0	0	0	0	0	0	0
1281	681.299	2	1360.58	28.8217	B5XLR6	30S ribosomal protein S20 OS=Streptococcus pyogenes serotype M49 (strain NZ131) OX=471876 GN=rpsT PE=3 SV=1	AASSSIDKAESK	[8] Phosphoglyceryl (K)	79.38	5.26479	AASSSIDKAESKGLI	K	53	99.98	1	0	0	0	0	0	0	0	0	0	0	0	0	0	0	0	1	0	0	0	0	0	0	0	0	0
484	654.275	2	1306.53	32.1621	A0A0H3C1C5	Putative peroxide resistance protein OS=Streptococcus pyogenes serotype M49 (strain NZ131) OX=471876 GN=Spy49_1183c PE=3 SV=1	LDEAKGTYDK	[5] Phosphoglyceryl (K)	41.47	1.17362	HSKLDEAKGTYDKTV	K	107	99.98	1	0	0	0	0	0	0	0	0	0	0	0	0	0	0	0	1	0	0	0	0	0	0	0	0	0
1523	541.779	2	1081.54	49.9139	B5XIY5	30S ribosomal protein S2 OS=Streptococcus pyogenes serotype M49 (strain NZ131) OX=471876 GN=rpsB PE=3 SV=1	KEVALLNK	[1] Phosphoglyceryl (K)	35.09	1.80808	TFDVLPKKEVALLNK	K	132	99.98	1	0	0	0	0	0	0	0	0	0	0	0	0	0	0	0	1	0	0	0	0	0	0	0	0	0
203	733.368	2	1464.72	47.9847	A0A0H3BYM9	Glyceraldehyde-3-phosphate dehydrogenase OS=Streptococcus pyogenes serotype M49 (strain NZ131) OX=471876 GN=plr PE=3 SV=1	KVVITAPGGNDVK	[1] Phosphoglyceryl (K)	70.08	-0.194281	LHANGAKKVVITAPG	K	117	100	9	1	1	0	0	1	1	0	0	0	1	0	2	0	1	0	0	0	0	1	0	0	0	0	0	0
429	905.475	3	2713.4	91.1715	A0A0H3BYM9	Glyceraldehyde-3-phosphate dehydrogenase OS=Streptococcus pyogenes serotype M49 (strain NZ131) OX=471876 GN=plr PE=3 SV=1	AGAANIVPNSTGAAKAIGLVIPELNGK	[15] Phosphoglyceryl (K)	56.63	-0.459351	PNSTGAAKAIGLVIP	K	216	100	5	0	0	0	0	0	0	0	0	0	0	0	1	0	2	0	2	0	0	0	0	0	0	0	0	0
510	619.297	2	1236.58	65.0471	B5XKM7	Enolase OS=Streptococcus pyogenes serotype M49 (strain NZ131) OX=471876 GN=eno PE=3 SV=1	GIKSFYNLK	[3] Phosphoglyceryl (K)	40.5	-0.0766975	VAQYKGIKSFYNLKK	K	428	99.99	5	0	0	0	0	0	0	0	0	0	1	0	1	0	1	0	1	0	0	0	0	1	0	0	0	0
729	667.837	2	1333.66	43.4921	A0A0H3C1H3	Fructose-bisphosphate aldolase class II OS=Streptococcus pyogenes serotype M49 (strain NZ131) OX=471876 GN=fba PE=4 SV=1	TAEVVKIAHAK	[6] Phosphoglyceryl (K)	62.76	-3.84065	AKTAEVVKIAHAKGV	K	124	99.99	1	0	0	0	0	0	0	0	0	0	0	0	0	0	0	0	1	0	0	0	0	0	0	0	0	0
876	651.803	2	1301.59	52.2079	B5XJ51	50S ribosomal protein L6 OS=Streptococcus pyogenes serotype M49 (strain NZ131) OX=471876 GN=rplF PE=3 SV=1	EFNKNIEIK	[4] Phosphoglyceryl (K)	40.9	0.754168	ELTREFNKNIEIKVE	K	39	99.99	2	0	0	0	0	0	0	0	0	0	1	0	0	0	0	0	0	0	0	1	0	0	0	0	0	0
155	530.245	2	1058.48	54.4567	A0A0H3C1H3	Fructose-bisphosphate aldolase class II OS=Streptococcus pyogenes serotype M49 (strain NZ131) OX=471876 GN=fba PE=4 SV=1	KFLAPGMK	[1] Phosphoglyceryl (K)	38.74	-11.3829	KKLFDPRKFLAPGMK	K	267	99.99	1	0	0	0	0	0	0	0	0	0	0	0	0	0	0	0	0	0	0	0	0	0	0	0	0	1
971	664.321	2	1326.63	64.6778	A0A0H3BZI9	UDP-glucose 6-dehydrogenase OS=Streptococcus pyogenes serotype M49 (strain NZ131) OX=471876 GN=Spy49_0459 PE=3 SV=1	EAAINKLLCK	[6] Phosphoglyceryl (K)|[9] Carbamidomethyl (C)	54.48	2.22034	LKEAAINKLLCKAKN	K	52	99.99	2	0	0	0	0	0	0	0	0	0	0	0	0	0	1	0	1	0	0	0	0	0	0	0	0	0
593	582.757	2	1163.5	44.9909	A0A0H3BW88	Archaeal S-adenosylmethionine synthetase OS=Streptococcus pyogenes serotype M49 (strain NZ131) OX=471876 GN=Spy49_0455 PE=3 SV=1	FTKMGGDIK	[3] Phosphoglyceryl (K)	40.28	4.44875	LPTPRFTKMGGDIKV	K	200	99.99	1	0	0	0	0	0	0	0	0	0	0	0	0	0	1	0	0	0	0	0	0	0	0	0	0	0
1508	520.277	2	1038.54	64.3265	B5XJ50	30S ribosomal protein S8 OS=Streptococcus pyogenes serotype M49 (strain NZ131) OX=471876 GN=rpsH PE=3 SV=1	KGIAEILK	[1] Phosphoglyceryl (K)	38.51	2.30908	VPASNIKKGIAEILK	K	34	99.99	1	0	0	0	0	0	0	0	0	0	0	0	0	0	0	0	1	0	0	0	0	0	0	0	0	0
669	636.298	2	1270.58	38.6384	A0A0H3C1S0	CsbD domain-containing protein OS=Streptococcus pyogenes serotype M49 (strain NZ131) OX=471876 GN=Spy49_1665c PE=3 SV=1	LTGDKELEAK	[5] Phosphoglyceryl (K)	50.45	10.144	AGKLTGDKELEAKGF	K	28	100	4	0	0	0	0	0	0	0	0	0	1	0	1	0	1	0	1	0	0	0	0	0	0	0	0	0
1253	786.052	3	2355.13	71.039	B5XJ50	30S ribosomal protein S8 OS=Streptococcus pyogenes serotype M49 (strain NZ131) OX=471876 GN=rpsH PE=3 SV=1	EGFVKNVEVIEDDKQGIIR	[5] Phosphoglyceryl (K)	54.99	-0.722315	LKREGFVKNVEVIED	K	47	100	2	0	0	0	1	0	0	0	0	0	0	0	0	0	0	0	0	1	0	0	0	0	0	0	0	0
387	572.287	3	1713.84	43.8555	B5XKI1	Elongation factor Tu OS=Streptococcus pyogenes serotype M49 (strain NZ131) OX=471876 GN=tuf PE=3 SV=1	GQVIAKPGSINPHTK	[6] Phosphoglyceryl (K)	66.27	-3.40391	ERGQVIAKPGSINPH	K	299	100	9	1	0	0	0	0	0	0	0	0	1	0	1	0	1	0	1	0	0	1	0	1	0	1	0	1
451	515.236	3	1542.68	23.733	A0A0H3BYM9	Glyceraldehyde-3-phosphate dehydrogenase OS=Streptococcus pyogenes serotype M49 (strain NZ131) OX=471876 GN=plr PE=3 SV=1	EAAEKHLHANGAK	[5] Phosphoglyceryl (K)	57.92	1.28966	AKKEAAEKHLHANGA	K	108	100	5	0	0	0	0	0	0	0	0	0	1	0	1	0	1	0	1	0	0	1	0	0	0	0	0	0
232	658.767	2	1315.52	27.4465	B5XIF1	Phosphoglycerate kinase OS=Streptococcus pyogenes serotype M49 (strain NZ131) OX=471876 GN=pgk PE=3 SV=1	ESKNDEELGK	[3] Phosphoglyceryl (K)	52.11	0.741344	VDGKKESKNDEELGK	K	130	100	20	1	1	0	0	1	0	0	0	0	1	2	1	2	1	2	2	2	0	1	0	1	0	1	0	1
297	584.784	2	1167.55	39.7359	A0A0H3C0P8	DNA-binding protein HU OS=Streptococcus pyogenes serotype M49 (strain NZ131) OX=471876 GN=Spy49_1147c PE=3 SV=1	ANKQDLIAK	[3] Phosphoglyceryl (K)	52.91	-0.752192	MANKQDLIAKV	K	4	100	6	0	1	0	0	1	0	0	0	0	1	0	1	0	1	0	1	0	0	0	0	0	0	0	0	0
237	768.869	2	1535.72	46.0309	A0A0H3C010	LSU ribosomal protein L7/L12 (L23e) OS=Streptococcus pyogenes serotype M49 (strain NZ131) OX=471876 GN=rplL PE=4 SV=1	EAKGLVDGAPANVK	[3] Phosphoglyceryl (K)	87.54	0.155742	GLGLKEAKGLVDGAP	K	27	100	8	0	1	0	0	0	0	0	0	0	1	0	2	0	2	0	2	0	0	0	0	0	0	0	0	0
102	707.846	2	1413.68	53.4463	A0A0H3BYL1	Pyruvate kinase OS=Streptococcus pyogenes serotype M49 (strain NZ131) OX=471876 GN=pyk PE=3 SV=1	TNKTDVIASAVK	[3] Phosphoglyceryl (K)	93.95	1.23454	SAFPRTNKTDVIASA	K	383	100	14	1	1	0	0	0	0	0	1	1	1	0	1	0	2	0	2	0	0	1	0	1	0	1	0	1
1387	549.263	2	1096.51	50.9116	B5XIW8	10 kDa chaperonin OS=Streptococcus pyogenes serotype M49 (strain NZ131) OX=471876 GN=groS PE=3 SV=1	MLKPLGDR	[3] Phosphoglyceryl (K)	35.17	11.8847	MLKPLGDRVV	K	3	100	2	0	0	0	0	0	0	0	0	0	1	0	0	0	0	0	1	0	0	0	0	0	0	0	0	0
411	500.766	2	999.517	61.7847	B5XM69	2,3-bisphosphoglycerate-dependent phosphoglycerate mutase OS=Streptococcus pyogenes serotype M49 (strain NZ131) OX=471876 GN=gpmA PE=3 SV=1	VKLVFAR	[2] Phosphoglyceryl (K)	27.61	1.4525	MVKLVFARHG	K	3	100	3	0	0	0	0	0	0	0	0	0	0	0	1	0	1	0	1	0	0	0	0	0	0	0	0	0
1089	657.826	2	1313.64	59.9024	A0A0H3BYM9	Glyceraldehyde-3-phosphate dehydrogenase OS=Streptococcus pyogenes serotype M49 (strain NZ131) OX=471876 GN=plr PE=3 SV=1	VVKVGINGFGR	[3] Phosphoglyceryl (K)|[7] Deamidation N (N)	48.71	-0.888411	MVVKVGINGFG	K	4	100	1	0	0	0	0	0	0	0	0	0	0	0	0	0	0	0	1	0	0	0	0	0	0	0	0	0
639	515.564	3	1543.67	24.9912	A0A0H3BYM9	Glyceraldehyde-3-phosphate dehydrogenase OS=Streptococcus pyogenes serotype M49 (strain NZ131) OX=471876 GN=plr PE=3 SV=1	EAAEKHLHANGAK	[5] Phosphoglyceryl (K)|[10] Deamidation N (N)	57.71	1.92568	AKKEAAEKHLHANGA	K	108	100	4	0	0	0	0	0	0	0	0	0	1	0	1	0	1	0	1	0	0	0	0	0	0	0	0	0
748	529.257	2	1056.5	44.0591	B5XJ40	30S ribosomal protein S19 OS=Streptococcus pyogenes serotype M49 (strain NZ131) OX=471876 GN=rpsS PE=3 SV=1	VIKTWSR	[3] Phosphoglyceryl (K)	25.95	-0.997085	DEKKKVIKTWSRRST	K	32	100	3	0	0	0	0	0	0	0	0	0	1	0	1	0	0	0	1	0	0	0	0	0	0	0	0	0
987	544.236	3	1629.69	53.489	B5XJ48	50S ribosomal protein L5 OS=Streptococcus pyogenes serotype M49 (strain NZ131) OX=471876 GN=rplE PE=3 SV=1	DFHGVPTKSFDGR	[8] Phosphoglyceryl (K)	30.34	2.92692	DFHGVPTKSFDGRGN	K	121	100	1	0	0	0	0	0	0	0	0	0	0	0	0	0	0	0	1	0	0	0	0	0	0	0	0	0
130	505.276	2	1008.54	48.0851	A0A0H3C010	LSU ribosomal protein L7/L12 (L23e) OS=Streptococcus pyogenes serotype M49 (strain NZ131) OX=471876 GN=rplL PE=4 SV=1	VGVIKAVR	[5] Phosphoglyceryl (K)	48.99	-0.17686	DKKVGVIKAVREITG	K	13	100	11	1	1	0	0	1	0	0	0	0	1	0	1	0	1	0	2	0	0	1	0	1	0	1	0	0
749	567.251	2	1132.49	51.3273	B5XHZ0	Chaperone protein DnaK OS=Streptococcus pyogenes serotype M49 (strain NZ131) OX=471876 GN=dnaK PE=3 SV=1	AKFDDLTR	[2] Phosphoglyceryl (K)	44.01	6.21352	EMSLSRAKFDDLTRD	K	274	100	3	0	0	0	0	0	0	0	0	0	1	0	0	0	1	0	1	0	0	0	0	0	0	0	0	0
1108	506.265	2	1010.52	39.5566	B5XJ50	30S ribosomal protein S8 OS=Streptococcus pyogenes serotype M49 (strain NZ131) OX=471876 GN=rpsH PE=3 SV=1	VITNLKR	[6] Phosphoglyceryl (K)	28.61	0.306212	ERVITNLKRISKPGL	K	78	100	1	0	0	0	0	0	0	0	0	0	0	0	0	0	0	0	1	0	0	0	0	0	0	0	0	0
620	769.896	2	1537.78	63.2634	B5XKM7	Enolase OS=Streptococcus pyogenes serotype M49 (strain NZ131) OX=471876 GN=eno PE=3 SV=1	GIKENAANSILIK	[3] Phosphoglyceryl (K)	74.92	1.40671	EYLARGIKENAANSI	K	334	100	5	0	0	0	1	0	0	0	0	0	0	0	0	0	1	1	1	1	0	0	0	0	0	0	0	0
1156	668.287	2	1334.56	54.3274	B5XJ51	50S ribosomal protein L6 OS=Streptococcus pyogenes serotype M49 (strain NZ131) OX=471876 GN=rplF PE=3 SV=1	DLEMKGVGYR	[5] Phosphoglyceryl (K)	26.66	1.37087	FKKDLEMKGVGYRAQ	K	90	100	1	0	0	0	0	0	0	0	0	0	0	0	0	0	0	0	1	0	0	0	0	0	0	0	0	0
1993	754.847	2	1507.68	74.4177	A0A0H3BW88	Archaeal S-adenosylmethionine synthetase OS=Streptococcus pyogenes serotype M49 (strain NZ131) OX=471876 GN=Spy49_0455 PE=3 SV=1	KCFNSSIPLFK	[1] Phosphoglyceryl (K)|[2] Carbamidomethyl (C)	63	0.736567	FLGRASKKCFNSSIP	K	93	100	1	0	0	0	0	0	0	0	0	0	0	0	0	0	0	0	1	0	0	0	0	0	0	0	0	0
996	794.36	2	1586.71	51.4867	A0A0H3C1H6	Cysteine synthase OS=Streptococcus pyogenes serotype M49 (strain NZ131) OX=471876 GN=cysM PE=3 SV=1	LEAFNPGSSVKDR	[11] Phosphoglyceryl (K)	65.01	5.07129	FNPGSSVKDRIALSM	K	45	100	4	1	0	0	0	0	0	0	0	0	0	0	0	0	0	0	0	0	0	1	0	1	0	1	0	0
185	766.006	3	2295	68.4955	B5XM69	2,3-bisphosphoglycerate-dependent phosphoglycerate mutase OS=Streptococcus pyogenes serotype M49 (strain NZ131) OX=471876 GN=gpmA PE=3 SV=1	NKAEAAEQFGDEQVHIWR	[2] Phosphoglyceryl (K)	168.12	0.80475	GALTGKNKAEAAEQF	K	98	100	12	1	1	0	0	0	0	1	1	0	0	0	1	0	1	0	2	0	0	1	0	1	0	1	0	1
2808	795.856	2	1589.7	55.9316	B5XKI1	Elongation factor Tu OS=Streptococcus pyogenes serotype M49 (strain NZ131) OX=471876 GN=tuf PE=3 SV=1	GEVYILSKDEGGR	[8] Phosphoglyceryl (K)	36.34	-0.165337	GEVYILSKDEGGRHT	K	318	100	1	0	0	0	0	0	0	0	0	0	0	0	0	0	0	0	1	0	0	0	0	0	0	0	0	0
535	943.425	2	1884.84	59.3695	B5XHZ0	Chaperone protein DnaK OS=Streptococcus pyogenes serotype M49 (strain NZ131) OX=471876 GN=dnaK PE=3 SV=1	ENGIDLSQDKMALQR	[10] Phosphoglyceryl (K)	30.65	3.96169	GIDLSQDKMALQRLK	K	226	100	1	0	0	0	0	0	0	0	0	0	0	0	0	0	0	0	0	1	0	0	0	0	0	0	0	0
2798	710.829	2	1419.64	56.8743	B5XKI1	Elongation factor Tu OS=Streptococcus pyogenes serotype M49 (strain NZ131) OX=471876 GN=tuf PE=3 SV=1	KAVVTGVEMFR	[1] Phosphoglyceryl (K)|[9] Oxidation (M)	42.12	-2.54176	GIKEETKKAVVTGVE	K	257	100	1	0	0	0	0	0	0	0	0	0	0	0	0	0	0	0	1	0	0	0	0	0	0	0	0	0
630	702.833	2	1403.65	67.6894	B5XKI1	Elongation factor Tu OS=Streptococcus pyogenes serotype M49 (strain NZ131) OX=471876 GN=tuf PE=3 SV=1	KAVVTGVEMFR	[1] Phosphoglyceryl (K)	57.56	-0.0172403	GIKEETKKAVVTGVE	K	257	100	3	0	0	0	0	0	0	0	0	0	0	0	1	0	1	0	1	0	0	0	0	0	0	0	0	0
228	556.791	2	1111.57	52.3013	B5XLE8	GTP cyclohydrolase 1 OS=Streptococcus pyogenes serotype M49 (strain NZ131) OX=471876 GN=folE PE=3 SV=1	VTGLSKLAR	[6] Phosphoglyceryl (K)	64.61	3.39579	GRVTGLSKLARAVEV	K	110	100	13	1	1	0	0	1	0	1	1	0	1	0	1	0	1	0	1	0	0	1	0	1	0	1	0	1
1668	675.819	2	1349.62	48.1443	A0A0H3BW88	Archaeal S-adenosylmethionine synthetase OS=Streptococcus pyogenes serotype M49 (strain NZ131) OX=471876 GN=Spy49_0455 PE=3 SV=1	LDKNELPTPR	[3] Phosphoglyceryl (K)	50.59	0.473665	GYFYKLDKNELPTPR	K	190	100	1	0	0	0	0	0	0	0	0	0	0	0	0	0	0	0	1	0	0	0	0	0	0	0	0	0
74	413.71	2	825.406	28.3696	B5XKM7	Enolase OS=Streptococcus pyogenes serotype M49 (strain NZ131) OX=471876 GN=eno PE=3 SV=1	ILKER	[3] Phosphoglyceryl (K)	27.16	7.38791	HALKKILKERGLVTA	K	194	100	3	0	0	0	0	0	0	0	0	0	0	0	0	0	1	0	1	0	0	1	0	0	0	0	0	0
1150	499.24	2	996.465	33.7388	A0A0H3BVM1	Quinolinate phosphoribosyltransferase [decarboxylating] OS=Streptococcus pyogenes serotype M49 (strain NZ131) OX=471876 GN=Spy49_0176 PE=1 SV=1	KTTPNLR	[1] Phosphoglyceryl (K)	26.72	0.770035	IKVFDTRKTTPNLRL	K	141	100	1	0	0	0	0	0	0	0	0	0	0	0	0	0	0	0	1	0	0	0	0	0	0	0	0	0
955	764.339	2	1526.66	42.1736	B5XIY5	30S ribosomal protein S2 OS=Streptococcus pyogenes serotype M49 (strain NZ131) OX=471876 GN=rpsB PE=3 SV=1	KQAAEAVADEATR	[1] Phosphoglyceryl (K)	87.34	0.982498	ILFVGTKKQAAEAVA	K	74	100	2	0	0	0	0	0	0	0	0	0	0	0	0	0	1	0	1	0	0	0	0	0	0	0	0	0
1330	676.33	2	1350.65	66.6132	B5XKI1	Elongation factor Tu OS=Streptococcus pyogenes serotype M49 (strain NZ131) OX=471876 GN=tuf PE=3 SV=1	FKGEVYILSK	[2] Phosphoglyceryl (K)	54.97	-0.781673	INPHTKFKGEVYILS	K	310	100	1	0	0	0	0	0	0	0	0	0	0	0	0	0	0	0	1	0	0	0	0	0	0	0	0	0
773	552.764	2	1103.51	38.5173	A0A0H3BW88	Archaeal S-adenosylmethionine synthetase OS=Streptococcus pyogenes serotype M49 (strain NZ131) OX=471876 GN=Spy49_0455 PE=3 SV=1	AATKYLNR	[4] Phosphoglyceryl (K)	35.45	10.253	IQKKAATKYLNRILP	K	111	100	2	0	0	0	0	0	0	0	0	0	0	0	0	0	1	0	1	0	0	0	0	0	0	0	0	0
912	599.778	2	1197.54	31.5233	B5XJ46	50S ribosomal protein L14 OS=Streptococcus pyogenes serotype M49 (strain NZ131) OX=471876 GN=rplN PE=3 SV=1	LKVADNSGAR	[2] Phosphoglyceryl (K)	39.89	1.80146	IQQETRLKVADNSGA	K	9	100	1	0	0	0	0	0	0	0	0	0	0	0	0	0	0	0	1	0	0	0	0	0	0	0	0	0
2019	607.774	2	1213.53	33.5072	A0A0H3BYL1	Pyruvate kinase OS=Streptococcus pyogenes serotype M49 (strain NZ131) OX=471876 GN=pyk PE=3 SV=1	TAKDVEEVR	[3] Phosphoglyceryl (K)	59.78	8.58938	ISFVRTAKDVEEVRE	K	226	100	1	0	0	0	0	0	0	0	0	0	0	0	0	0	0	0	1	0	0	0	0	0	0	0	0	0
2180	593.27	2	1184.53	49.5794	B5XIG1	Trigger factor OS=Streptococcus pyogenes serotype M49 (strain NZ131) OX=471876 GN=tig PE=3 SV=1	KDLNAPGFR	[1] Phosphoglyceryl (K)	46.84	2.91651	KAFNKIKKDLNAPGF	K	37	100	1	0	0	0	0	0	0	0	0	0	0	0	0	0	0	0	1	0	0	0	0	0	0	0	0	0
1613	491.745	4	1962.95	45.6683	B5XKI1	Elongation factor Tu OS=Streptococcus pyogenes serotype M49 (strain NZ131) OX=471876 GN=tuf PE=3 SV=1	SKPHVNIGTIGHVDHGK	[2] Phosphoglyceryl (K)	94.33	9.60895	KEKYDRSKPHVNIGT	K	10	100	1	0	0	0	0	0	0	0	0	0	0	0	0	0	0	0	1	0	0	0	0	0	0	0	0	0
503	935.941	2	1869.87	71.8656	A0A0H3C1H3	Fructose-bisphosphate aldolase class II OS=Streptococcus pyogenes serotype M49 (strain NZ131) OX=471876 GN=fba PE=4 SV=1	FLAPGMKAVQGAVEER	[7] Phosphoglyceryl (K)	69.45	-0.867946	KFLAPGMKAVQGAVE	K	274	100	4	0	0	0	0	0	0	0	0	0	0	0	0	0	1	0	3	0	0	0	0	0	0	0	0	0
720	534.279	2	1066.54	63.7113	B5XJ50	30S ribosomal protein S8 OS=Streptococcus pyogenes serotype M49 (strain NZ131) OX=471876 GN=rpsH PE=3 SV=1	GIAEILKR	[7] Phosphoglyceryl (K)	29	1.67303	KGIAEILKREGFVKN	K	41	100	1	0	0	0	0	0	0	0	0	0	0	0	0	0	0	0	1	0	0	0	0	0	0	0	0	0
1896	726.851	2	1451.69	57.3456	B5XK62	50S ribosomal protein L1 OS=Streptococcus pyogenes serotype M49 (strain NZ131) OX=471876 GN=rplA PE=3 SV=1	ADKAGNVQALIGK	[3] Phosphoglyceryl (K)	74.25	-9.72756	KITYRADKAGNVQAL	K	167	100	1	0	0	0	0	0	0	0	0	0	0	0	0	0	0	0	1	0	0	0	0	0	0	0	0	0
2564	542.746	2	1083.48	27.3188	B5XJ35	30S ribosomal protein S10 OS=Streptococcus pyogenes serotype M49 (strain NZ131) OX=471876 GN=rpsJ PE=3 SV=1	LKAYEHR	[2] Phosphoglyceryl (K)	32.75	1.77833	KKIRIRLKAYEHRTL	K	11	100	1	0	0	0	0	0	0	0	0	0	0	0	0	0	0	0	1	0	0	0	0	0	0	0	0	0
990	726.332	2	1450.65	61.4246	A0A0H3BYI5	Glucose-1-phosphate thymidylyltransferase OS=Streptococcus pyogenes serotype M49 (strain NZ131) OX=471876 GN=rmlA PE=3 SV=1	KNEYGQYLLR	[1] Phosphoglyceryl (K)	61.69	-0.356114	KLAQSLKKNEYGQYL	K	275	100	1	0	0	0	0	0	0	0	0	0	0	0	0	0	1	0	0	0	0	0	0	0	0	0	0	0
1633	676.838	2	1351.66	47.8732	B5XJZ8	ATP-dependent Clp protease proteolytic subunit OS=Streptococcus pyogenes serotype M49 (strain NZ131) OX=471876 GN=clpP PE=3 SV=1	LEKILAQNAGK	[3] Phosphoglyceryl (K)	56.94	-9.9628	KTRHRLEKILAQNAG	K	152	100	1	0	0	0	0	0	0	0	0	0	0	0	0	0	0	0	1	0	0	0	0	0	0	0	0	0
1529	605.328	2	1208.64	69.842	B5XJ41	50S ribosomal protein L22 OS=Streptococcus pyogenes serotype M49 (strain NZ131) OX=471876 GN=rplV PE=3 SV=1	KVADAIAILK	[1] Phosphoglyceryl (K)	45.89	0.308452	LDLIRGKKVADAIAI	K	32	100	1	0	0	0	0	0	0	0	0	0	0	0	0	0	0	0	1	0	0	0	0	0	0	0	0	0
1918	526.262	2	1050.51	46.6055	A0A0H3BXD5	30S ribosomal protein S12 OS=Streptococcus pyogenes serotype M49 (strain NZ131) OX=471876 GN=rpsL PE=3 SV=1	VKDLPGVR	[2] Phosphoglyceryl (K)	40.46	-2.12538	LIRGGRVKDLPGVRY	K	119	100	1	0	0	0	0	0	0	0	0	0	0	0	0	0	0	0	1	0	0	0	0	0	0	0	0	0
762	779.387	2	1556.76	67.9851	A0A0H3C1H3	Fructose-bisphosphate aldolase class II OS=Streptococcus pyogenes serotype M49 (strain NZ131) OX=471876 GN=fba PE=4 SV=1	AIVSAEKFVQAAR	[7] Phosphoglyceryl (K)	76.06	-0.649191	MAIVSAEKFVQAARE	K	8	100	3	0	0	0	0	0	0	0	0	0	0	0	1	0	1	0	1	0	0	0	0	0	0	0	0	0
1121	765.848	2	1529.68	75.1014	A0A0H3BZL9	PTS system, fructose-specific IIABC component OS=Streptococcus pyogenes serotype M49 (strain NZ131) OX=471876 GN=fruA PE=4 SV=1	KDIVHDFDVFK	[1] Phosphoglyceryl (K)	46.57	0.458777	MITKLVKKDIVHDFD	K	35	100	1	0	0	0	0	0	0	0	0	0	0	0	0	0	0	0	1	0	0	0	0	0	0	0	0	0
3092	878.911	2	1755.81	72.8358	B5XKI2	Triosephosphate isomerase OS=Streptococcus pyogenes serotype M49 (strain NZ131) OX=471876 GN=tpiA PE=3 SV=1	NPQEAKAFVEAVASK	[6] Phosphoglyceryl (K)	60.8	-0.44088	NKNPQEAKAFVEAVA	K	21	100	1	0	0	0	0	0	0	0	0	0	0	0	0	0	0	0	1	0	0	0	0	0	0	0	0	0
1834	683.347	3	2047.02	66.7814	B5XHZ0	Chaperone protein DnaK OS=Streptococcus pyogenes serotype M49 (strain NZ131) OX=471876 GN=dnaK PE=3 SV=1	IPAVVEAVKAETGKEPNK	[9] Phosphoglyceryl (K)	102.83	-1.8636	PAVVEAVKAETGKEP	K	324	100	2	0	0	0	0	0	0	0	0	0	0	0	0	0	0	0	2	0	0	0	0	0	0	0	0	0
1164	818.37	2	1634.73	61.974	A0A0H3BY10	PC4 domain-containing protein OS=Streptococcus pyogenes serotype M49 (strain NZ131) OX=471876 GN=Spy49_0501 PE=4 SV=1	MGKGITLTNEEFK	[3] Phosphoglyceryl (K)	73.12	-0.74673	PDHTKMGKGITLTNE	K	57	100	1	0	0	0	0	0	0	0	0	0	0	0	0	0	0	0	1	0	0	0	0	0	0	0	0	0
9472	906.934	2	1811.85	60.8814	B5XI23	Protein translocase subunit SecA OS=Streptococcus pyogenes serotype M49 (strain NZ131) OX=471876 GN=secA PE=3 SV=1	TSLVPEESVSAKELR	[12] Phosphoglyceryl (K)	39.85	-0.969587	PEESVSAKELRGLKD	K	674	100	1	0	0	0	0	0	0	0	0	0	0	0	0	0	0	0	0	1	0	0	0	0	0	0	0	0
2396	713.331	2	1424.65	56.1721	B5XHZ0	Chaperone protein DnaK OS=Streptococcus pyogenes serotype M49 (strain NZ131) OX=471876 GN=dnaK PE=3 SV=1	DAGKIAGLEVER	[4] Phosphoglyceryl (K)	65.28	-5.40476	QATKDAGKIAGLEVE	K	133	100	1	0	0	0	0	0	0	0	0	0	0	0	0	0	0	0	1	0	0	0	0	0	0	0	0	0
2857	656.793	2	1311.57	35.7023	A0A0H3BZQ5	SSU ribosomal protein S1p OS=Streptococcus pyogenes serotype M49 (strain NZ131) OX=471876 GN=rpsA PE=4 SV=1	IKEVDAAENR	[2] Phosphoglyceryl (K)	53.45	0.258057	QEFDAKIKEVDAAEN	K	159	100	1	0	0	0	0	0	0	0	0	0	0	0	0	0	0	0	1	0	0	0	0	0	0	0	0	0
2239	615.281	2	1228.55	37.1843	B5XK62	50S ribosomal protein L1 OS=Streptococcus pyogenes serotype M49 (strain NZ131) OX=471876 GN=rplA PE=3 SV=1	AALEKVDSTK	[5] Phosphoglyceryl (K)	52.32	-9.2574	QMRAALEKVDSTKAY	K	14	100	1	0	0	0	0	0	0	0	0	0	0	0	0	0	0	0	1	0	0	0	0	0	0	0	0	0
1251	557.268	2	1112.52	34.445	A0A0H3BYQ3	30S ribosomal protein S3 OS=Streptococcus pyogenes serotype M49 (strain NZ131) OX=471876 GN=rpsC PE=3 SV=1	GIKTQVSGR	[3] Phosphoglyceryl (K)	34.44	-0.256889	RAGAKGIKTQVSGRL	K	140	100	1	0	0	0	0	0	0	0	0	0	0	0	0	0	0	0	1	0	0	0	0	0	0	0	0	0
1063	722.837	2	1443.66	36.3716	B5XKR6	30S ribosomal protein S21 OS=Streptococcus pyogenes serotype M49 (strain NZ131) OX=471876 GN=rpsU PE=3 SV=1	SVTKAGTLQESR	[4] Phosphoglyceryl (K)	61.37	-0.142071	RFKRSVTKAGTLQES	K	25	100	1	0	0	0	0	0	0	0	0	0	0	0	0	0	0	0	1	0	0	0	0	0	0	0	0	0
1882	840.86	2	1679.71	57.1857	A0A0H3BZQ5	SSU ribosomal protein S1p OS=Streptococcus pyogenes serotype M49 (strain NZ131) OX=471876 GN=rpsA PE=4 SV=1	NTEKFVGQEFDAK	[4] Phosphoglyceryl (K)	58.15	-0.928928	RFVRNTEKFVGQEFD	K	148	100	1	0	0	0	0	0	0	0	0	0	0	0	0	0	0	0	1	0	0	0	0	0	0	0	0	0
2078	913.944	2	1825.87	61.5222	A0A0H3BVE1	30S ribosomal protein S5 OS=Streptococcus pyogenes serotype M49 (strain NZ131) OX=471876 GN=rpsE PE=3 SV=1	VGFGTGKAQEVPEAIR	[7] Phosphoglyceryl (K)	114.74	6.51949	RVGFGTGKAQEVPEA	K	51	100	1	0	0	0	0	0	0	0	0	0	0	0	0	0	0	0	1	0	0	0	0	0	0	0	0	0
193	471.737	2	941.46	34.8435	B5XJ99	30S ribosomal protein S4 OS=Streptococcus pyogenes serotype M49 (strain NZ131) OX=471876 GN=rpsD PE=3 SV=1	LKGSLTR	[2] Phosphoglyceryl (K)	39.58	1.95882	SFDAEKLKGSLTRLP	K	174	100	10	1	1	0	0	1	0	0	0	0	1	0	1	0	1	0	1	0	0	1	0	1	0	1	0	0
1350	635.297	2	1268.58	31.1406	A0A0H3BXD5	30S ribosomal protein S12 OS=Streptococcus pyogenes serotype M49 (strain NZ131) OX=471876 GN=rpsL PE=3 SV=1	VQTKMAAPQK	[4] Phosphoglyceryl (K)	42.31	-2.91786	SHKKVQTKMAAPQKR	K	55	100	1	0	0	0	0	0	0	0	0	0	0	0	0	0	0	0	1	0	0	0	0	0	0	0	0	0
1299	688.798	2	1375.58	28.4248	B5XHZ0	Chaperone protein DnaK OS=Streptococcus pyogenes serotype M49 (strain NZ131) OX=471876 GN=dnaK PE=3 SV=1	MGTSEKVSANGK	[6] Phosphoglyceryl (K)	69.99	9.39736	SKMGTSEKVSANGKE	K	76	100	1	0	0	0	0	0	0	0	0	0	0	0	0	0	0	0	1	0	0	0	0	0	0	0	0	0
1729	643.823	2	1285.63	58.895	B5XKM7	Enolase OS=Streptococcus pyogenes serotype M49 (strain NZ131) OX=471876 GN=eno PE=3 SV=1	IAKYNQLLR	[3] Phosphoglyceryl (K)	50.87	-8.97188	SRTDRIAKYNQLLRI	K	407	100	1	0	0	0	0	0	0	0	0	0	0	0	1	0	0	0	0	0	0	0	0	0	0	0	0	0
2522	634.315	2	1266.62	59.694	B5XLJ8	L-lactate dehydrogenase OS=Streptococcus pyogenes serotype M49 (strain NZ131) OX=471876 GN=ldh PE=3 SV=1	LDLVEKNLR	[6] Phosphoglyceryl (K)	46.11	-5.05489	TRLDLVEKNLRINKE	K	98	100	1	0	0	0	0	0	0	0	0	0	0	0	0	0	0	0	1	0	0	0	0	0	0	0	0	0
1029	687.32	2	1372.62	48.3878	A0A0H3BZ43	Uncharacterized protein OS=Streptococcus pyogenes serotype M49 (strain NZ131) OX=471876 GN=Spy49_1003c PE=3 SV=1	NTSKDLTSAIR	[4] Phosphoglyceryl (K)	80.66	0.800256	TYIKNTSKDLTSAIR	K	11	100	1	0	0	0	0	0	0	0	0	0	0	0	0	0	0	0	1	0	0	0	0	0	0	0	0	0
867	555.77	2	1109.53	23.4631	A0A0H3BYQ3	30S ribosomal protein S3 OS=Streptococcus pyogenes serotype M49 (strain NZ131) OX=471876 GN=rpsC PE=3 SV=1	AQKQAIQR	[3] Phosphoglyceryl (K)	45.92	1.96941	VAFRRAQKQAIQRTM	K	125	100	1	0	0	0	0	0	0	0	0	0	0	0	0	0	0	0	1	0	0	0	0	0	0	0	0	0
1716	481.722	2	961.43	33.268	B5XK62	50S ribosomal protein L1 OS=Streptococcus pyogenes serotype M49 (strain NZ131) OX=471876 GN=rplA PE=3 SV=1	GGKITYR	[3] Phosphoglyceryl (K)	27.52	3.24825	VEESKGGKITYRADK	K	160	100	1	0	0	0	0	0	0	0	0	0	0	0	0	0	0	0	1	0	0	0	0	0	0	0	0	0
1236	626.782	2	1251.55	26.3922	A0A0H3BZ43	Uncharacterized protein OS=Streptococcus pyogenes serotype M49 (strain NZ131) OX=471876 GN=Spy49_1003c PE=3 SV=1	LQDQKAEPR	[5] Phosphoglyceryl (K)	30.29	0.207053	VEKLQDQKAEPRVK	K	173	100	1	0	0	0	0	0	0	0	0	0	0	0	0	0	0	0	1	0	0	0	0	0	0	0	0	0
558	498.249	2	994.483	36.7426	B5XIW7	60 kDa chaperonin OS=Streptococcus pyogenes serotype M49 (strain NZ131) OX=471876 GN=groL PE=3 SV=1	VTLGPKGR	[6] Phosphoglyceryl (K)	35.2	-1.68817	VKVTLGPKGRNVVLE	K	33	100	4	0	0	0	0	0	0	0	0	0	1	0	1	0	1	0	1	0	0	0	0	0	0	0	0	0
1279	749.338	3	2244.99	66.922	B5XIW8	10 kDa chaperonin OS=Streptococcus pyogenes serotype M49 (strain NZ131) OX=471876 GN=groS PE=3 SV=1	FDDEKEQTVGGFVLAGTHK	[5] Phosphoglyceryl (K)	54.22	-0.754902	VVRFDDEKEQTVGGF	K	17	100	1	0	0	0	0	0	0	0	0	0	0	0	0	0	0	0	1	0	0	0	0	0	0	0	0	0
2057	808.377	2	1614.74	43.8555	A0A0H3BZ61	F420_ligase domain-containing protein OS=Streptococcus pyogenes serotype M49 (strain NZ131) OX=471876 GN=Spy49_0453 PE=4 SV=1	KTEVIDSQGETIK	[1] Phosphoglyceryl (K)	77.8	-0.0199717	YGIHPLRKTEVIDSQ	K	183	100	2	0	0	0	0	0	0	0	0	0	0	0	0	0	0	0	2	0	0	0	0	0	0	0	0	0
[truncated: 2 more rows]

## Sheet: Exp 3 DDA
																Spectral counts
[truncated: 35 more rows]
