# Supplementary material for: Lysine Phoshoglycerylation Is Widespread in Bacteria and Overlaps with Acylation
Source: Microorganisms. 2024 Jul 30;12(8):1556. doi: 10.3390/microorganisms12081556 (PMC11356508; doi:10.3390/microorganisms12081556)
Supplement: Supplementary file 1 [file microorganisms-12-01556-s001.zip › Supplementary Table S3.xlsx]

## Sheet: Legend
Lists of all pgK sites and all phosphoglycerylated proteins in S. pyogenes
Column heading	Description
UniProt Acc. No.	UniProtKB Accession of the protein
Protein name	Name of the protein containing the pgK site
15 AS stretch	15 amino acid stretch with central pgK site
pgK site protein	Position of the pgK site in the amino acid sequence of the protein
Number of pgK sites	Number of different pgK site within a protein

## Sheet: all pgK sites in S. pyogenes
UniProt Acc. No.	Protein name	15 AS stretch	pgK site protein
B5XM69	2,3-bisphosphoglycerate-dependent phosphoglycerate mutase	_____MVKLVFARHG	3
B5XM69	2,3-bisphosphoglycerate-dependent phosphoglycerate mutase	GALTGKNKAEAAEQF	98
B5XM69	2,3-bisphosphoglycerate-dependent phosphoglycerate mutase	QQAIDAGKLIKEAGI	41
B5XM69	2,3-bisphosphoglycerate-dependent phosphoglycerate mutase	HYGALTGKNKAEAAE	96
B5XJ35	30S ribosomal protein S10	TLDTAAEKIVETATR	24
B5XJ35	30S ribosomal protein S10	DIINPTQKTVDALMK	82
B5XJ35	30S ribosomal protein S10	KKIRIRLKAYEHRTL	11
B5XJ61	30S ribosomal protein S11	KTVEVTVKGPGSGRE	85
A0A0H3BXD5	30S ribosomal protein S12	SHKKVQTKMAAPQKR	55
A0A0H3BXD5	30S ribosomal protein S12	LIRGGRVKDLPGVRY	119
A0A0H3BXD5	30S ribosomal protein S12	NIGYNSHKKVQTKMA	50
B5XJ60	30S ribosomal protein S13	NARTRKGKAVAIAGK	112
B5XJ60	30S ribosomal protein S13	ISEDIRVKDLTSDQE	46
B5XJ60	30S ribosomal protein S13	KAVAIAGKKK_____	119
B5XIK9	30S ribosomal protein S15	_MAISKEKKNEIIAQ	7
B5XJ45	30S ribosomal protein S17	INYSKKYKAHDENNV	46
B5XI38	30S ribosomal protein S18	GGFKRRKKVDFIAAN	14
B5XJ40	30S ribosomal protein S19	DEKKKVIKTWSRRST	32
B5XJ40	30S ribosomal protein S19	IAVYDGRKHVPVYIQ	56
B5XIY5	30S ribosomal protein S2	ILFVGTKKQAAEAVA	74
B5XIY5	30S ribosomal protein S2	KEVALLNKQRARLEK	139
B5XIY5	30S ribosomal protein S2	KQRARLEKFLGGIED	146
B5XIY5	30S ribosomal protein S2	RWNPKMAKYIFTERN	29
B5XIY5	30S ribosomal protein S2	TFDVLPKKEVALLNK	132
B5XIY5	30S ribosomal protein S2	HKEQIAVKEAKKLGI	174
B5XLR6	30S ribosomal protein S20	AASSSIDKAESKGLI	53
B5XLR6	30S ribosomal protein S20	___MANIKSAIKRAE	5
B5XLR6	30S ribosomal protein S20	SIDKAESKGLIHKNK	57
B5XLR6	30S ribosomal protein S20	ESKGLIHKNKASRDK	62
B5XLR6	30S ribosomal protein S20	KRAELNVKANEKNSA	16
B5XLR6	30S ribosomal protein S20	SAMRTAIKAFEANPS	33
B5XKR6	30S ribosomal protein S21	RFKRSVTKAGTLQES	25
B5XKR6	30S ribosomal protein S21	MSKTVVRKNESLDDA	8
A0A0H3BYQ3	30S ribosomal protein S3	VAFRRAQKQAIQRTM	125
A0A0H3BYQ3	30S ribosomal protein S3	ALRGQLNKLTGKQVH	83
A0A0H3BYQ3	30S ribosomal protein S3	RAGAKGIKTQVSGRL	140
B5XJ99	30S ribosomal protein S4	SFDAEKLKGSLTRLP	174
B5XJ99	30S ribosomal protein S4	HGPNNRSKLSEYGLQ	43
B5XJ99	30S ribosomal protein S4	FSYGLGEKQFRNLVV	66
B5XJ99	30S ribosomal protein S4	LSLTGTGKELARRNY	24
A0A0H3BVE1	30S ribosomal protein S5	____MAFKDNAVELE	4
A0A0H3BVE1	30S ribosomal protein S5	RVGFGTGKAQEVPEA	51
A0A0H3BVE1	30S ribosomal protein S5	RATVEGLKQLKRAEE	144
B5XJR0	30S ribosomal protein S7	NNTGASVKKREDTHK	136
B5XJR0	30S ribosomal protein S7	TMKDRLAKEIMDAAN	122
B5XJR0	30S ribosomal protein S7	KKREDTHKMAEANRA	143
B5XJ50	30S ribosomal protein S8	KGIAEILKREGFVKN	41
B5XJ50	30S ribosomal protein S8	LKREGFVKNVEVIED	47
B5XJ50	30S ribosomal protein S8	VPASNIKKGIAEILK	34
B5XJ50	30S ribosomal protein S8	EVPASNIKKGIAEIL	33
B5XJ50	30S ribosomal protein S8	GIIRVFLKYGKNGER	65
B5XJ50	30S ribosomal protein S8	IRNANQVKHEVLEVP	21
B5XJ50	30S ribosomal protein S8	VEVIEDDKQGIIRVF	56
B5XJ50	30S ribosomal protein S8	ERVITNLKRISKPGL	78
B5XIJ1	30S ribosomal protein S9	GKITVNKKDVEEYIP	33
B5XK62	50S ribosomal protein L1	KITYRADKAGNVQAL	167
B5XK62	50S ribosomal protein L1	KVSFDADKLVENFKA	184
B5XK62	50S ribosomal protein L1	GAKAEEAKAAGADFV	88
B5XK62	50S ribosomal protein L1	RNLMPNPKTGTVTMD	141
B5XK62	50S ribosomal protein L1	TVTMDVAKAVEESKG	151
B5XK62	50S ribosomal protein L1	QMRAALEKVDSTKAY	14
B5XK62	50S ribosomal protein L1	VEESKGGKITYRADK	160
B5XLE2	50S ribosomal protein L10	KVINDFTKTADALEI	102
B5XLE2	50S ribosomal protein L10	MSEAIIAKKAEQVEL	8
B5XLE2	50S ribosomal protein L10	SEAIIAKKAEQVELI	9
B5XK61	50S ribosomal protein L11	KKAAGVEKGSGTPNT	87
B5XK61	50S ribosomal protein L11	SGTPNTTKVATVTRA	96
B5XJ46	50S ribosomal protein L14	ATPGGAVKKGDVVKA	53
B5XJ46	50S ribosomal protein L14	IQQETRLKVADNSGA	9
B5XJ55	50S ribosomal protein L15	_MKLHELKAAEGSRK	7
B5XJ52	50S ribosomal protein L18	VAERAVAKGISEVVF	86
B5XJ52	50S ribosomal protein L18	YLYHGRVKALADAAR	105
B5XJ52	50S ribosomal protein L18	KDVSKGTKTEQAVVV	68
B5XJ39	50S ribosomal protein L2	KAYIIAPKGLEVGQR	108
B5XJ39	50S ribosomal protein L2	NKKAKSDKLIVRRRN	268
B5XJ41	50S ribosomal protein L22	LDLIRGKKVADAIAI	32
B5XJ41	50S ribosomal protein L22	GSASPINKRTTHVTV	102
B5XJ41	50S ribosomal protein L22	KRFRPRAKGSASPIN	94
B5XJ47	50S ribosomal protein L24	GMIKKHQKPNTENPQ	46
B5XJ47	50S ribosomal protein L24	VAGRVGYKVVDGKKV	83
B5XJ47	50S ribosomal protein L24	SNVQVLDKNGVAGRV	73
B5XJ44	50S ribosomal protein L29	AAAGQLEKTARLDEV	46
B5XJ44	50S ribosomal protein L29	KKENELKKELFDLRF	30
B5XJ44	50S ribosomal protein L29	KKQIARVKTVQSEMK	61
B5XJ36	50S ribosomal protein L3	KREVLSNKPAKGHVA	63
B5XJ36	50S ribosomal protein L3	VLSNKPAKGHVAKAN	66
B5XJ36	50S ribosomal protein L3	GNVPGAKKSLITIKS	195
B5XJ36	50S ribosomal protein L3	PAKGHVAKANTAPKR	71
B5XJ54	50S ribosomal protein L30	KLNSSVVKEDNAAIR	37
B5XKL7	50S ribosomal protein L31 type B	FNKKYGLKDANAAK_	80
B5XKL7	50S ribosomal protein L31 type B	SGSTKASKETVEFEG	32
B5XKL7	50S ribosomal protein L31 type B	PFYTGRQKFTQADGR	62
B5XJ84	50S ribosomal protein L32	RSHRVSLKGYYKGRK	45
A0A0H3C214	50S ribosomal protein L33	VNITLEHKESGERLY	10
B5XJ48	50S ribosomal protein L5	DFHGVPTKSFDGRGN	121
B5XJ48	50S ribosomal protein L5	GDAVSNAKNLEKAAA	49
B5XJ48	50S ribosomal protein L5	GQKPLITKAKKSIAG	70
B5XJ48	50S ribosomal protein L5	PLITKAKKSIAGFRL	73
B5XJ48	50S ribosomal protein L5	TSVMAVPKVEKIVLN	31
B5XJ51	50S ribosomal protein L6	ELTREFNKNIEIKVE	39
B5XJ51	50S ribosomal protein L6	FKKDLEMKGVGYRAQ	90
B5XJ51	50S ribosomal protein L6	VITVKGPKGELTREF	30
B5XJD9	Acetate kinase	DVVNMLNKKSGLSGV	270
B5XJD9	Acetate kinase	KDSISTVKYDGKKEE	45
B5XJD9	Acetate kinase	GAHGTSHKYVAQEAA	183
B5XJD9	Acetate kinase	VVNMLNKKSGLSGVS	271
A0A0H3BVD7	Aldehyde-alcohol dehydrogenase	DIRKRAFKFPELGKK	594
A0A0H3BVD7	Aldehyde-alcohol dehydrogenase	DSIQYLQKCRDVERV	485
A0A0H3BVD7	Aldehyde-alcohol dehydrogenase	YHTYFVNKKEKALLE	284
A0A0H3C2K4	Alkyl hydroperoxide reductase C	HAAQYVRKHPGEVCP	159
A0A0H3C2K4	Alkyl hydroperoxide reductase C	PGEVCPAKWKEGAET	168
A0A0H3C2K4	Alkyl hydroperoxide reductase C	EVCPAKWKEGAETLT	170
A0A0H3BZ90	Alkyl hydroperoxide reductase protein F	QVSGRAPKVDQDVID	102
A0A0H3BY69	Aminopeptidase	VENSWGEKVGDKGYF	390
A0A0H3BY69	Aminopeptidase	DLIASGAKADQVEDR	195
A0A0H3C2F5	Antiphagocytic M protein	EVKAVEKKVEAAENN	45
A0A0H3C2F5	Antiphagocytic M protein	HQKLKEEKQISDASR	198
A0A0H3C2F5	Antiphagocytic M protein	RYQEQLQKQQQLETE	148
A0A0H3BW88	Archaeal S-adenosylmethionine synthetase	LPTPRFTKMGGDIKV	200
A0A0H3BW88	Archaeal S-adenosylmethionine synthetase	ESQLYVDKHVEKIKK	241
A0A0H3BW88	Archaeal S-adenosylmethionine synthetase	FLGRASKKCFNSSIP	93
A0A0H3BW88	Archaeal S-adenosylmethionine synthetase	GYFYKLDKNELPTPR	190
A0A0H3BW88	Archaeal S-adenosylmethionine synthetase	IQKKAATKYLNRILP	111
A0A0H3BW88	Archaeal S-adenosylmethionine synthetase	NSSIPLFKIQKKAAT	103
B5XMC3	Arginine deiminase	TNAILESKGLKLIKI	380
B5XJ77	Arginine--tRNA ligase	GAKLSTRKGNVILLE	376
B5XKP7	ATP synthase subunit b	AEATDEAKRLKEKAL	104
B5XLV6	ATP-dependent 6-phosphofructokinase	GSKEVGDKISRGGTF	60
B5XJZ8	ATP-dependent Clp protease proteolytic subunit	KTRHRLEKILAQNAG	152
A0A0H3BY05	Carbamate kinase	EALISTSKSLVKLIK	34
A0A0H3BY05	Carbamate kinase	PAFENPTKPIGPFLT	129
A0A0H3BY05	Carbamate kinase	STSKSLVKLIKEGHE	38
A0A0H3BZ23	Cell division protein FtsZ	ATGVRQEKAEQVSGF	320
A0A0H3BZ23	Cell division protein FtsZ	TVIQLGPKLTRGLGA	65
A0A0H3C1S1	Chaperone protein DnaJ	AYRKMSKKYHPDINK	31
B5XHZ0	Chaperone protein DnaK	EMSLSRAKFDDLTRD	274
B5XHZ0	Chaperone protein DnaK	AKDLGTQKEQHIVIK	465
B5XHZ0	Chaperone protein DnaK	EEIDRMMKDAEANAE	487
B5XHZ0	Chaperone protein DnaK	QATKDAGKIAGLEVE	133
B5XHZ0	Chaperone protein DnaK	SKMGTSEKVSANGKE	76
B5XHZ0	Chaperone protein DnaK	AEDYLGEKVEKAVIT	108
B5XHZ0	Chaperone protein DnaK	ANAEADAKRKEEVDL	498
B5XHZ0	Chaperone protein DnaK	GIDLSQDKMALQRLK	226
B5XHZ0	Chaperone protein DnaK	KLEALNEKAQALAVK	564
B5XHZ0	Chaperone protein DnaK	QAIFATEKTIKETEG	518
B5XHZ0	Chaperone protein DnaK	TIKETEGKGFDTERD	526
B5XHZ0	Chaperone protein DnaK	TPSVVSFKNGEIIVG	43
B5XHZ0	Chaperone protein DnaK	ETGKEPNKSVNPDEV	333
B5XHZ0	Chaperone protein DnaK	FLVEEFKKENGIDLS	216
B5XHZ0	Chaperone protein DnaK	IIVGDAAKRQAVTNP	54
B5XHZ0	Chaperone protein DnaK	KEQHIVIKSNDGLSE	472
B5XHZ0	Chaperone protein DnaK	KNGIVSVKAKDLGTQ	457
B5XHZ0	Chaperone protein DnaK	NLDDMKAKLEALNEK	557
B5XHZ0	Chaperone protein DnaK	PAVVEAVKAETGKEP	324
B5XHZ0	Chaperone protein DnaK	PETVISIKSKMGTSE	68
B5XHZ0	Chaperone protein DnaK	QSALDELKAAQESGN	543
B5XHZ0	Chaperone protein DnaK	YLGEKVEKAVITVPA	111
B5XIW7	Chaperonin GroEL	APTETALKEMKLRIE	388
B5XIW7	Chaperonin GroEL	AVSSRSEKVGEYISE	155
B5XIW7	Chaperonin GroEL	VKVTLGPKGRNVVLE	33
B5XIW7	Chaperonin GroEL	ANRIALIKSQLETTT	348
B5XIW7	Chaperonin GroEL	IAQPVSGKEAIAQVA	140
B5XIW7	Chaperonin GroEL	TGIIDPVKVTRSALQ	495
B5XIW7	Chaperonin GroEL	TSDFDREKLQERLAK	362
B5XIW7	Chaperonin GroEL	AGGVAVIKVGAPTET	378
B5XIW7	Chaperonin GroEL	GRNVVLEKAFGSPLI	41
B5XIW7	Chaperonin GroEL	TFSVVAVKAPGFGDR	275
B5XIW8	Co-chaperonin GroES	VVRFDDEKEQTVGGF	17
B5XIW8	Co-chaperonin GroES	_____MLKPLGDRVV	3
B5XIW8	Co-chaperonin GroES	THKESTRKATVLAVS	36
A0A0H3C1S0	CsbD domain-containing protein	EKTIAKGKELADDAK	44
A0A0H3C1S0	CsbD domain-containing protein	AGKLTGDKELEAKGF	28
A0A0H3C1S0	CsbD domain-containing protein	EGAVDAVKEKLK___	62
A0A0H3C1S0	CsbD domain-containing protein	EQASGGLKEGAGKLT	18
A0A0H3C1S0	CsbD domain-containing protein	EAKGFVEKTIAKGKE	38
A0A0H3C1S0	CsbD domain-containing protein	GLKEGAGKLTGDKEL	23
A0A0H3C1S0	CsbD domain-containing protein	SEEKLKSKIEQASGG	9
A0A0H3BYJ6	CsbD domain-containing protein	DQAGGKLKEGFGKIS	18
A0A0H3BYJ6	CsbD domain-containing protein	FGKISGDKSLETEGK	28
A0A0H3C1S0	CsbD domain-containing protein	GDKELEAKGFVEKTI	33
A0A0H3C1H6	Cysteine synthase	FNPGSSVKDRIALSM	45
A0A0H3C1H6	Cysteine synthase	QIIRVKSKDALETAR	247
A0A0H3C0P8	DNA-binding protein HU	AEATELTKKDSAAAV	19
A0A0H3C0P8	DNA-binding protein HU	ASKVPAFKAGKALKD	81
A0A0H3C0P8	DNA-binding protein HU	FKAGKALKDAVK___	87
A0A0H3C0P8	DNA-binding protein HU	____MANKQDLIAKV	4
A0A0H3C0P8	DNA-binding protein HU	EIEIAASKVPAFKAG	76
A0A0H3C0P8	DNA-binding protein HU	NKQDLIAKVAEATEL	10
A0A0H3BYC1	DNA-directed RNA polymerase subunit alpha	SIYTPVKKVNYQVEP	173
B5XJ72	DNA-directed RNA polymerase subunit beta	GNANPDDKVRALTPA	376
A0A0H3BWG0	DNA-directed RNA polymerase subunit beta'	INVPFKKKNLGNIIA	610
A0A0H3BWG0	DNA-directed RNA polymerase subunit beta'	KEYAGNVKAAKRMVE	376
A0A0H3BZC7	EIIAB-Man	KVPNDSKKNLFELIQ	318
A0A0H3BZC7	EIIAB-Man	DLRKQLIKQAAPGGV	215
A0A0H3BZC7	EIIAB-Man	VIGDGKLKINLARVD	169
A0A0H3BYW2	EIICB-Lac	TEGAQYIKLTRDGQG	547
A0A0H3BYW2	EIICB-Lac	VAANFDTKKADAILE	442
B5XJR1	Elongation factor G	PRIVFANKMDKIGAD	136
B5XJR1	Elongation factor G	GDSLTDEKAKVILES	392
B5XJR1	Elongation factor G	KMGVALQKLAEEDPT	428
B5XJR1	Elongation factor G	KSKADQDKMGVALQK	421
B5XJR1	Elongation factor G	SVQEEIIKKTKGE__	687
B5XJR1	Elongation factor G	AREFSLAKTRNIGIM	9
B5XJR1	Elongation factor G	IAASLALKEAAKSAQ	589
B5XJR1	Elongation factor G	RILYYTGKIHKIGET	36
B5XI32	Elongation factor P	VLEASHHKPGKGNTI	29
B5XIY6	Elongation factor Ts	AELAAEGKPEKIWDK	260
B5XIY6	Elongation factor Ts	AGVMDAKKALVETDG	25
B5XIY6	Elongation factor Ts	GAGVMDAKKALVETD	24
B5XIY6	Elongation factor Ts	EITAKLVKELREKSG	10
B5XKI1	Elongation factor Tu	ERGQVIAKPGSINPH	299
B5XKI1	Elongation factor Tu	GEVYILSKDEGGRHT	318
B5XKI1	Elongation factor Tu	GIKEETKKAVVTGVE	257
B5XKI1	Elongation factor Tu	PTSVNQPKDYASIDA	48
B5XKI1	Elongation factor Tu	INPHTKFKGEVYILS	310
B5XKI1	Elongation factor Tu	KEKYDRSKPHVNIGT	10
B5XKI1	Elongation factor Tu	TGVEMFRKQLDEGLA	268
B5XKI1	Elongation factor Tu	EIEIVGIKEETKKAV	252
B5XKM7	Enolase	VAQYKGIKSFYNLKK	428
B5XKM7	Enolase	EYLARGIKENAANSI	334
B5XKM7	Enolase	AEVFHALKKILKERG	190
B5XKM7	Enolase	ALDGTPNKGKLGANA	103
B5XKM7	Enolase	EFYDKERKVYDYTKF	255
B5XKM7	Enolase	LGEVAQYKGIKSFYN	425
B5XKM7	Enolase	SRTDRIAKYNQLLRI	407
B5XKM7	Enolase	HALKKILKERGLVTA	194
B5XKM7	Enolase	ATNAGQIKTGSLSRT	395
B5XKM7	Enolase	DEGGFAPKFEGTEDG	211
B5XKM7	Enolase	RKVYDYTKFEGEGAA	261
A0A0H3BYD3	Enoyl-(Acyl-carrier-protein) reductase (FMN)	KLTSAYAKAEKAFLI	242
A0A0H3BZ61	F420_ligase domain-containing protein	YGIHPLRKTEVIDSQ	183
A0A0H3BZ61	F420_ligase domain-containing protein	LSRLDIKKNYIGCRL	100
A0A0H3BZ61	F420_ligase domain-containing protein	TSGGIDRKSVDEVFL	121
A0A0H3BZ61	F420_ligase domain-containing protein	YLKKSLGKNVAVVIT	150
A0A0H3BZ39	Fc-gamma receptor	AAEAEAQKALDALNN	134
A0A0H3BZ39	Fc-gamma receptor	DALNNKNKQISDLTN	144
A0A0H3BZ39	Fc-gamma receptor	NAEIEALKQQDASKT	199
A0A0H3BZ39	Fc-gamma receptor	VKSQLEAKNAEIEAL	191
A0A0H3C1H3	Fructose-bisphosphate aldolase class II	KKLFDPRKFLAPGMK	267
A0A0H3C1H3	Fructose-bisphosphate aldolase class II	AKTAEVVKIAHAKGV	124
A0A0H3C1H3	Fructose-bisphosphate aldolase class II	KFLAPGMKAVQGAVE	274
A0A0H3C1H3	Fructose-bisphosphate aldolase class II	MAIVSAEKFVQAARE	8
A0A0H3C1H3	Fructose-bisphosphate aldolase class II	NEAEYDGKKLFDPRK	260
A0A0H3C1H3	Fructose-bisphosphate aldolase class II	QTSMGAAKYMGGYKV	55
A0A0H3C1H3	Fructose-bisphosphate aldolase class II	ILRAAEAKQAPVLIQ	41
A0A0H3BYI5	Glucose-1-phosphate thymidylyltransferase	KLAQSLKKNEYGQYL	275
A0A0H3C0S8	Glutamate formimidoyltransferase	PERQNLAKIRKGQFE	140
A0A0H3BZS1	Glutamine synthetase I alpha	NALKALQKDDVVQKA	405
A0A0H3BYM9	Glyceraldehyde-3-phosphate dehydrogenase	AKKEAAEKHLHANGA	108
A0A0H3BYM9	Glyceraldehyde-3-phosphate dehydrogenase	LHANGAKKVVITAPG	117
A0A0H3BYM9	Glyceraldehyde-3-phosphate dehydrogenase	PNSTGAAKAIGLVIP	216
A0A0H3BYM9	Glyceraldehyde-3-phosphate dehydrogenase	RTLEYFAKIAK____	333
A0A0H3BYM9	Glyceraldehyde-3-phosphate dehydrogenase	____MVVKVGINGFG	4
A0A0H3BYM9	Glyceraldehyde-3-phosphate dehydrogenase	VIPELNGKLDGAAQR	228
B5XMM9	Glycine--tRNA ligase beta subunit	FIRARVDKMMGKAAP	532
A0A0H3BXV2	Glyco_trans_2-like domain-containing protein	GFSRGLIKDLTLKCN	166
B5XLE8	GTP cyclohydrolase 1	GRVTGLSKLARAVEV	110
B5XLE8	GTP cyclohydrolase 1	EGLLDTPKRVAKMYA	39
A0A0H3BZ71	Hydrolase, haloacid dehalogenase family/peptidyl-prolyl cis-trans isomerase, cyclophilin type	KLNGAYVKDDAKTII	81
A0A0H3C2T5	Hypothetical membrane spanning protein	VMDRGVTKLPIRGGY	220
A0A0H3C114	Inosine-5'-monophosphate dehydrogenase	ITIKDIEKVIEFPHA	208
A0A0H3C114	Inosine-5'-monophosphate dehydrogenase	MGSIAAMKKGSSDRY	400
B5XLJ8	L-lactate dehydrogenase	TRLDLVEKNLRINKE	98
A0A0H3C010	LSU ribosomal protein L7/L12 (L23e)	DKKVGVIKAVREITG	13
A0A0H3C010	LSU ribosomal protein L7/L12 (L23e)	GLGLKEAKGLVDGAP	27
A0A0H3C010	LSU ribosomal protein L7/L12 (L23e)	EITGLGLKEAKGLVD	24
A0A0H3C010	LSU ribosomal protein L7/L12 (L23e)	AAEAEEIKAKLEEAG	50
A0A0H3C010	LSU ribosomal protein L7/L12 (L23e)	DGAPANVKEGVAAAE	38
B5XKG9	Lysine--tRNA ligase	MTKRGKGKVGFAHLQ	77
A0A0H3BYT5	NAD-dependent malic enzyme	______MKNQLGQLA	2
A0A0H3BYT6	Non-phosphorylating glyceraldehyde-3-phosphate dehydrogenase (NADP)	KEVAKGHKAAVSEVI	95
A0A0H3BYT6	Non-phosphorylating glyceraldehyde-3-phosphate dehydrogenase (NADP)	LIKDATDKGATALTA	344
B5XMC1	Ornithine carbamoyltransferase	ESTEDTAKVLGRMFD	96
B5XMC1	Ornithine carbamoyltransferase	NIALLFEKTSTRTRA	55
B5XMC1	Ornithine carbamoyltransferase	VAEKFGVKEMEVTDE	294
A0A0H3BY10	PC4 domain-containing protein	PDHTKMGKGITLTNE	57
A0A0H3BY96	Phosphate acetyltransferase	EAFVDIRKGKATLED	92
A0A0H3BY96	Phosphate acetyltransferase	FVDIRKGKATLEDAD	94
A0A0H3BY96	Phosphate acetyltransferase	FSTKGSGKAPQVDKV	214
A0A0H3C0J7	Phosphocarrier protein HPr	ITLDYKGKAVNLKSI	40
A0A0H3C0J7	Phosphocarrier protein HPr	SDITLDYKGKAVNLK	38
A0A0H3BZB4	Phosphoenolpyruvate-protein phosphotransferase	EAGAAYAKQKAEWSL	250
A0A0H3BZB4	Phosphoenolpyruvate-protein phosphotransferase	QLNKQFVKAFVTNIG	179
B5XIF1	Phosphoglycerate kinase	RFEDVDGKKESKNDE	126
B5XIF1	Phosphoglycerate kinase	VDGKKESKNDEELGK	130
B5XIF1	Phosphoglycerate kinase	VDFNVPLKDGVITND	27
B5XIF1	Phosphoglycerate kinase	_MAKLTVKDVDLKGK	7
B5XIF1	Phosphoglycerate kinase	FSHLGRVKEEADKEG	64
B5XIF1	Phosphoglycerate kinase	LLEKSNGKLILPVDS	263
B5XIF1	Phosphoglycerate kinase	VIENLLEKADKVLIG	218
B5XJY9	Probable manganese-dependent inorganic pyrophosphatase	AGAVSRKKQVVPQLT	299
B5XI23	Protein translocase subunit SecA	PEESVSAKELRGLKD	674
A0A0H3BZL9	PTS system, fructose-specific IIABC component	MITKLVKKDIVHDFD	35
A0A0H3BZL9	PTS system, fructose-specific IIABC component	TYHAKNGKSETAVST	273
A0A0H3BYQ9	PTS system, IIB component	ANVGRFDKSDPASKV	111
A0A0H3BYQ9	PTS system, IIB component	KDACAIAKEVPDLEA	93
A0A0H3BYQ9	PTS system, IIB component	SDPASKVKVTPSLLL	119
A0A0H3C0Z0	Putative ABC transporter	CDRIGILKKGKLIFV	206
A0A0H3BZI7	Putative ATP-dependent protease	GQDDAVDKIAKAIRR	468
A0A0H3BZI7	Putative ATP-dependent protease	LIEAENLKAQATRDE	382
A0A0H3C124	Putative mannose-specific phosphotransferase system component IID	__MTEQIKLTKSDRQ	6
A0A0H3C1C5	Putative peroxide resistance protein	HSKLDEAKGTYDKTV	107
A0A0H3C1C5	Putative peroxide resistance protein	STLAEFSKHSKLDEA	99
A0A0H3C1C5	Putative peroxide resistance protein	EAKGTYDKTVAQHLA	112
A0A0H3C1C5	Putative peroxide resistance protein	AEFSKHSKLDEAKGT	102
A0A0H3BXF8	Putative sugar ABC transporter	YIHKRLIKERDKGKA	447
B5XK96	Pyrrolidone-carboxylate peptidase	TPIRADGKAAYFSTL	107
A0A0H3BZX8	Pyruvate dehydrogenase E1 component beta subunit	PKALYGKKEEVNQDP	184
A0A0H3BZX8	Pyruvate dehydrogenase E1 component beta subunit	AILPDVEKIKAAIVK	320
A0A0H3BZX8	Pyruvate dehydrogenase E1 component beta subunit	KIKAAIVKMANKGN_	327
A0A0H3BYL1	Pyruvate kinase	SAFPRTNKTDVIASA	383
A0A0H3BYL1	Pyruvate kinase	DGIIAKQKGVNIPNT	184
A0A0H3BYL1	Pyruvate kinase	ELFADDAKEFSYVTG	104
A0A0H3BYL1	Pyruvate kinase	FSYVTGEKIRVATTQ	113
A0A0H3BYL1	Pyruvate kinase	ISFVRTAKDVEEVRE	226
A0A0H3BYL1	Pyruvate kinase	VGFLLDTKGPEMRTE	90
A0A0H3BVM1	Quinolinate phosphoribosyltransferase [decarboxylating]	IKVFDTRKTTPNLRL	141
A0A0H3BY45	Ribosome hibernation promoting factor	EVQVVRTKNVTLKPM	131
A0A0H3BY45	Ribosome hibernation promoting factor	IDARVNLKVYRERSS	45
A0A0H3BY45	Ribosome hibernation promoting factor	KIEKYFAKDQEIDAR	34
A0A0H3BY45	Ribosome hibernation promoting factor	NLGLIEAK_______	182
B5XK64	Ribosome-recycling factor	KATDDAIKEIDRMTA	169
B5XK64	Ribosome-recycling factor	DELKTLEKDIQKATD	158
A0A0H3BZZ5	SclB protein	AQGPAGPKGPRGEKG	157
A0A0H3BZZ5	SclB protein	GKDGLPGKDGKDGQD	210
A0A0H3BZZ5	SclB protein	GKDGQNGKDGLPGKD	189
A0A0H3BZZ5	SclB protein	KTPEVPQKPDTAPDT	275
A0A0H3BX93	Shikimate 5-dehydrogenase	KLHEYFGKKGAKIID	237
A0A0H3C1V2	Single-stranded DNA-binding protein	NLANWAKKGALIGVT	67
A0A0H3BZQ5	SSU ribosomal protein S1p	QEFDAKIKEVDAAEN	159
A0A0H3BZQ5	SSU ribosomal protein S1p	RFVRNTEKFVGQEFD	148
A0A0H3BZQ5	SSU ribosomal protein S1p	QGDVVEGKVKRLTDF	285
A0A0H3BZQ5	SSU ribosomal protein S1p	EGDNKEEKRQSRPRR	365
A0A0H3BZQ5	SSU ribosomal protein S1p	AQAEGDNKEEKRQSR	362
A0A0H3C0F2	Tagatose 1,6-diphosphate aldolase	RFGVDVLKVEVPVNM	206
A0A0H3C168	Thioredoxin	KKDGEVVKQVAGVHT	85
A0A0H3C168	Thioredoxin	EDELKILKMDVDENP	54
A0A0H3C168	Thioredoxin	QVAGVHTKDQLKAII	93
A0A0H3BX11	Translation initiation factor IF-1	_____MAKEDVIEIE	3
B5XIG1	Trigger factor	KIKPALDKAFNKIKK	30
B5XIG1	Trigger factor	KAFNKIKKDLNAPGF	37
B5XIG1	Trigger factor	KHDIAMKKAVEVITS	415
B5XIG1	Trigger factor	MSTSFENKATNRGVI	8
B5XKI2	Triosephosphate isomerase	PIIAGNWKMNKNPQE	12
B5XKI2	Triosephosphate isomerase	VQYGGSVKPENVKDY	216
B5XKI2	Triosephosphate isomerase	NKNPQEAKAFVEAVA	21
B5XKI2	Triosephosphate isomerase	DDAQNMCKAVRDVVA	189
B5XKI2	Triosephosphate isomerase	ETDEDINKKAKAIFA	112
B5XKI2	Triosephosphate isomerase	FGQEVADKVRVQYGG	206
B5XKI2	Triosephosphate isomerase	____MSRKPIIAGNW	4
B5XJ70	Tyrosine--tRNA ligase	STGKKFGKSEGNAVW	232
A0A0H3BZI9	UDP-glucose 6-dehydrogenase	LKEAAINKLLCKAKN	52
A0A0H3BZI9	UDP-glucose 6-dehydrogenase	SSTIDVAKLLKSSGK	320
A0A0H3BZI9	UDP-glucose 6-dehydrogenase	FEPLINQKKFLGCPL	339
A0A0H3BZI9	UDP-glucose 6-dehydrogenase	KLLKSSGKDVIIFEP	327
A0A0H3BZI9	UDP-glucose 6-dehydrogenase	MQNLDSKKIIEAMGY	224
A0A0H3BZI9	UDP-glucose 6-dehydrogenase	NKLLCKAKNINATSS	58
A0A0H3BZI9	UDP-glucose 6-dehydrogenase	NKRQSPLKEAAINKL	46
A0A0H3BZI9	UDP-glucose 6-dehydrogenase	YCLPKDIKQLEYHFK	256
A0A0H3BZ43	Uncharacterized protein	TYIKNTSKDLTSAIR	11
A0A0H3BZ43	Uncharacterized protein	VEKLQDQKAEPRVK_	173
A0A0H3BZ43	Uncharacterized protein	GVNVEVGKKQVAVDL	73
A0A0H3BZ43	Uncharacterized protein	SVDNGVEKLQDQKAE	168
A0A0H3BZ43	Uncharacterized protein	_MTETYIKNTSKDLT	7
A0A0H3BY24	Uncharacterized protein	TPEEMTNKEIIKMMM	148
A0A0H3BXI0	Uncharacterized protein	_MEKTQIKSTLTYDD	7
A0A0H3BXI0	Uncharacterized protein	SEQTEKLKDTISDTV	148
A0A0H3BXI0	Uncharacterized protein	VNSDEAAK_______	162
B5XJZ7	Uracil phosphoribosyltransferase	QKQLAGKKLAIVPIL	71
A0A0H3BX54	Xaa-His dipeptidase	DDQLADDKHPFGPGP	39

## Sheet: all proteins with pgK mods
UniProt Acc. No.	Protein name	Number of pgK sites
B5XHZ0	Chaperone protein DnaK	22
B5XKM7	Enolase	11
B5XIW7	Chaperonin GroEL	10
B5XKI1	Elongation factor Tu	8
B5XJR1	Elongation factor G	8
B5XJ50	30S ribosomal protein S8	8
A0A0H3C1S0	CsbD domain-containing protein	8
A0A0H3BZI9	UDP-glucose 6-dehydrogenase	8
B5XKI2	Triosephosphate isomerase	7
B5XK62	50S ribosomal protein L1	7
B5XIF1	Phosphoglycerate kinase	7
A0A0H3C1H3	Fructose-bisphosphate aldolase class II	7
B5XLR6	30S ribosomal protein S20	6
B5XIY5	30S ribosomal protein S2	6
A0A0H3C0P8	DNA-binding protein HU	6
A0A0H3BYM9	Glyceraldehyde-3-phosphate dehydrogenase	6
A0A0H3BYL1	Pyruvate kinase	6
A0A0H3BW88	Archaeal S-adenosylmethionine synthetase	6
B5XJ48	50S ribosomal protein L5	5
A0A0H3C010	LSU ribosomal protein L7/L12 (L23e)	5
A0A0H3BZQ5	SSU ribosomal protein S1p	5
A0A0H3BZ43	Uncharacterized protein	5
B5XM69	2,3-bisphosphoglycerate-dependent phosphoglycerate mutase	4
B5XJD9	Acetate kinase	4
B5XJ99	30S ribosomal protein S4	4
B5XJ36	50S ribosomal protein L3	4
B5XIY6	Elongation factor Ts	4
B5XIG1	Trigger factor	4
A0A0H3C1C5	Putative peroxide resistance protein	4
A0A0H3BZZ5	SclB protein	4
A0A0H3BZ61	F420_ligase domain-containing protein	4
A0A0H3BZ39	Fc-gamma receptor	4
A0A0H3BY45	Ribosome hibernation promoting factor	4
B5XMC1	Ornithine carbamoyltransferase	3
B5XLE2	50S ribosomal protein L10	3
B5XKL7	50S ribosomal protein L31 type B	3
B5XJR0	30S ribosomal protein S7	3
B5XJ60	30S ribosomal protein S13	3
B5XJ52	50S ribosomal protein L18	3
B5XJ51	50S ribosomal protein L6	3
B5XJ47	50S ribosomal protein L24	3
B5XJ44	50S ribosomal protein L29	3
B5XJ41	50S ribosomal protein L22	3
B5XJ35	30S ribosomal protein S10	3
B5XIW8	Co-chaperonin GroES	3
A0A0H3C2K4	Alkyl hydroperoxide reductase C	3
A0A0H3C2F5	Antiphagocytic M protein	3
A0A0H3C168	Thioredoxin	3
A0A0H3BZX8	Pyruvate dehydrogenase E1 component beta subunit	3
A0A0H3BZC7	EIIAB-Man	3
A0A0H3BYQ9	PTS system, IIB component	3
A0A0H3BYQ3	30S ribosomal protein S3	3
A0A0H3BY96	Phosphate acetyltransferase	3
A0A0H3BY05	Carbamate kinase	3
A0A0H3BXI0	Uncharacterized protein	3
A0A0H3BXD5	30S ribosomal protein S12	3
A0A0H3BVE1	30S ribosomal protein S5	3
A0A0H3BVD7	Aldehyde-alcohol dehydrogenase	3
B5XLE8	GTP cyclohydrolase 1	2
B5XKR6	30S ribosomal protein S21	2
B5XK64	Ribosome-recycling factor	2
B5XK61	50S ribosomal protein L11	2
B5XJ46	50S ribosomal protein L14	2
B5XJ40	30S ribosomal protein S19	2
B5XJ39	50S ribosomal protein L2	2
A0A0H3C1H6	Cysteine synthase	2
A0A0H3C114	Inosine-5'-monophosphate dehydrogenase	2
A0A0H3C0J7	Phosphocarrier protein HPr	2
A0A0H3BZL9	PTS system, fructose-specific IIABC component	2
A0A0H3BZI7	Putative ATP-dependent protease	2
A0A0H3BZB4	Phosphoenolpyruvate-protein phosphotransferase	2
A0A0H3BZ23	Cell division protein FtsZ	2
A0A0H3BYW2	EIICB-Lac	2
A0A0H3BYT6	Non-phosphorylating glyceraldehyde-3-phosphate dehydrogenase (NADP)	2
A0A0H3BYJ6	CsbD domain-containing protein	2
A0A0H3BY69	Aminopeptidase	2
A0A0H3BWG0	DNA-directed RNA polymerase subunit beta'	2
B5XMM9	Glycine--tRNA ligase beta subunit	1
B5XMC3	Arginine deiminase	1
B5XLV6	ATP-dependent 6-phosphofructokinase	1
B5XLJ8	L-lactate dehydrogenase	1
B5XKP7	ATP synthase subunit b	1
B5XKG9	Lysine--tRNA ligase	1
B5XK96	Pyrrolidone-carboxylate peptidase	1
B5XJZ8	ATP-dependent Clp protease proteolytic subunit	1
B5XJZ7	Uracil phosphoribosyltransferase	1
B5XJY9	Probable manganese-dependent inorganic pyrophosphatase	1
B5XJ84	50S ribosomal protein L32	1
B5XJ77	Arginine--tRNA ligase	1
B5XJ72	DNA-directed RNA polymerase subunit beta	1
B5XJ70	Tyrosine--tRNA ligase	1
B5XJ61	30S ribosomal protein S11	1
B5XJ55	50S ribosomal protein L15	1
B5XJ54	50S ribosomal protein L30	1
B5XJ45	30S ribosomal protein S17	1
B5XIK9	30S ribosomal protein S15	1
B5XIJ1	30S ribosomal protein S9	1
B5XI38	30S ribosomal protein S18	1
B5XI32	Elongation factor P	1
B5XI23	Protein translocase subunit SecA	1
A0A0H3C2T5	Hypothetical membrane spanning protein	1
A0A0H3C214	50S ribosomal protein L33	1
A0A0H3C1V2	Single-stranded DNA-binding protein	1
A0A0H3C1S1	Chaperone protein DnaJ	1
A0A0H3C124	Putative mannose-specific phosphotransferase system component IID	1
A0A0H3C0Z0	Putative ABC transporter	1
A0A0H3C0S8	Glutamate formimidoyltransferase	1
A0A0H3C0F2	Tagatose 1,6-diphosphate aldolase	1
A0A0H3BZS1	Glutamine synthetase I alpha	1
A0A0H3BZ90	Alkyl hydroperoxide reductase protein F	1
A0A0H3BZ71	Hydrolase, haloacid dehalogenase family/peptidyl-prolyl cis-trans isomerase, cyclophilin type	1
A0A0H3BYT5	NAD-dependent malic enzyme	1
A0A0H3BYI5	Glucose-1-phosphate thymidylyltransferase	1
A0A0H3BYD3	Enoyl-(Acyl-carrier-protein) reductase (FMN)	1
A0A0H3BYC1	DNA-directed RNA polymerase subunit alpha	1
A0A0H3BY24	Uncharacterized protein	1
A0A0H3BY10	PC4 domain-containing protein	1
A0A0H3BXV2	Glyco_trans_2-like domain-containing protein	1
A0A0H3BXF8	Putative sugar ABC transporter	1
A0A0H3BX93	Shikimate 5-dehydrogenase	1
A0A0H3BX54	Xaa-His dipeptidase	1
A0A0H3BX11	Translation initiation factor IF-1	1
A0A0H3BVM1	Quinolinate phosphoribosyltransferase [decarboxylating]	1
