# Supplementary material for: Lysine Phoshoglycerylation Is Widespread in Bacteria and Overlaps with Acylation
Source: Microorganisms. 2024 Jul 30;12(8):1556. doi: 10.3390/microorganisms12081556 (PMC11356508; doi:10.3390/microorganisms12081556)
Supplement: Supplementary file 1 [file microorganisms-12-01556-s001.zip › Supplementary Table S4.xlsx]

## Sheet: Legend
Quantification of the occurrence of pgK sites
For each pgK site, the amounts of all associated phosphoglycerylated ions, i.e., species with different charge states, missed cleavages, and additional modifications, were summed.
The pgk site values were normalized to the corresponding protein levels.
Column heading	Description
UniProt Acc. No.	UniProtKB Accession of the protein containing the pgK site
Protein name	Name of the protein containing the pgK site
pgK site	Position of the pgK site in the amino acid sequence of the protein

## Sheet: Exp 1 HDMSE
UniProt Acc. No.	Protein name	pgK site	THY 0.8	THY ME	THY exp	THY stat	CDMF ME	CDMF exp	CDMF stat	CDM- ME	CDM- exp	CDM- stat
A0A0H3C214	50S ribosomal protein L33 OS=Streptococcus pyogenes serotype M49 (strain NZ131) OX=471876 GN=rpmG2 PE=3 SV=1	10	871.717	915.127	770.332	503.442	1054.69	762.698	1273.93	892.559	831.135	566.416
B5XKR6	30S ribosomal protein S21 OS=Streptococcus pyogenes serotype M49 (strain NZ131) OX=471876 GN=rpsU PE=3 SV=1	25	611.905	552.242	319.331	472.564	636.53	450.43	934.916	475.483	532.977	488.711
B5XLE8	GTP cyclohydrolase 1 OS=Streptococcus pyogenes serotype M49 (strain NZ131) OX=471876 GN=folE PE=3 SV=1	110	259.278	523.463	402.859	294.842	341.811	368.247	619.164	298.796	463.999	507.488
B5XJD9	Acetate kinase OS=Streptococcus pyogenes serotype M49 (strain NZ131) OX=471876 GN=ackA PE=3 SV=1	45	78.7682	123.667	70.4043	152.589	78.2594	83.3801	309.978	88.02	172.91	142.085
A0A0H3C1S0	CsbD domain-containing protein OS=Streptococcus pyogenes serotype M49 (strain NZ131) OX=471876 GN=Spy49_1665c PE=3 SV=1	28	118.403	164.115	146.421	145.308	148.167	109.69	365.762	75.657	89.9439	92.4373
A0A0H3BY69	Aminopeptidase OS=Streptococcus pyogenes serotype M49 (strain NZ131) OX=471876 GN=pepC PE=3 SV=1	390	60.7921	58.8843	99.043	94.1031	84.1165	99.7549	132.895	97.5557	111.777	114.211
A0A0H3C1S0	CsbD domain-containing protein OS=Streptococcus pyogenes serotype M49 (strain NZ131) OX=471876 GN=Spy49_1665c PE=3 SV=1	9	96.0928	84.9792	90.2714	88.6722	122.368	83.6805	329.658	65.6055	94.2278	119.53
A0A0H3BYL1	Pyruvate kinase OS=Streptococcus pyogenes serotype M49 (strain NZ131) OX=471876 GN=pyk PE=3 SV=1	383	100.522	124.586	82.4421	54.76	111.811	81.6829	271.689	91.8405	136.964	127.675
B5XIF1	Phosphoglycerate kinase OS=Streptococcus pyogenes serotype M49 (strain NZ131) OX=471876 GN=pgk PE=3 SV=1	126	114.147	98.4062	72.9541	48.2658	124.685	119.698	239.892	87.4501	105.461	87.4988
A0A0H3BYI5	Glucose-1-phosphate thymidylyltransferase OS=Streptococcus pyogenes serotype M49 (strain NZ131) OX=471876 GN=rmlA PE=3 SV=1	275	156.727	192.593	115.531	45.6421	194.667	179.387	458.827	147.581	223.608	184.787
A0A0H3C1S0	CsbD domain-containing protein OS=Streptococcus pyogenes serotype M49 (strain NZ131) OX=471876 GN=Spy49_1665c PE=3 SV=1	44	93.3138	77.9633	93.0488	45.491	125.738	91.4562	314.693	57.7567	75.3882	73.4075
A0A0H3C0Z0	Putative ABC transporter OS=Streptococcus pyogenes serotype M49 (strain NZ131) OX=471876 GN=Spy49_1298c PE=4 SV=1	206	87.7152	103.718	73.6079	38.2236	93.4761	83.6428	199.224	87.9641	161.661	149.104
A0A0H3BZ71	Hydrolase_ haloacid dehalogenase family/peptidyl-prolyl cis-trans isomerase_ cyclophilin type OS=Streptococcus pyogenes serotype M49 (strain NZ131) OX=471876 GN=Spy49_1253c PE=4 SV=1	81	50.4672	24.5762	98.7267	38.0463	125.572	75.6073	149.696	78.0596	121.447	106.513
A0A0H3C2K4	Alkyl hydroperoxide reductase C OS=Streptococcus pyogenes serotype M49 (strain NZ131) OX=471876 GN=ahpC PE=3 SV=1	168	45.3196	60.8946	107.699	37.985	271.201	62.2447	29.6115	44.7997	12.4928	10.2204
A0A0H3C1S0	CsbD domain-containing protein OS=Streptococcus pyogenes serotype M49 (strain NZ131) OX=471876 GN=Spy49_1665c PE=3 SV=1	18	94.5314	78.1448	88.432	37.4205	175.677	121.933	389.724	68.4339	71.527	56.5727
B5XJ60	30S ribosomal protein S13 OS=Streptococcus pyogenes serotype M49 (strain NZ131) OX=471876 GN=rpsM PE=3 SV=1	119	64.3485	62.8182	42.8897	36.9467	76.0604	65.3565	94.3895	49.0217	44.9956	42.0655
A0A0H3C2K4	Alkyl hydroperoxide reductase C OS=Streptococcus pyogenes serotype M49 (strain NZ131) OX=471876 GN=ahpC PE=3 SV=1	159	71.6423	53.734	52.3683	36.2416	83.2575	53.7655	131.705	38.2431	42.6863	35.8937
A0A0H3C1S0	CsbD domain-containing protein OS=Streptococcus pyogenes serotype M49 (strain NZ131) OX=471876 GN=Spy49_1665c PE=3 SV=1	62	104.321	91.5129	78.4602	35.9102	169.387	116.131	346.896	64.8384	86.9541	63.4723
A0A0H3C1S0	CsbD domain-containing protein OS=Streptococcus pyogenes serotype M49 (strain NZ131) OX=471876 GN=Spy49_1665c PE=3 SV=1	23	80.7323	52.28	71.9998	32.7245	157.37	102.114	404.984	62.4523	58.841	51.7041
B5XKI2	Triosephosphate isomerase OS=Streptococcus pyogenes serotype M49 (strain NZ131) OX=471876 GN=tpiA PE=3 SV=1	216	125.454	134.803	65.8323	31.7964	134.574	131.795	221.307	90.0541	86.5034	66.7356
A0A0H3C124	Putative mannose-specific phosphotransferase system component IID OS=Streptococcus pyogenes serotype M49 (strain NZ131) OX=471876 GN=manN PE=4 SV=1	6	48.7321	63.6879	41.2222	30.4024	58.513	42.4972	118.608	48.1656	73.6904	63.6584
A0A0H3BZL9	PTS system_ fructose-specific IIABC component OS=Streptococcus pyogenes serotype M49 (strain NZ131) OX=471876 GN=fruA PE=4 SV=1	35	66.4682	156.218	81.6928	29.563	125.486	68.0271	327.965	92.7505	109.602	77.8458
A0A0H3C1H3	Fructose-bisphosphate aldolase class II OS=Streptococcus pyogenes serotype M49 (strain NZ131) OX=471876 GN=fba PE=4 SV=1	124	33.4487	202.485	29.8757	27.5766	37.0825	27.0243	47.1524	21.856	37.4672	30.4386
B5XM69	2_3-bisphosphoglycerate-dependent phosphoglycerate mutase OS=Streptococcus pyogenes serotype M49 (strain NZ131) OX=471876 GN=gpmA PE=3 SV=1	98	38.562	82.828	39.8067	25.7989	189.122	33.4303	498.418	122.734	66.742	43.2542
B5XIF1	Phosphoglycerate kinase OS=Streptococcus pyogenes serotype M49 (strain NZ131) OX=471876 GN=pgk PE=3 SV=1	130	63.2452	74.4657	36.6787	22.3466	71.4451	66.8012	135.422	48.9023	53.151	40.8946
A0A0H3BY45	Ribosome hibernation promoting factor OS=Streptococcus pyogenes serotype M49 (strain NZ131) OX=471876 GN=hpf PE=3 SV=1	45	30.6709	59.2455	27.6207	22.1459	32.6482	29.7535	74.5382	31.1767	47.3291	45.4003
A0A0H3C0P8	DNA-binding protein HU OS=Streptococcus pyogenes serotype M49 (strain NZ131) OX=471876 GN=Spy49_1147c PE=3 SV=1	87	46.8159	50.7687	37.5001	21.8507	58.5181	57.8577	122.424	40.3272	60.6792	49.7211
A0A0H3C0P8	DNA-binding protein HU OS=Streptococcus pyogenes serotype M49 (strain NZ131) OX=471876 GN=Spy49_1147c PE=3 SV=1	19	43.324	30.3892	26.145	20.0228	52.3631	38.004	114.205	31.913	43.0484	30.8889
B5XIY6	Elongation factor Ts OS=Streptococcus pyogenes serotype M49 (strain NZ131) OX=471876 GN=tsf PE=3 SV=1	260	23.1172	14.2749	17.3535	18.0831	24.1692	16.2861	40.5659	15.9925	18.8265	22.9997
B5XJ48	50S ribosomal protein L5 OS=Streptococcus pyogenes serotype M49 (strain NZ131) OX=471876 GN=rplE PE=3 SV=1	121	53.0094	46.9578	32.4324	17.681	60.3044	38.5017	87.0287	42.0359	43.1929	37.3723
A0A0H3BYM9	Glyceraldehyde-3-phosphate dehydrogenase OS=Streptococcus pyogenes serotype M49 (strain NZ131) OX=471876 GN=plr PE=3 SV=1	117	20.1818	4.55863	13.603	17.5124	65.9516	82.9057	25.8074	30.6606	4.10834	4.69824
B5XJR1	Elongation factor G OS=Streptococcus pyogenes serotype M49 (strain NZ131) OX=471876 GN=fusA PE=3 SV=1	9	40.9703	57.6334	29.2871	16.9759	33.2077	28.529	77.3292	33.3375	52.0052	45.7113
B5XJ51	50S ribosomal protein L6 OS=Streptococcus pyogenes serotype M49 (strain NZ131) OX=471876 GN=rplF PE=3 SV=1	39	35.776	35.7055	26.4006	15.1555	39.8993	28.4695	66.871	30.6516	38.9549	27.6923
B5XJ99	30S ribosomal protein S4 OS=Streptococcus pyogenes serotype M49 (strain NZ131) OX=471876 GN=rpsD PE=3 SV=1	43	11.8616	15.9457	15.226	13.6254	15.3622	8.80252	33.0759	13.9255	19.926	11.4227
B5XM69	2_3-bisphosphoglycerate-dependent phosphoglycerate mutase OS=Streptococcus pyogenes serotype M49 (strain NZ131) OX=471876 GN=gpmA PE=3 SV=1	3	29.5814	40.8982	23.8356	12.9045	40.818	28.4164	94.7723	30.7504	42.0891	37.1914
A0A0H3BZ43	Uncharacterized protein OS=Streptococcus pyogenes serotype M49 (strain NZ131) OX=471876 GN=Spy49_1003c PE=3 SV=1	11	35.5889	53.9976	22.2368	12.7338	44.2921	28.0601	79.9139	26.5989	30.7301	26.3015
B5XKI2	Triosephosphate isomerase OS=Streptococcus pyogenes serotype M49 (strain NZ131) OX=471876 GN=tpiA PE=3 SV=1	12	19.2771	24.8216	18.8394	12.6929	31.5421	17.8409	108.876	21.2689	15.1112	13.9076
B5XKI1	Elongation factor Tu OS=Streptococcus pyogenes serotype M49 (strain NZ131) OX=471876 GN=tuf PE=3 SV=1	299	48.0568	42.6729	29.9002	12.5729	65.2259	52.1831	167.604	43.1643	40.6527	29.2291
B5XLE2	50S ribosomal protein L10 OS=Streptococcus pyogenes serotype M49 (strain NZ131) OX=471876 GN=rplJ PE=3 SV=1	8	17.0351	17.7039	12.3375	12.395	24.3056	15.7411	39.6898	14.495	14.2012	7.42026
B5XJ44	50S ribosomal protein L29 OS=Streptococcus pyogenes serotype M49 (strain NZ131) OX=471876 GN=rpmC PE=3 SV=1	46	27.0476	24.1901	22.3523	11.8236	45.5928	33.1047	66.4819	23.6094	31.5827	11.9167
B5XIY5	30S ribosomal protein S2 OS=Streptococcus pyogenes serotype M49 (strain NZ131) OX=471876 GN=rpsB PE=3 SV=1	74	31.6868	36.3712	18.9204	11.779	32.8548	22.3036	87.3831	29.3111	39.7192	25.0201
A0A0H3BZ43	Uncharacterized protein OS=Streptococcus pyogenes serotype M49 (strain NZ131) OX=471876 GN=Spy49_1003c PE=3 SV=1	168	26.2785	16.6728	25.2026	11.5707	37.5645	38.4534	56.5259	21.8484	26.295	18.0425
B5XKM7	Enolase OS=Streptococcus pyogenes serotype M49 (strain NZ131) OX=471876 GN=eno PE=3 SV=1	428	19.7883	21.0407	15.7667	10.4959	24.7645	18.1908	50.7506	15.4024	24.0284	22.4505
A0A0H3BYM9	Glyceraldehyde-3-phosphate dehydrogenase OS=Streptococcus pyogenes serotype M49 (strain NZ131) OX=471876 GN=plr PE=3 SV=1	108	14.3046	11.709	9.40845	10.4931	21.6196	24.7864	27.2199	13.346	8.54168	8.40985
A0A0H3BZ43	Uncharacterized protein OS=Streptococcus pyogenes serotype M49 (strain NZ131) OX=471876 GN=Spy49_1003c PE=3 SV=1	173	25.2073	18.9638	15.9845	10.3906	34.0756	21.141	56.5888	15.9282	20.0886	21.4946
A0A0H3C010	LSU ribosomal protein L7/L12 (L23e) OS=Streptococcus pyogenes serotype M49 (strain NZ131) OX=471876 GN=rplL PE=4 SV=1	27	22.24	19.7629	13.8881	10.1116	24.5577	15.2644	37.7101	12.2893	17.7454	21.6121
B5XJ50	30S ribosomal protein S8 OS=Streptococcus pyogenes serotype M49 (strain NZ131) OX=471876 GN=rpsH PE=3 SV=1	41	29.454	28.5699	19.7325	9.92846	29.4397	18.3945	70.7453	25.829	30.3082	24.9171
A0A0H3BYQ3	30S ribosomal protein S3 OS=Streptococcus pyogenes serotype M49 (strain NZ131) OX=471876 GN=rpsC PE=3 SV=1	125	12.5496	12.4895	13.469	9.66153	11.0771	8.21347	28.4882	10.9418	19.114	13.3028
B5XJ51	50S ribosomal protein L6 OS=Streptococcus pyogenes serotype M49 (strain NZ131) OX=471876 GN=rplF PE=3 SV=1	90	11.3159	18.7075	15.6664	8.46222	21.8729	13.3323	38.1157	17.4493	21.2958	17.438
A0A0H3C010	LSU ribosomal protein L7/L12 (L23e) OS=Streptococcus pyogenes serotype M49 (strain NZ131) OX=471876 GN=rplL PE=4 SV=1	13	16.6919	13.0936	13.3567	7.73818	20.6054	14.3643	27.6297	12.0417	16.9407	18.2482
A0A0H3BZQ5	SSU ribosomal protein S1p OS=Streptococcus pyogenes serotype M49 (strain NZ131) OX=471876 GN=rpsA PE=4 SV=1	159	22.0426	17.9267	15.1151	7.46942	21.7959	14.667	25.7391	17.8256	25.8313	23.1398
B5XMC1	Ornithine carbamoyltransferase OS=Streptococcus pyogenes serotype M49 (strain NZ131) OX=471876 GN=arcB PE=3 SV=1	96	16.5845	19.6099	9.7572	6.44083	15.8505	18.3617	33.5863	12.2222	31.9183	24.4207
A0A0H3C1H3	Fructose-bisphosphate aldolase class II OS=Streptococcus pyogenes serotype M49 (strain NZ131) OX=471876 GN=fba PE=4 SV=1	8	26.1435	21.3661	10.625	5.54002	18.8038	17.6644	36.6063	16.3251	16.2483	13.304
A0A0H3BVE1	30S ribosomal protein S5 OS=Streptococcus pyogenes serotype M49 (strain NZ131) OX=471876 GN=rpsE PE=3 SV=1	4	29.5544	27.4133	17.2912	5.47551	25.8664	22.3913	48.3416	21.8296	29.2718	23.4757
A0A0H3C1H3	Fructose-bisphosphate aldolase class II OS=Streptococcus pyogenes serotype M49 (strain NZ131) OX=471876 GN=fba PE=4 SV=1	274	24.8302	45.3234	17.4805	5.39289	60.3344	29.8315	98.4597	35.9109	32.2297	27.0521
A0A0H3BZQ5	SSU ribosomal protein S1p OS=Streptococcus pyogenes serotype M49 (strain NZ131) OX=471876 GN=rpsA PE=4 SV=1	148	15.397	14.3711	8.48661	5.33047	14.8342	9.96643	54.7608	10.9921	16.7576	14.5641
B5XKM7	Enolase OS=Streptococcus pyogenes serotype M49 (strain NZ131) OX=471876 GN=eno PE=3 SV=1	190	9.31068	14.1939	10.49	4.32768	15.8502	6.79225	83.9414	11.2415	7.90369	8.3075
B5XMC3	Arginine deiminase OS=Streptococcus pyogenes serotype M49 (strain NZ131) OX=471876 GN=arcA PE=3 SV=1	380	14.6791	35.6072	19.2635	4.26813	21.2519	11.0784	26.9621	19.1261	42.3761	27.0717
A0A0H3BWG0	DNA-directed RNA polymerase subunit beta' OS=Streptococcus pyogenes serotype M49 (strain NZ131) OX=471876 GN=rpoC PE=3 SV=1	610	13.827	55.8029	12.6136	4.18173	37.7276	12.9832	95.3985	29.1025	31.9089	17.0624
B5XJ39	50S ribosomal protein L2 OS=Streptococcus pyogenes serotype M49 (strain NZ131) OX=471876 GN=rplB PE=3 SV=1	108	10.2581	14.8782	7.17512	4.03612	10.581	7.61409	25.5736	9.81542	14.3068	10.4847
A0A0H3BZC7	EIIAB-Man OS=Streptococcus pyogenes serotype M49 (strain NZ131) OX=471876 GN=manL PE=4 SV=1	318	17.4474	40.1385	12.0808	3.95047	30.4342	17.1586	63.3841	19.5268	24.7396	21.2443
B5XJR0	30S ribosomal protein S7 OS=Streptococcus pyogenes serotype M49 (strain NZ131) OX=471876 GN=rpsG PE=3 SV=1	122	5.52048	9.60868	8.00445	2.69003	13.7215	7.53427	20.7328	8.29385	8.28572	6.84896
B5XKI1	Elongation factor Tu OS=Streptococcus pyogenes serotype M49 (strain NZ131) OX=471876 GN=tuf PE=3 SV=1	48	5.19123	3.52263	4.03181	2.66106	7.08137	6.98579	17.1469	4.52395	4.78193	3.63144
A0A0H3BYM9	Glyceraldehyde-3-phosphate dehydrogenase OS=Streptococcus pyogenes serotype M49 (strain NZ131) OX=471876 GN=plr PE=3 SV=1	4	3.3336	2.74874	2.84376	1.70235	5.77153	3.80593	8.76117	3.74304	3.91776	3.23644
B5XKI1	Elongation factor Tu OS=Streptococcus pyogenes serotype M49 (strain NZ131) OX=471876 GN=tuf PE=3 SV=1	318	3.43619	3.85584	2.03607	1.55206	6.93343	3.707	52.4461	2.34411	1.43847	0.71054
B5XKM7	Enolase OS=Streptococcus pyogenes serotype M49 (strain NZ131) OX=471876 GN=eno PE=3 SV=1	334	3.03219	5.31008	2.03568	1.52795	6.85129	4.08569	13.6609	2.80618	2.89691	2.44272
B5XIW7	60 kDa chaperonin OS=Streptococcus pyogenes serotype M49 (strain NZ131) OX=471876 GN=groL PE=3 SV=1	155	1.37177	3.87831	2.03452	1.41863	6.12718	2.51378	7.83975	2.33169	2.00866	1.45034
B5XJ50	30S ribosomal protein S8 OS=Streptococcus pyogenes serotype M49 (strain NZ131) OX=471876 GN=rpsH PE=3 SV=1	47	9.40735	18.7829	6.46392	1.16967	28.4854	5.39356	45.5064	16.0696	6.85452	2.39046
A0A0H3C1H3	Fructose-bisphosphate aldolase class II OS=Streptococcus pyogenes serotype M49 (strain NZ131) OX=471876 GN=fba PE=4 SV=1	260	1.73191	1.37066	0.709676	0.128259	1.2093	0.565872	5.94267	1.18373	1.72051	1.92258
A0A0H3C168	Thioredoxin OS=Streptococcus pyogenes serotype M49 (strain NZ131) OX=471876 GN=trx2 PE=3 SV=1	85	1.86811	1.85087	0.417054	0.0620203	2.71808	2.14803	12.253	1.34676	1.17959	0.691215
A0A0H3BYM9	Glyceraldehyde-3-phosphate dehydrogenase OS=Streptococcus pyogenes serotype M49 (strain NZ131) OX=471876 GN=plr PE=3 SV=1	216	0.0308637	0.384322	0.0668706	0	28.8506	0.222557	12.1044	0.331136	0.157517	0
B5XIF1	Phosphoglycerate kinase OS=Streptococcus pyogenes serotype M49 (strain NZ131) OX=471876 GN=pgk PE=3 SV=1	27	0.418769	0.642782	0	0	1.33563	0.415254	8.89898	0.320974	0.548977	0.277444

## Sheet: Exp 2 HDMSE
UniProt Acc. No.	Protein name	pgK site	THY 0.8	THY ME	THY exp	THY stat	THY late stat	CDMF ME	CDMF exp	CDMF stat	CDMF late stat	CDM- ME	CDM- exp	CDM- stat	CDM- late stat
A0A0H3BVD7	Aldehyde-alcohol dehydrogenase OS=Streptococcus pyogenes serotype M49 (strain NZ131) OX=471876 GN=adhE PE=3	594	56.9538	63.6425	20.7977	17.4135	31.3645	47.9718	84.1537	100.527	174.813	67.3417	77.4941	76.7968	68.8019
A0A0H3BVE1	30S ribosomal protein S5 OS=Streptococcus pyogenes serotype M49 (strain NZ131) OX=471876 GN=rpsE PE=3	4	65.9155	64.0258	34.5742	19.9589	31.8326	86.5088	84.9505	93.1677	271.388	66.1494	66.7561	65.5424	60.8116
A0A0H3BVE1	30S ribosomal protein S5 OS=Streptococcus pyogenes serotype M49 (strain NZ131) OX=471876 GN=rpsE PE=3	51	19.8799	17.136	11.5203	16.177	20.1709	33.2501	50.5874	74.9213	379.617	14.4243	13.743	20.896	15.9981
A0A0H3BVE1	30S ribosomal protein S5 OS=Streptococcus pyogenes serotype M49 (strain NZ131) OX=471876 GN=rpsE PE=3	144	15.2785	15.444	9.1937	8.18444	12.2757	32.431	31.8571	41.2978	161.703	17.0701	18.1914	20.25	18.6753
A0A0H3BW88	Archaeal S-adenosylmethionine synthetase OS=Streptococcus pyogenes serotype M49 (strain NZ131) OX=471876 GN=Spy49_0455 PE=3	93	0	0	0	1.4277	25.362	0	12.847	23.0586	88.8613	0	0	0	2.44939
A0A0H3BW88	Archaeal S-adenosylmethionine synthetase OS=Streptococcus pyogenes serotype M49 (strain NZ131) OX=471876 GN=Spy49_0455 PE=3	103	0.562231	0	0	9.71977	56.4914	0	29.4177	113.154	228.984	0	0	0.593495	8.84808
A0A0H3BW88	Archaeal S-adenosylmethionine synthetase OS=Streptococcus pyogenes serotype M49 (strain NZ131) OX=471876 GN=Spy49_0455 PE=3	111	115.262	116.459	96.6692	874.992	1946.53	138.175	32.2372	51.0047	158.274	141.153	165.275	524.578	798.839
A0A0H3BW88	Archaeal S-adenosylmethionine synthetase OS=Streptococcus pyogenes serotype M49 (strain NZ131) OX=471876 GN=Spy49_0455 PE=3	190	68.066	43.6764	7.07232	109.135	194.576	180.424	20.1912	49.2085	176.075	65.9275	91.7234	208.251	327.714
A0A0H3BW88	Archaeal S-adenosylmethionine synthetase OS=Streptococcus pyogenes serotype M49 (strain NZ131) OX=471876 GN=Spy49_0455 PE=3	200	126.15	84.367	42.2137	169.373	93.0226	182.071	23.3588	63.1073	154.206	55.9318	75.5682	193.71	140.39
A0A0H3BW88	Archaeal S-adenosylmethionine synthetase OS=Streptococcus pyogenes serotype M49 (strain NZ131) OX=471876 GN=Spy49_0455 PE=3	241	0	0.760886	0	63.293	115.782	0.913871	8.64962	31.5223	78.4087	0	0	9.40904	27.029
A0A0H3BWG0	DNA-directed RNA polymerase subunit beta' OS=Streptococcus pyogenes serotype M49 (strain NZ131) OX=471876 GN=rpoC PE=3	610	66.8719	107.758	46.0602	62.0645	75.2036	82.603	116.973	220.677	272.6	81.799	92.7039	105.721	82.7458
A0A0H3BXD5	30S ribosomal protein S12 OS=Streptococcus pyogenes serotype M49 (strain NZ131) OX=471876 GN=rpsL PE=3	50	25.5532	10.1572	5.37556	12.7768	15.4857	35.5977	72.7866	88.6901	250.324	20.6586	19.9529	27.4922	25.1238
A0A0H3BXD5	30S ribosomal protein S12 OS=Streptococcus pyogenes serotype M49 (strain NZ131) OX=471876 GN=rpsL PE=3	55	66.2582	65.7348	43.8693	27.2388	38.3995	108.983	125.286	142.057	465.09	65.2325	69.3399	79.9259	81.1857
A0A0H3BXD5	30S ribosomal protein S12 OS=Streptococcus pyogenes serotype M49 (strain NZ131) OX=471876 GN=rpsL PE=3	119	14.5445	15.413	9.45704	8.20963	11.7975	38.6773	69.5946	91.263	474.97	11.2397	11.0777	68.5243	51.0684
A0A0H3BXV2	Glyco_trans_2-like domain-containing protein OS=Streptococcus pyogenes serotype M49 (strain NZ131) OX=471876 GN=Spy49_0457 PE=4	166	0	0	0	0	0.00285615	0	6.48151	50.2188	97.8034	0	0	0	0
A0A0H3BY05	Carbamate kinase OS=Streptococcus pyogenes serotype M49 (strain NZ131) OX=471876 GN=arcC PE=3	34	38.4387	20.6616	6.76226	4.20097	5.55228	46.0338	60.4308	30.8286	65.8193	32.2776	32.4276	32.0254	31.7698
A0A0H3BY05	Carbamate kinase OS=Streptococcus pyogenes serotype M49 (strain NZ131) OX=471876 GN=arcC PE=3	38	35.8252	19.98	6.277	2.72777	5.02013	22.7002	48.108	41.2617	121.801	28.509	30.444	29.7464	28.1846
A0A0H3BY10	PC4 domain-containing protein OS=Streptococcus pyogenes serotype M49 (strain NZ131) OX=471876 GN=Spy49_0501 PE=4	57	425.857	541.95	213.908	185.812	362.584	542.148	386.241	765.823	1111.75	408.902	357.632	321.127	199.497
A0A0H3BY24	Uncharacterized protein OS=Streptococcus pyogenes serotype M49 (strain NZ131) OX=471876 GN=Spy49_0519c PE=4	148	159.945	191.121	105.755	108.166	161.354	239.227	171.41	432.762	929.325	206.914	219.504	213.619	191.468
A0A0H3BY45	Ribosome hibernation promoting factor OS=Streptococcus pyogenes serotype M49 (strain NZ131) OX=471876 GN=hpf PE=3	34	9.39002	9.08378	4.74683	3.72469	9.67404	23.0162	28.2691	37.9075	148.186	11.496	12.1951	13.152	13.626
A0A0H3BY45	Ribosome hibernation promoting factor OS=Streptococcus pyogenes serotype M49 (strain NZ131) OX=471876 GN=hpf PE=3	131	52.8395	42.2399	16.5912	31.9418	34.4339	78.7189	111.312	137.485	236.149	57.0498	57.1123	64.088	65.9162
A0A0H3BY69	Aminopeptidase OS=Streptococcus pyogenes serotype M49 (strain NZ131) OX=471876 GN=pepC PE=3	195	23.5054	26.8637	7.68578	26.2949	18.5341	69.2041	62.8376	65.941	152.677	22.4697	30.4451	29.2074	13.2053
A0A0H3BY96	Phosphate acetyltransferase OS=Streptococcus pyogenes serotype M49 (strain NZ131) OX=471876 GN=pta PE=3	94	26.8182	37.3097	15.694	11.7	17.7301	43.4597	32.649	56.3436	139.265	33.326	33.4885	28.3324	10.5658
A0A0H3BYC1	DNA-directed RNA polymerase subunit alpha OS=Streptococcus pyogenes serotype M49 (strain NZ131) OX=471876 GN=rpoA PE=3	173	36.9185	53.2285	29.5687	68.5867	87.0408	74.3116	73.9563	93.1822	192.331	35.3927	39.5354	35.8575	28.7233
A0A0H3BYD3	Enoyl-(Acyl-carrier-protein) reductase (FMN) OS=Streptococcus pyogenes serotype M49 (strain NZ131) OX=471876 GN=fabK PE=4	242	33.5156	67.9215	21.0664	23.4685	30.4729	55.0934	42.3788	87.4538	180.094	32.1378	43.9687	42.2046	30.6982
A0A0H3BYI5	Glucose-1-phosphate thymidylyltransferase OS=Streptococcus pyogenes serotype M49 (strain NZ131) OX=471876 GN=rmlA PE=3	275	375.973	488.367	222.872	218.878	305.582	412.054	548.683	770.457	1049.08	393.316	361.536	415.18	404.018
A0A0H3BYL1	Pyruvate kinase OS=Streptococcus pyogenes serotype M49 (strain NZ131) OX=471876 GN=pyk PE=3	90	2.51155	3.08969	1.58388	1.75342	5.38039	2.51143	7.38868	22.1194	64.3414	1.95102	2.13516	3.20524	3.29996
A0A0H3BYL1	Pyruvate kinase OS=Streptococcus pyogenes serotype M49 (strain NZ131) OX=471876 GN=pyk PE=3	104	31.4611	23.5977	11.312	12.5056	15.9868	22.0032	38.8915	63.803	137.48	24.7686	21.8459	24.793	17.6225
A0A0H3BYL1	Pyruvate kinase OS=Streptococcus pyogenes serotype M49 (strain NZ131) OX=471876 GN=pyk PE=3	113	3.60999	5.4357	2.591	1.816	4.52271	7.94366	9.54153	13.6274	39.6135	2.41097	2.26838	2.66741	3.10942
A0A0H3BYL1	Pyruvate kinase OS=Streptococcus pyogenes serotype M49 (strain NZ131) OX=471876 GN=pyk PE=3	184	26.294	30.6645	18.0229	14.7245	15.4401	44.8872	37.9165	53.9253	115.489	28.6208	28.6365	30.7418	27.1518
A0A0H3BYL1	Pyruvate kinase OS=Streptococcus pyogenes serotype M49 (strain NZ131) OX=471876 GN=pyk PE=3	226	9.08083	12.3811	6.35846	7.36343	7.61664	20.218	22.6798	26.5754	73.7749	11.2287	11.0849	11.7592	11.0878
A0A0H3BYL1	Pyruvate kinase OS=Streptococcus pyogenes serotype M49 (strain NZ131) OX=471876 GN=pyk PE=3	383	196.222	181.014	97.6554	96.884	131.584	244.657	191.947	401.782	818.473	191.906	209.349	216.289	197.281
A0A0H3BYM9	Glyceraldehyde-3-phosphate dehydrogenase OS=Streptococcus pyogenes serotype M49 (strain NZ131) OX=471876 GN=plr PE=3	108	28.0558	16.4802	9.14154	16.3883	3.91959	49.2765	90.8311	48.3463	58.0331	31.7444	19.2454	20.5546	20.3595
A0A0H3BYM9	Glyceraldehyde-3-phosphate dehydrogenase OS=Streptococcus pyogenes serotype M49 (strain NZ131) OX=471876 GN=plr PE=3	117	31.2181	27.2751	35.6952	19.2896	12.8003	100.064	124.285	62.6819	14.6218	36.1898	10.6759	6.39974	1.13892
A0A0H3BYM9	Glyceraldehyde-3-phosphate dehydrogenase OS=Streptococcus pyogenes serotype M49 (strain NZ131) OX=471876 GN=plr PE=3	216	32.1621	55.5106	64.8645	72.5628	86.3841	127.954	152.541	219.842	294.757	19.3756	38.4594	46.578	29.2261
A0A0H3BYM9	Glyceraldehyde-3-phosphate dehydrogenase OS=Streptococcus pyogenes serotype M49 (strain NZ131) OX=471876 GN=plr PE=3	228	1.79584	3.63368	4.10724	3.41032	1.95138	12.5564	45.4885	23.0699	11.7393	0.826989	0.373745	0.267877	0.0401062
A0A0H3BYM9	Glyceraldehyde-3-phosphate dehydrogenase OS=Streptococcus pyogenes serotype M49 (strain NZ131) OX=471876 GN=plr PE=3	333	5.28667	6.18891	3.43183	2.38383	4.72449	7.03073	18.3708	17.0942	42.4344	3.925	2.92691	3.36651	2.76113
A0A0H3BYQ3	30S ribosomal protein S3 OS=Streptococcus pyogenes serotype M49 (strain NZ131) OX=471876 GN=rpsC PE=3	83	29.7644	38.1693	19.5609	23.8241	25.9534	38.2268	38.1873	49.4384	120.112	34.6639	33.622	32.66	33.5127
A0A0H3BYQ3	30S ribosomal protein S3 OS=Streptococcus pyogenes serotype M49 (strain NZ131) OX=471876 GN=rpsC PE=3	125	22.4081	29.6297	19.5488	14.4309	4.96893	34.6744	28.186	52.08	130.774	20.0049	19.6859	21.2414	20.1356
A0A0H3BYQ3	30S ribosomal protein S3 OS=Streptococcus pyogenes serotype M49 (strain NZ131) OX=471876 GN=rpsC PE=3	140	6.67572	11.4182	7.23223	5.81521	5.33675	25.5924	33.7672	49.9075	174.761	5.32604	4.85775	7.99065	7.3241
A0A0H3BYT6	Non-phosphorylating glyceraldehyde-3-phosphate dehydrogenase (NADP) OS=Streptococcus pyogenes serotype M49 (strain NZ131) OX=471876 GN=gapN PE=4	95	6.65418	5.26067	0.875918	4.83785	12.7767	11.4622	27.3464	22.0546	70.3101	11.1604	11.1301	13.7312	14.106
A0A0H3BYT6	Non-phosphorylating glyceraldehyde-3-phosphate dehydrogenase (NADP) OS=Streptococcus pyogenes serotype M49 (strain NZ131) OX=471876 GN=gapN PE=4	344	1.78933	3.91181	2.29692	1.36104	1.38349	21.8413	30.3594	9.53441	9.0192	0.834933	0.286806	0.222346	0.0308557
A0A0H3BZ23	Cell division protein FtsZ OS=Streptococcus pyogenes serotype M49 (strain NZ131) OX=471876 GN=ftsZ PE=3	65	4.15151	8.18185	1.78452	0.726157	3.73044	9.79621	18.7541	28.1668	89.1511	3.45602	2.42251	2.46836	3.32181
A0A0H3BZ23	Cell division protein FtsZ OS=Streptococcus pyogenes serotype M49 (strain NZ131) OX=471876 GN=ftsZ PE=3	320	3.52631	7.46175	4.11601	4.39518	5.26391	17.0648	26.9522	24.6143	65.7527	4.72378	3.51163	4.80549	2.10452
A0A0H3BZ39	Fc-gamma receptor OS=Streptococcus pyogenes serotype M49 (strain NZ131) OX=471876 GN=Spy49_1672c PE=4	134	5.62002	9.64436	4.96824	2.15951	2.05635	42.5284	74.1975	22.1119	0.0531138	2.1758	0.586829	0.18989	0.0161785
A0A0H3BZ39	Fc-gamma receptor OS=Streptococcus pyogenes serotype M49 (strain NZ131) OX=471876 GN=Spy49_1672c PE=4	144	5.06768	9.08603	5.68894	5.95714	1.35683	38.9716	61.5729	16.9211	4.73368	3.58899	2.30626	1.12495	0.594526
A0A0H3BZ39	Fc-gamma receptor OS=Streptococcus pyogenes serotype M49 (strain NZ131) OX=471876 GN=Spy49_1672c PE=4	191	1.8063	5.12807	3.41197	0.72201	0.614038	23.6595	37.8126	7.58408	0.651543	0.790184	0.0222169	0	0
A0A0H3BZ39	Fc-gamma receptor OS=Streptococcus pyogenes serotype M49 (strain NZ131) OX=471876 GN=Spy49_1672c PE=4	199	2.13169	6.23974	4.20704	2.54152	1.14682	25.233	38.0227	7.44073	0.144674	1.11832	0.134814	0.0498017	0.338999
A0A0H3BZ43	Uncharacterized protein OS=Streptococcus pyogenes serotype M49 (strain NZ131) OX=471876 GN=Spy49_1003c PE=3	7	41.1584	68.673	38.3369	30.3839	29.0724	122.717	130.153	116.503	410.591	40.5526	38.1843	36.0617	23.0545
A0A0H3BZ43	Uncharacterized protein OS=Streptococcus pyogenes serotype M49 (strain NZ131) OX=471876 GN=Spy49_1003c PE=3	11	54.3081	72.2191	40.4997	33.3676	51.9961	122.293	152.334	181.476	541.805	55.1342	57.4628	67.7226	66.2172
A0A0H3BZ43	Uncharacterized protein OS=Streptococcus pyogenes serotype M49 (strain NZ131) OX=471876 GN=Spy49_1003c PE=3	73	45.5491	65.5233	33.0922	30.6029	58.47	88.9109	81.0659	98.4775	332.382	32.4971	37.2301	48.285	56.2983
A0A0H3BZ43	Uncharacterized protein OS=Streptococcus pyogenes serotype M49 (strain NZ131) OX=471876 GN=Spy49_1003c PE=3	168	23.545	33.2059	15.0704	18.4756	20.3295	65.3936	87.1162	81.1292	191.817	22.5622	19.6914	16.7774	7.06489
A0A0H3BZ43	Uncharacterized protein OS=Streptococcus pyogenes serotype M49 (strain NZ131) OX=471876 GN=Spy49_1003c PE=3	173	58.3136	92.0356	61.2989	49.6486	620.267	159.597	178	174.497	440.175	69.0297	54.2433	63.0215	81.4977
A0A0H3BZ61	F420_ligase domain-containing protein OS=Streptococcus pyogenes serotype M49 (strain NZ131) OX=471876 GN=Spy49_0453 PE=4	100	1535.5	736.098	395.713	1421.81	671.219	1880.53	62.0614	115.238	327.757	1202.13	1482.38	2886.66	1018.5
A0A0H3BZ61	F420_ligase domain-containing protein OS=Streptococcus pyogenes serotype M49 (strain NZ131) OX=471876 GN=Spy49_0453 PE=4	121	0.56216	15.4573	5.37375	59.1821	11.042	0	22.7535	73.498	191.549	0	0	0	0
A0A0H3BZ61	F420_ligase domain-containing protein OS=Streptococcus pyogenes serotype M49 (strain NZ131) OX=471876 GN=Spy49_0453 PE=4	150	39.4035	27.8176	3.93152	177.086	108.435	0	11.9497	14.5078	22.2683	0	0	43.7457	28.3731
A0A0H3BZ61	F420_ligase domain-containing protein OS=Streptococcus pyogenes serotype M49 (strain NZ131) OX=471876 GN=Spy49_0453 PE=4	183	5381.23	2404.45	1756.35	5614.3	1834.07	4042.76	101.296	244.123	536.898	2763.89	2537.15	1843.27	1122.4
A0A0H3BZ71	Hydrolase, haloacid dehalogenase family/peptidyl-prolyl cis-trans isomerase, cyclophilin type OS=Streptococcus pyogenes serotype M49 (strain NZ131) OX=471876 GN=Spy49_1253c PE=4	81	54.0754	70.6096	47.2133	48.9046	52.3416	145.541	158.089	124.512	128.529	78.3379	95.7954	115.309	107.997
A0A0H3BZ90	Alkyl hydroperoxide reductase protein F OS=Streptococcus pyogenes serotype M49 (strain NZ131) OX=471876 GN=nox3 PE=3	102	17.9404	16.2775	6.04886	15.5376	19.7765	24.2475	29.7633	58.2721	206.257	15.794	19.3106	25.2465	23.9422
A0A0H3BZB4	Phosphoenolpyruvate-protein phosphotransferase OS=Streptococcus pyogenes serotype M49 (strain NZ131) OX=471876 GN=ptsI PE=3	179	0.747581	1.57991	0.367428	0.101293	0.0299232	1.58665	9.39517	10.1824	21.9901	0.597787	0.377848	0.230253	0.224778
A0A0H3BZB4	Phosphoenolpyruvate-protein phosphotransferase OS=Streptococcus pyogenes serotype M49 (strain NZ131) OX=471876 GN=ptsI PE=3	250	18.622	25.0704	19.8396	13.364	3.13576	36.0652	41.3202	39.7415	87.6187	9.68832	13.8032	11.5153	6.55092
A0A0H3BZC7	EIIAB-Man OS=Streptococcus pyogenes serotype M49 (strain NZ131) OX=471876 GN=manL PE=4	169	2.33705	3.71487	2.38495	1.13042	2.17216	5.74514	19.6774	17.4524	73.6112	0.812664	0.267601	0.508156	0.216146
A0A0H3BZC7	EIIAB-Man OS=Streptococcus pyogenes serotype M49 (strain NZ131) OX=471876 GN=manL PE=4	215	11.9496	20.7378	9.84452	4.19579	3.83601	35.9504	45.9958	44.5549	131.474	10.8336	7.34715	7.48178	4.65467
A0A0H3BZC7	EIIAB-Man OS=Streptococcus pyogenes serotype M49 (strain NZ131) OX=471876 GN=manL PE=4	318	54.0396	76.1615	25.9869	25.737	27.6759	50.6846	84.0336	155.139	202.127	51.623	47.7924	52.3728	48.0293
A0A0H3BZI7	Putative ATP-dependent protease OS=Streptococcus pyogenes serotype M49 (strain NZ131) OX=471876 GN=clpE PE=3	382	47.8404	52.4059	25.2564	15.4521	36.3997	51.1404	63.779	93.3227	236.663	41.9041	47.7063	36.0117	32.1331
A0A0H3BZI7	Putative ATP-dependent protease OS=Streptococcus pyogenes serotype M49 (strain NZ131) OX=471876 GN=clpE PE=3	468	24.07	5.20521	0.37522	7.07504	14.1407	13.7301	35.333	35.4692	118.742	22.3427	27.9848	23.8757	18.1668
A0A0H3BZI9	UDP-glucose 6-dehydrogenase OS=Streptococcus pyogenes serotype M49 (strain NZ131) OX=471876 GN=Spy49_0459 PE=3	46	73.5421	30.3824	8.68575	135.249	138.433	68.9683	40.1598	71.6825	178.115	69.347	75.1365	70.7665	45.7046
A0A0H3BZI9	UDP-glucose 6-dehydrogenase OS=Streptococcus pyogenes serotype M49 (strain NZ131) OX=471876 GN=Spy49_0459 PE=3	52	76.5443	42.5479	12.2289	161.63	98.4532	36.3208	207.132	161.976	297.256	36.1803	26.5061	31.9231	21.2263
A0A0H3BZI9	UDP-glucose 6-dehydrogenase OS=Streptococcus pyogenes serotype M49 (strain NZ131) OX=471876 GN=Spy49_0459 PE=3	58	5.83121	1.12877	2.00032	5.32656	1.48325	0.875053	135.184	30.0968	65.3207	1.14849	2.72384	9.31871	11.0479
A0A0H3BZI9	UDP-glucose 6-dehydrogenase OS=Streptococcus pyogenes serotype M49 (strain NZ131) OX=471876 GN=Spy49_0459 PE=3	224	3.62396	5.63432	7.9042	29.5881	42.7693	4.76984	3.41322	21.0201	56.5499	1.8195	0.768241	7.88704	13.1491
A0A0H3BZI9	UDP-glucose 6-dehydrogenase OS=Streptococcus pyogenes serotype M49 (strain NZ131) OX=471876 GN=Spy49_0459 PE=3	256	39.6669	19.1942	16.6231	34.0288	20.2404	13.3245	30.076	57.2393	158.378	10.5064	9.59613	30.4175	75.8013
A0A0H3BZI9	UDP-glucose 6-dehydrogenase OS=Streptococcus pyogenes serotype M49 (strain NZ131) OX=471876 GN=Spy49_0459 PE=3	320	0	0	0	0.0315628	0.823697	0	16.273	44.8474	138.247	0	0	0	0
A0A0H3BZI9	UDP-glucose 6-dehydrogenase OS=Streptococcus pyogenes serotype M49 (strain NZ131) OX=471876 GN=Spy49_0459 PE=3	327	0	0	0	0	0	0	3.20042	15.776	62.6898	0	0	0	0
A0A0H3BZI9	UDP-glucose 6-dehydrogenase OS=Streptococcus pyogenes serotype M49 (strain NZ131) OX=471876 GN=Spy49_0459 PE=3	339	0	0	0	0	0	0	14.1525	71.1155	154.226	0	0	0	0
A0A0H3BZL9	PTS system, fructose-specific IIABC component OS=Streptococcus pyogenes serotype M49 (strain NZ131) OX=471876 GN=fruA PE=4	35	85.9179	110.491	42.1476	53.0059	73.5164	26.1899	128.048	160.471	202.845	120.241	130.593	140.22	129.248
A0A0H3BZL9	PTS system, fructose-specific IIABC component OS=Streptococcus pyogenes serotype M49 (strain NZ131) OX=471876 GN=fruA PE=4	273	14.6755	30.8193	17.2719	19.4737	5.05916	43.3235	47.0872	63.645	140.008	19.6565	22.4653	24.2912	20.4242
A0A0H3BZQ5	SSU ribosomal protein S1p OS=Streptococcus pyogenes serotype M49 (strain NZ131) OX=471876 GN=rpsA PE=4	148	45.2946	61.7259	29.2077	23.7328	30.5785	83.2813	103.253	145.177	279.551	41.0346	42.5812	46.3551	39.2479
A0A0H3BZQ5	SSU ribosomal protein S1p OS=Streptococcus pyogenes serotype M49 (strain NZ131) OX=471876 GN=rpsA PE=4	159	35.0678	46.8323	31.5735	18.8511	21.8183	73.1509	81.5377	93.6219	278.571	32.9545	32.808	30.0848	29.112
A0A0H3BZQ5	SSU ribosomal protein S1p OS=Streptococcus pyogenes serotype M49 (strain NZ131) OX=471876 GN=rpsA PE=4	285	21.1761	33.1309	20.3756	14.3127	28.4899	62.2471	94.4401	102.802	326.02	19.7889	18.7075	21.6305	50.4473
A0A0H3BZQ5	SSU ribosomal protein S1p OS=Streptococcus pyogenes serotype M49 (strain NZ131) OX=471876 GN=rpsA PE=4	365	34.1698	24.9967	9.7974	17.5232	5.9553	58.2504	122.549	122.825	186.452	41.3182	40.8685	42.3374	41.5032
A0A0H3BZS1	Glutamine synthetase I alpha OS=Streptococcus pyogenes serotype M49 (strain NZ131) OX=471876 GN=glnA PE=3	405	55.7978	79.4165	48.1447	44.8089	51.3917	102.005	97.2641	119.349	311.926	81.0102	92.3428	100.494	98.5183
A0A0H3BZX8	Pyruvate dehydrogenase E1 component beta subunit OS=Streptococcus pyogenes serotype M49 (strain NZ131) OX=471876 GN=acoB PE=4	184	18.9687	19.0471	7.17124	8.90718	18.9691	23.3706	39.6396	68.4964	179.867	16.2517	20.1436	21.4616	18.7468
A0A0H3BZX8	Pyruvate dehydrogenase E1 component beta subunit OS=Streptococcus pyogenes serotype M49 (strain NZ131) OX=471876 GN=acoB PE=4	320	1.47628	2.18978	0.220097	0.500384	2.05547	4.92616	15.644	24.3289	105.779	1.08686	1.45817	2.55764	0.4751
A0A0H3BZX8	Pyruvate dehydrogenase E1 component beta subunit OS=Streptococcus pyogenes serotype M49 (strain NZ131) OX=471876 GN=acoB PE=4	327	18.7185	17.0432	8.64037	15.1898	16.4902	35.7248	51.5905	64.854	208.081	16.491	19.5883	30.1855	31.9461
A0A0H3BZZ5	SclB protein OS=Streptococcus pyogenes serotype M49 (strain NZ131) OX=471876 GN=sclB PE=4	157	20.7272	44.0792	32.4484	16.7667	2.12088	149.06	197.93	57.874	2.04248	16.0976	16.4666	14.7317	3.82529
A0A0H3BZZ5	SclB protein OS=Streptococcus pyogenes serotype M49 (strain NZ131) OX=471876 GN=sclB PE=4	189	30.7987	74.9899	71.6932	32.1238	32.3298	214.958	311.557	61.2541	22.7456	17.2824	7.75229	7.184	13.3836
A0A0H3BZZ5	SclB protein OS=Streptococcus pyogenes serotype M49 (strain NZ131) OX=471876 GN=sclB PE=4	210	50.4204	96.5351	61.8824	42.2684	21.2199	350.516	451.435	128.112	13.4776	28.6604	8.99991	5.9789	1.83395
A0A0H3C010	LSU ribosomal protein L7/L12 (L23e) OS=Streptococcus pyogenes serotype M49 (strain NZ131) OX=471876 GN=rplL PE=4	13	57.8253	72.9191	40.7926	21.4932	31.8158	117.506	139.521	162.877	363.627	46.976	44.1121	42.3864	37.7833
A0A0H3C010	LSU ribosomal protein L7/L12 (L23e) OS=Streptococcus pyogenes serotype M49 (strain NZ131) OX=471876 GN=rplL PE=4	24	59.2173	74.334	43.3634	47.7678	75.3882	112.747	147.722	169.434	329.275	54.4984	50.9153	69.4444	82.9841
A0A0H3C010	LSU ribosomal protein L7/L12 (L23e) OS=Streptococcus pyogenes serotype M49 (strain NZ131) OX=471876 GN=rplL PE=4	27	73.6862	93.4619	55.5402	35.9683	45.7945	173.07	215.753	254.958	516.67	68.6255	58.2977	66.5529	69.2624
A0A0H3C010	LSU ribosomal protein L7/L12 (L23e) OS=Streptococcus pyogenes serotype M49 (strain NZ131) OX=471876 GN=rplL PE=4	38	26.2437	30.7079	21.114	10.9729	7.72104	81.1597	107.287	53.6009	52.0365	8.83076	7.11363	7.40474	4.78287
A0A0H3C010	LSU ribosomal protein L7/L12 (L23e) OS=Streptococcus pyogenes serotype M49 (strain NZ131) OX=471876 GN=rplL PE=4	50	6.69115	6.70543	4.47525	5.96665	6.53599	21.062	44.8656	14.5285	19.8611	4.54754	3.57057	16.8747	26.71
A0A0H3C0F2	Tagatose 1,6-diphosphate aldolase OS=Streptococcus pyogenes serotype M49 (strain NZ131) OX=471876 GN=lacD2 PE=3	206	8.33356	17.469	11.993	28.4632	52.2038	23.9639	92.8214	38.5051	68.668	6.25224	23.5182	38.5757	2.00352
A0A0H3C0P8	DNA-binding protein HU OS=Streptococcus pyogenes serotype M49 (strain NZ131) OX=471876 GN=Spy49_1147c PE=3	4	63.2861	144.333	108.651	63.3648	53.7354	297.07	372.865	196.726	147.885	50.9409	30.9636	44.2514	44.5092
A0A0H3C0P8	DNA-binding protein HU OS=Streptococcus pyogenes serotype M49 (strain NZ131) OX=471876 GN=Spy49_1147c PE=3	10	0.725014	3.57154	2.28093	1.81465	1.42105	12.67	44.4958	18.2755	32.9753	0.229218	0.132915	0.00827289	0
A0A0H3C0P8	DNA-binding protein HU OS=Streptococcus pyogenes serotype M49 (strain NZ131) OX=471876 GN=Spy49_1147c PE=3	19	45.8202	74.463	43.1559	30.5137	61.3911	100.573	112.689	154.706	324.95	54.516	54.1582	50.3124	51.1695
A0A0H3C0P8	DNA-binding protein HU OS=Streptococcus pyogenes serotype M49 (strain NZ131) OX=471876 GN=Spy49_1147c PE=3	76	2.15122	4.96504	2.88771	2.33835	1.33216	23.4169	53.8174	27.9756	28.8113	0.969015	0.482163	0.291392	0.275798
A0A0H3C0P8	DNA-binding protein HU OS=Streptococcus pyogenes serotype M49 (strain NZ131) OX=471876 GN=Spy49_1147c PE=3	81	107.513	132.5	89.3902	64.148	78.6433	209.94	257.759	188.169	199.609	86.5318	78.0672	93.7756	84.3818
A0A0H3C0P8	DNA-binding protein HU OS=Streptococcus pyogenes serotype M49 (strain NZ131) OX=471876 GN=Spy49_1147c PE=3	87	82.0883	109.16	76.1642	47.3605	49.7241	155.972	180.386	159.107	194.547	70.2502	72.1392	59.5587	57.2273
A0A0H3C0Z0	Putative ABC transporter OS=Streptococcus pyogenes serotype M49 (strain NZ131) OX=471876 GN=Spy49_1298c PE=4	206	138.663	155.978	70.1966	37.6557	69.4031	164.535	108.038	244.6	476.796	121.974	139.56	127.368	111.219
A0A0H3C168	Thioredoxin OS=Streptococcus pyogenes serotype M49 (strain NZ131) OX=471876 GN=trx2 PE=3	54	3.56026	7.9248	2.81934	0.959154	5.00162	9.33164	9.01888	20.434	54.5976	1.62209	1.57792	2.04078	2.13236
A0A0H3C168	Thioredoxin OS=Streptococcus pyogenes serotype M49 (strain NZ131) OX=471876 GN=trx2 PE=3	85	38.9794	29.4085	11.5883	17.7488	13.1752	58.4982	92.1358	140.456	207.925	39.2296	35.1392	31.7512	26.873
A0A0H3C168	Thioredoxin OS=Streptococcus pyogenes serotype M49 (strain NZ131) OX=471876 GN=trx2 PE=3	93	5.25087	13.4326	3.72917	4.88473	4.13726	20.863	30.1451	41.3655	103.784	5.85901	3.3786	3.89264	0.0648245
A0A0H3C1C5	Putative peroxide resistance protein OS=Streptococcus pyogenes serotype M49 (strain NZ131) OX=471876 GN=Spy49_1183c PE=3	99	27.5747	35.1599	9.40074	25.367	50.6055	16.4116	67.6493	167.446	365.527	24.1432	22.9602	41.5253	29.1268
A0A0H3C1C5	Putative peroxide resistance protein OS=Streptococcus pyogenes serotype M49 (strain NZ131) OX=471876 GN=Spy49_1183c PE=3	102	13.6369	19.2303	9.90312	9.23466	3.54043	28.9812	34.6451	39.7226	73.4652	10.4923	10.3055	10.7186	9.06762
A0A0H3C1C5	Putative peroxide resistance protein OS=Streptococcus pyogenes serotype M49 (strain NZ131) OX=471876 GN=Spy49_1183c PE=3	107	41.4252	69.2373	34.0867	26.673	49.2065	80.7755	77.4073	118.071	308.914	41.2502	45.158	47.8136	45.1884
A0A0H3C1C5	Putative peroxide resistance protein OS=Streptococcus pyogenes serotype M49 (strain NZ131) OX=471876 GN=Spy49_1183c PE=3	112	31.8812	16.1227	8.61974	21.981	11.2784	55.2627	139.429	66.3631	107.448	30.0847	39.3935	41.3257	25.656
A0A0H3C1H3	Fructose-bisphosphate aldolase class II OS=Streptococcus pyogenes serotype M49 (strain NZ131) OX=471876 GN=fba PE=4	8	28.8123	27.9411	12.994	10.4486	18.1067	48.2324	91.7253	78.1324	146.951	26.2068	22.7087	28.0053	24.0355
A0A0H3C1H3	Fructose-bisphosphate aldolase class II OS=Streptococcus pyogenes serotype M49 (strain NZ131) OX=471876 GN=fba PE=4	41	2.04577	3.98367	1.54822	2.35252	7.73416	17.9861	30.1536	9.86355	7.24483	1.49503	0.800985	0.92174	1.01752
A0A0H3C1H3	Fructose-bisphosphate aldolase class II OS=Streptococcus pyogenes serotype M49 (strain NZ131) OX=471876 GN=fba PE=4	55	8.68778	4.72013	2.15153	2.03933	4.50518	9.14092	19.4609	22.7404	83.4838	8.96453	6.49743	7.42521	6.74407
A0A0H3C1H3	Fructose-bisphosphate aldolase class II OS=Streptococcus pyogenes serotype M49 (strain NZ131) OX=471876 GN=fba PE=4	124	113.836	74.4255	48.3328	45.9343	76.676	107.689	173.852	189.362	268.736	57.3304	75.294	86.6587	59.5378
A0A0H3C1H3	Fructose-bisphosphate aldolase class II OS=Streptococcus pyogenes serotype M49 (strain NZ131) OX=471876 GN=fba PE=4	260	4.35508	7.07927	3.71432	2.39597	4.99113	12.4235	17.5539	15.9371	73.8552	4.34113	3.93884	4.64478	6.10056
A0A0H3C1H3	Fructose-bisphosphate aldolase class II OS=Streptococcus pyogenes serotype M49 (strain NZ131) OX=471876 GN=fba PE=4	267	83.5821	84.9204	45.7671	40.4861	60.4852	111.835	99.0624	118.579	243.439	71.7896	82.6366	86.0955	93.0757
A0A0H3C1H3	Fructose-bisphosphate aldolase class II OS=Streptococcus pyogenes serotype M49 (strain NZ131) OX=471876 GN=fba PE=4	274	125.41	116.922	53.4213	50.402	110.534	122.218	185.366	227.28	531.08	101.838	93.5201	105.845	114.527
A0A0H3C1H6	Cysteine synthase OS=Streptococcus pyogenes serotype M49 (strain NZ131) OX=471876 GN=cysM PE=3	45	185.321	150.742	59.6083	54.4269	83.5094	208.402	199.085	162.217	251.595	190.147	221.548	204.928	171.301
A0A0H3C1H6	Cysteine synthase OS=Streptococcus pyogenes serotype M49 (strain NZ131) OX=471876 GN=cysM PE=3	247	30.5913	39.2257	18.8644	14.1397	15.9297	50.588	42.1765	62.1291	151.585	30.4032	35.7877	33.3652	26.8663
A0A0H3C1S0	CsbD domain-containing protein OS=Streptococcus pyogenes serotype M49 (strain NZ131) OX=471876 GN=Spy49_1665c PE=3	9	230.763	583.186	437.8	318.848	294.595	1266.9	2530.32	1386.18	2794.19	217.864	178.171	167.256	392.5
A0A0H3C1S0	CsbD domain-containing protein OS=Streptococcus pyogenes serotype M49 (strain NZ131) OX=471876 GN=Spy49_1665c PE=3	18	240.89	559.856	387.429	207.836	175.127	1350.55	2645.53	1588.47	2858.22	230.302	202.177	125.427	51.6255
A0A0H3C1S0	CsbD domain-containing protein OS=Streptococcus pyogenes serotype M49 (strain NZ131) OX=471876 GN=Spy49_1665c PE=3	23	115.016	275.602	168.008	142.714	128.386	637.849	1605.13	810.908	1566.53	121.781	116.145	104.766	101.573
A0A0H3C1S0	CsbD domain-containing protein OS=Streptococcus pyogenes serotype M49 (strain NZ131) OX=471876 GN=Spy49_1665c PE=3	28	339.967	654.27	501.236	369.914	373.307	1121.46	2084.73	1243.93	2585.61	295.903	294.401	261.484	252.782
A0A0H3C1S0	CsbD domain-containing protein OS=Streptococcus pyogenes serotype M49 (strain NZ131) OX=471876 GN=Spy49_1665c PE=3	33	12.0355	33.9616	13.3572	8.66756	8.36043	55.7672	263.852	145.557	275.591	14.8371	10.0535	7.30118	2.01216
A0A0H3C1S0	CsbD domain-containing protein OS=Streptococcus pyogenes serotype M49 (strain NZ131) OX=471876 GN=Spy49_1665c PE=3	38	220.049	391.123	269.229	200.942	226.427	799.713	1896.99	1132	2202.88	194.039	181.199	180.614	339.754
A0A0H3C1S0	CsbD domain-containing protein OS=Streptococcus pyogenes serotype M49 (strain NZ131) OX=471876 GN=Spy49_1665c PE=3	44	326.415	681.873	517.245	419.988	465.58	1248.65	1929.59	1175.45	2630.18	283.038	283.793	229.812	285.523
A0A0H3C1S0	CsbD domain-containing protein OS=Streptococcus pyogenes serotype M49 (strain NZ131) OX=471876 GN=Spy49_1665c PE=3	62	436.98	628.157	414.281	340.925	376.241	1529.16	2980.59	1256.04	2318.19	343.279	300.733	193.652	327.328
A0A0H3C1V2	Single-stranded DNA-binding protein OS=Streptococcus pyogenes serotype M49 (strain NZ131) OX=471876 GN=ssb2 PE=3	67	10.2429	24.1369	14.4554	8.2221	15.2181	35.0579	34.553	90.7289	211.959	14.1429	17.7983	12.3245	10.4114
A0A0H3C2F5	Antiphagocytic M protein OS=Streptococcus pyogenes serotype M49 (strain NZ131) OX=471876 GN=emm49 PE=3	45	4.59857	12.3976	8.34745	4.47407	1.76538	37.9604	53.5245	19.9233	9.38627	3.74336	1.09095	0.154503	0
A0A0H3C2F5	Antiphagocytic M protein OS=Streptococcus pyogenes serotype M49 (strain NZ131) OX=471876 GN=emm49 PE=3	148	2.16473	5.0841	1.85784	1.57082	0.102186	25.4936	40.2946	5.77198	0.422542	0.795034	0.271729	0.274417	0.16697
A0A0H3C2F5	Antiphagocytic M protein OS=Streptococcus pyogenes serotype M49 (strain NZ131) OX=471876 GN=emm49 PE=3	198	12.637	20.9707	12.1117	16.1939	7.7442	78.5017	137.117	57.9947	7.11296	10.0141	5.62298	5.93007	1.30075
A0A0H3C2K4	Alkyl hydroperoxide reductase C OS=Streptococcus pyogenes serotype M49 (strain NZ131) OX=471876 GN=ahpC PE=3	159	120.044	111.803	64.5003	84.2354	52.2948	172.292	179.589	387.488	1087	118.333	108.786	109.915	110.54
A0A0H3C2K4	Alkyl hydroperoxide reductase C OS=Streptococcus pyogenes serotype M49 (strain NZ131) OX=471876 GN=ahpC PE=3	168	63.685	21.4251	4.68612	15.7442	6.11995	36.3776	172.846	97.8384	90.2112	66.4445	49.0861	51.0217	51.5339
A0A0H3C2T5	Hypothetical membrane spanning protein OS=Streptococcus pyogenes serotype M49 (strain NZ131) OX=471876 GN=Spy49_1814 PE=4	220	1370.16	1543.15	826.656	710.481	1153.49	1527.36	1017.72	2478.02	6097.17	1194.93	1226.72	1424.13	1485.99
B5XHZ0	Chaperone protein DnaK OS=Streptococcus pyogenes serotype M49 (strain NZ131) OX=471876 GN=dnaK PE=3	43	1.37422	2.58295	1.08554	1.63181	3.18247	6.50781	15.0372	18.9307	50.7139	1.33427	1.51004	2.40632	1.6357
B5XHZ0	Chaperone protein DnaK OS=Streptococcus pyogenes serotype M49 (strain NZ131) OX=471876 GN=dnaK PE=3	54	2.19381	4.74326	3.0861	1.99306	1.06749	12.3969	18.8904	10.5496	32.6414	1.34972	0.634802	0.459095	0.10291
B5XHZ0	Chaperone protein DnaK OS=Streptococcus pyogenes serotype M49 (strain NZ131) OX=471876 GN=dnaK PE=3	68	1.14843	3.33692	2.20857	0.920653	0.558418	13.4263	21.6393	10.6326	49.2041	0.40989	0.004612	0.00605466	0.013333
B5XHZ0	Chaperone protein DnaK OS=Streptococcus pyogenes serotype M49 (strain NZ131) OX=471876 GN=dnaK PE=3	76	17.0858	33.1616	18.2003	24.6844	15.6714	56.6769	55.5701	45.5914	94.0419	24.1511	24.8175	24.064	13.2803
B5XHZ0	Chaperone protein DnaK OS=Streptococcus pyogenes serotype M49 (strain NZ131) OX=471876 GN=dnaK PE=3	108	3.93688	5.77229	2.75113	2.45474	4.29372	8.44983	11.9297	10.9228	34.7737	3.50596	3.60156	4.2902	3.53168
B5XHZ0	Chaperone protein DnaK OS=Streptococcus pyogenes serotype M49 (strain NZ131) OX=471876 GN=dnaK PE=3	111	2.16348	3.56622	1.35428	1.30513	1.8911	7.12013	17.8061	13.8224	57.9574	1.18077	0.824014	1.20483	0.422616
B5XHZ0	Chaperone protein DnaK OS=Streptococcus pyogenes serotype M49 (strain NZ131) OX=471876 GN=dnaK PE=3	133	8.64536	16.0547	10.6378	5.96839	13.1886	33.5087	39.6863	41.7363	95.4062	8.01165	7.47939	5.80748	4.43836
B5XHZ0	Chaperone protein DnaK OS=Streptococcus pyogenes serotype M49 (strain NZ131) OX=471876 GN=dnaK PE=3	216	4.02605	5.24694	2.77979	4.93054	9.86446	10.5335	13.7361	14.991	43.2686	3.62	4.21141	5.2006	6.54764
B5XHZ0	Chaperone protein DnaK OS=Streptococcus pyogenes serotype M49 (strain NZ131) OX=471876 GN=dnaK PE=3	226	20.254	28.426	4.55318	46.9234	58.6059	12.3631	37.081	45.5078	80.5631	15.89	17.2942	31.7471	46.5786
B5XHZ0	Chaperone protein DnaK OS=Streptococcus pyogenes serotype M49 (strain NZ131) OX=471876 GN=dnaK PE=3	274	25.1734	35.2312	17.7767	12.128	17.1705	47.6142	47.228	54.941	132.03	24.9368	26.6535	26.3981	23.7108
B5XHZ0	Chaperone protein DnaK OS=Streptococcus pyogenes serotype M49 (strain NZ131) OX=471876 GN=dnaK PE=3	333	0	0.043031	0	0.0401544	0.128109	1.12536	4.27505	4.47075	15.4029	0.0653865	0.0946386	0.234058	0.0955382
B5XHZ0	Chaperone protein DnaK OS=Streptococcus pyogenes serotype M49 (strain NZ131) OX=471876 GN=dnaK PE=3	457	6.9299	9.43745	6.18542	4.70108	6.16166	22.6872	31.3084	27.7767	44.9615	6.15441	5.95387	9.70104	8.1089
B5XHZ0	Chaperone protein DnaK OS=Streptococcus pyogenes serotype M49 (strain NZ131) OX=471876 GN=dnaK PE=3	465	17.4353	17.9449	9.58823	9.12411	7.46672	51.1158	112.298	69.9562	105.312	15.3293	11.8538	10.6167	8.98438
B5XHZ0	Chaperone protein DnaK OS=Streptococcus pyogenes serotype M49 (strain NZ131) OX=471876 GN=dnaK PE=3	472	0.893532	1.31665	0.280941	0.358121	0.469012	3.54163	10.4844	3.67242	12.8862	1.38313	1.20661	1.56333	0.848871
B5XHZ0	Chaperone protein DnaK OS=Streptococcus pyogenes serotype M49 (strain NZ131) OX=471876 GN=dnaK PE=3	487	3.41518	7.08506	3.76507	3.24544	4.60719	17.5455	23.7829	15.1362	32.0374	3.2997	2.35913	2.36144	2.25584
B5XHZ0	Chaperone protein DnaK OS=Streptococcus pyogenes serotype M49 (strain NZ131) OX=471876 GN=dnaK PE=3	498	7.64828	15.1966	10.5261	6.49868	9.90985	29.8798	41.937	15.9922	31.4199	5.8313	4.62864	3.7784	2.8686
B5XHZ0	Chaperone protein DnaK OS=Streptococcus pyogenes serotype M49 (strain NZ131) OX=471876 GN=dnaK PE=3	518	5.19332	5.2536	4.76527	3.31145	1.89185	15.0695	39.3588	11.5924	20.5857	2.49586	1.82965	1.91397	0.902162
B5XHZ0	Chaperone protein DnaK OS=Streptococcus pyogenes serotype M49 (strain NZ131) OX=471876 GN=dnaK PE=3	526	6.23252	17.8825	11.8243	5.50421	6.46022	35.9012	40.7753	20.6805	47.7555	5.77535	4.59722	4.02985	3.32303
B5XHZ0	Chaperone protein DnaK OS=Streptococcus pyogenes serotype M49 (strain NZ131) OX=471876 GN=dnaK PE=3	543	0.458668	0.819361	0.211852	0.226514	0.0712389	4.41832	14.5631	5.49268	6.39152	0.111708	0.0427155	0.0129941	0.00631917
B5XHZ0	Chaperone protein DnaK OS=Streptococcus pyogenes serotype M49 (strain NZ131) OX=471876 GN=dnaK PE=3	557	10.1235	14.9526	9.00301	8.15984	7.94313	28.6886	37.7975	22.403	35.4194	8.48931	8.52161	8.71245	7.5263
B5XHZ0	Chaperone protein DnaK OS=Streptococcus pyogenes serotype M49 (strain NZ131) OX=471876 GN=dnaK PE=3	564	13.9442	16.8734	8.84286	4.56696	7.51524	36.9191	45.9045	28.6412	60.3674	11.4829	11.582	13.3533	11.5059
B5XI32	Elongation factor P OS=Streptococcus pyogenes serotype M49 (strain NZ131) OX=471876 GN=efp PE=3	29	28.7193	22.4715	8.00029	11.9774	4.7757	53.4197	97.0334	155.23	359.716	30.723	28.9854	29.6559	19.3141
B5XI38	30S ribosomal protein S18 OS=Streptococcus pyogenes serotype M49 (strain NZ131) OX=471876 GN=rpsR PE=3	14	121.223	135.635	65.6063	85.1832	122.89	172.889	233.483	241.368	517.023	88.4842	85.0958	86.9914	66.4324
B5XIF1	Phosphoglycerate kinase OS=Streptococcus pyogenes serotype M49 (strain NZ131) OX=471876 GN=pgk PE=3	7	24.601	28.9319	10.6054	102.977	60.2771	34.7435	66.317	46.5484	124.619	22.4014	18.5847	22.2102	14.3417
B5XIF1	Phosphoglycerate kinase OS=Streptococcus pyogenes serotype M49 (strain NZ131) OX=471876 GN=pgk PE=3	27	10.2254	12.5187	5.18206	3.32552	7.43837	20.1617	34.1409	37.8918	96.4966	10.2414	9.44025	8.74122	6.79293
B5XIF1	Phosphoglycerate kinase OS=Streptococcus pyogenes serotype M49 (strain NZ131) OX=471876 GN=pgk PE=3	126	224.834	293.088	201.394	146.268	158.742	329.812	281.476	345.064	476.684	234.159	230.754	228.317	206.339
B5XIF1	Phosphoglycerate kinase OS=Streptococcus pyogenes serotype M49 (strain NZ131) OX=471876 GN=pgk PE=3	130	136.376	174.202	126.414	99.4715	71.1601	208.075	169.729	213.011	346.697	131.901	133.574	122.999	110.818
B5XIF1	Phosphoglycerate kinase OS=Streptococcus pyogenes serotype M49 (strain NZ131) OX=471876 GN=pgk PE=3	218	0.348087	1.24639	0.610854	0.306228	0.499504	2.29572	13.8122	5.01621	38.933	0.339868	0.139856	0.299825	0.0576129
B5XIF1	Phosphoglycerate kinase OS=Streptococcus pyogenes serotype M49 (strain NZ131) OX=471876 GN=pgk PE=3	263	3.56954	7.1902	4.22535	2.46629	1.49931	22.8761	35.1604	19.2735	69.6899	3.16935	1.87912	1.45385	0.573698
B5XIG1	Trigger factor OS=Streptococcus pyogenes serotype M49 (strain NZ131) OX=471876 GN=tig PE=3	8	30.2718	55.2865	32.9644	33.4331	53.077	97.2712	129.391	105.549	260.299	28.3871	22.6363	15.8285	3.43424
B5XIG1	Trigger factor OS=Streptococcus pyogenes serotype M49 (strain NZ131) OX=471876 GN=tig PE=3	30	101.273	87.416	33.1456	30.8512	37.2402	124.827	220.17	256.815	622.458	119.026	108.342	109.065	104.069
B5XIG1	Trigger factor OS=Streptococcus pyogenes serotype M49 (strain NZ131) OX=471876 GN=tig PE=3	37	47.6237	75.1267	38.9463	25.8346	42.3229	125.898	137.243	158.319	418.916	51.9057	49.4074	44.1605	41.0446
B5XIG1	Trigger factor OS=Streptococcus pyogenes serotype M49 (strain NZ131) OX=471876 GN=tig PE=3	415	4.23763	5.37419	3.08647	1.90275	2.20194	20.3928	36.5356	18.1017	41.2179	0.696187	0.0541365	0.95631	0.299019
B5XIJ1	30S ribosomal protein S9 OS=Streptococcus pyogenes serotype M49 (strain NZ131) OX=471876 GN=rpsI PE=3	33	29.6821	18.8572	9.05987	7.51972	13.0634	52.5403	156.689	89.4952	306.798	21.1784	11.8928	17.9261	11.1226
B5XIK9	30S ribosomal protein S15 OS=Streptococcus pyogenes serotype M49 (strain NZ131) OX=471876 GN=rpsO PE=3	7	12.6356	8.60283	3.05413	11.7917	6.99905	15.0493	19.5563	49.3416	66.2002	14.6857	15.514	16.9435	14.943
B5XIW7	Chaperonin GroEL OS=Streptococcus pyogenes serotype M49 (strain NZ131) OX=471876 GN=groEL PE=3	33	28.7472	41.0055	30.8338	22.0014	24.1146	56.4389	62.1317	48.6042	86.6524	26.0347	25.8904	27.6733	26.0081
B5XIW7	Chaperonin GroEL OS=Streptococcus pyogenes serotype M49 (strain NZ131) OX=471876 GN=groEL PE=3	41	5.29391	10.1542	7.874	11.2355	11.5248	21.5183	43.4851	43.5706	81.7004	2.46642	4.91234	6.02407	2.00391
B5XIW7	Chaperonin GroEL OS=Streptococcus pyogenes serotype M49 (strain NZ131) OX=471876 GN=groEL PE=3	140	8.12462	8.35237	4.98831	4.21252	2.45792	33.6873	69.9421	21.8402	30.6034	5.24449	3.26278	2.32871	1.1849
B5XIW7	Chaperonin GroEL OS=Streptococcus pyogenes serotype M49 (strain NZ131) OX=471876 GN=groEL PE=3	155	14.6057	15.9446	7.29766	7.89786	10.0653	16.3782	35.2078	24.8461	58.5328	13.3777	11.908	11.2649	8.9136
B5XIW7	Chaperonin GroEL OS=Streptococcus pyogenes serotype M49 (strain NZ131) OX=471876 GN=groEL PE=3	275	8.70912	9.54204	4.91773	4.91648	7.71686	9.34004	9.62994	11.5562	25.6482	5.42755	5.94484	6.93794	6.37266
B5XIW7	Chaperonin GroEL OS=Streptococcus pyogenes serotype M49 (strain NZ131) OX=471876 GN=groEL PE=3	348	1.16938	1.79844	0.711844	1.16687	1.93538	3.58929	8.46464	5.79425	21.4106	0.852718	0.852096	1.11359	0.871918
B5XIW7	Chaperonin GroEL OS=Streptococcus pyogenes serotype M49 (strain NZ131) OX=471876 GN=groEL PE=3	362	0.793157	1.16468	0.184142	0.457495	0.158147	1.40452	1.33732	1.8586	4.4946	2.30384	2.42631	2.96603	2.3589
B5XIW7	Chaperonin GroEL OS=Streptococcus pyogenes serotype M49 (strain NZ131) OX=471876 GN=groEL PE=3	378	0.327069	0.716315	0.295804	0.130098	0.0719048	3.0271	6.01064	3.27586	10.5649	0.0541554	0.0494533	0.0357748	0.0117139
B5XIW7	Chaperonin GroEL OS=Streptococcus pyogenes serotype M49 (strain NZ131) OX=471876 GN=groEL PE=3	388	27.4027	35.5603	20.5982	16.1937	20.3957	61.123	76.6127	52.289	109.136	27.0778	25.5198	25.8785	23.4641
B5XIW7	Chaperonin GroEL OS=Streptococcus pyogenes serotype M49 (strain NZ131) OX=471876 GN=groEL PE=3	495	6.28078	10.3286	6.34212	4.1944	5.24636	27.0075	36.6143	13.4763	21.1776	5.44665	4.03191	3.56034	2.57699
B5XIW8	Co-chaperonin GroES OS=Streptococcus pyogenes serotype M49 (strain NZ131) OX=471876 GN=groES PE=3	3	43.6968	64.005	32.8787	23.3711	32.5518	94.4372	112.123	124.001	261.573	40.4434	37.0795	32.0904	26.3024
B5XIW8	Co-chaperonin GroES OS=Streptococcus pyogenes serotype M49 (strain NZ131) OX=471876 GN=groES PE=3	17	22.1906	15.8391	7.20585	9.91212	9.61654	19.6616	82.3337	65.8281	178.309	26.7081	22.2185	20.529	18.2288
B5XIW8	Co-chaperonin GroES OS=Streptococcus pyogenes serotype M49 (strain NZ131) OX=471876 GN=groES PE=3	36	10.8528	16.7814	10.474	5.78507	5.03214	42.3235	60.7113	30.2185	57.7775	6.47537	4.16882	3.83267	2.85167
B5XIY5	30S ribosomal protein S2 OS=Streptococcus pyogenes serotype M49 (strain NZ131) OX=471876 GN=rpsB PE=3	29	13.7977	17.4651	7.70482	6.79416	10.7299	27.5284	33.1106	37.6596	90.0997	14.4458	13.3714	11.2803	9.77841
B5XIY5	30S ribosomal protein S2 OS=Streptococcus pyogenes serotype M49 (strain NZ131) OX=471876 GN=rpsB PE=3	74	42.8692	52.7358	29.4658	24.431	27.2854	75.7011	76.5704	93.8345	184.526	52.1106	50.6998	48.6018	42.1451
B5XIY5	30S ribosomal protein S2 OS=Streptococcus pyogenes serotype M49 (strain NZ131) OX=471876 GN=rpsB PE=3	132	13.5494	21.4989	13.0434	7.88289	8.80827	41.3786	47.4793	60.6319	151.939	13.2223	11.1477	11.9352	10.2084
B5XIY5	30S ribosomal protein S2 OS=Streptococcus pyogenes serotype M49 (strain NZ131) OX=471876 GN=rpsB PE=3	139	7.41759	7.93385	3.28565	4.35411	1.19332	23.1031	56.342	60.3401	170.856	7.41481	4.80353	5.95146	6.91915
B5XIY5	30S ribosomal protein S2 OS=Streptococcus pyogenes serotype M49 (strain NZ131) OX=471876 GN=rpsB PE=3	146	5.61614	8.43159	3.75589	2.9028	5.08027	8.9958	25.1431	29.6649	71.5972	6.574	6.66037	6.23074	6.27173
B5XIY5	30S ribosomal protein S2 OS=Streptococcus pyogenes serotype M49 (strain NZ131) OX=471876 GN=rpsB PE=3	174	7.47649	11.323	8.0808	10.6608	9.22837	27.1865	38.2723	28.2742	108.236	6.86394	6.13106	8.82245	10.3246
B5XIY6	Elongation factor Ts OS=Streptococcus pyogenes serotype M49 (strain NZ131) OX=471876 GN=tsf PE=3	10	19.5421	23.2495	13.9089	10.4487	15.381	44.3673	54.5099	66.6384	163.775	13.1804	11.5179	13.7768	14.1892
B5XIY6	Elongation factor Ts OS=Streptococcus pyogenes serotype M49 (strain NZ131) OX=471876 GN=tsf PE=3	24	17.9636	20.4003	13.5377	12.0533	11.902	52.8325	62.2435	86.6753	214.677	14.7144	16.9435	21.229	17.4272
B5XIY6	Elongation factor Ts OS=Streptococcus pyogenes serotype M49 (strain NZ131) OX=471876 GN=tsf PE=3	25	24.0262	31.5791	17.8931	16.6007	23.0434	49.3081	54.8806	71.1429	155.982	23.3995	24.1252	21.318	19.9507
B5XIY6	Elongation factor Ts OS=Streptococcus pyogenes serotype M49 (strain NZ131) OX=471876 GN=tsf PE=3	260	27.006	42.6245	32.6553	21.5494	32.7804	58.9824	72.8346	102.495	251.697	23.4471	19.3466	22.7017	23.2123
B5XJ35	30S ribosomal protein S10 OS=Streptococcus pyogenes serotype M49 (strain NZ131) OX=471876 GN=rpsJ PE=3	24	37.6098	31.6816	17.5719	15.2644	20.5399	41.8397	69.5558	74.7484	188.584	29.1032	25.4715	25.6606	18.6004
B5XJ35	30S ribosomal protein S10 OS=Streptococcus pyogenes serotype M49 (strain NZ131) OX=471876 GN=rpsJ PE=3	82	1.02146	3.81129	1.28369	2.3423	5.00899	9.3068	17.5985	43.5277	114.702	1.09883	1.89524	4.72549	2.97713
B5XJ36	50S ribosomal protein L3 OS=Streptococcus pyogenes serotype M49 (strain NZ131) OX=471876 GN=rplC PE=3	63	52.6339	75.0183	54.9527	28.445	25.8976	157.742	169.025	101.899	181.146	42.0602	39.0232	36.6834	33.2785
B5XJ36	50S ribosomal protein L3 OS=Streptococcus pyogenes serotype M49 (strain NZ131) OX=471876 GN=rplC PE=3	66	82.7251	52.9408	22.274	36.6114	13.2901	154.872	271.408	199.577	323.098	74.094	69.4478	66.6944	61.8745
B5XJ36	50S ribosomal protein L3 OS=Streptococcus pyogenes serotype M49 (strain NZ131) OX=471876 GN=rplC PE=3	71	20.6053	26.9735	17.131	13.4441	0.595364	48.3327	66.9975	25.2258	74.4034	8.12954	6.87804	9.82608	7.63925
B5XJ36	50S ribosomal protein L3 OS=Streptococcus pyogenes serotype M49 (strain NZ131) OX=471876 GN=rplC PE=3	195	8.13382	13.3739	11.4206	5.6133	4.60702	35.6613	39.9206	37.7837	78.2653	6.40582	6.25643	7.25976	6.73894
B5XJ39	50S ribosomal protein L2 OS=Streptococcus pyogenes serotype M49 (strain NZ131) OX=471876 GN=rplB PE=3	108	15.753	17.6337	7.21218	5.72202	9.07101	18.0065	17.8449	27.0577	68.2841	19.6603	20.0413	22.0549	22.6803
B5XJ39	50S ribosomal protein L2 OS=Streptococcus pyogenes serotype M49 (strain NZ131) OX=471876 GN=rplB PE=3	268	6.75048	9.45506	6.00205	4.43498	3.90158	21.1755	24.4041	17.168	56.0595	5.24799	4.88145	6.10097	4.49533
B5XJ40	30S ribosomal protein S19 OS=Streptococcus pyogenes serotype M49 (strain NZ131) OX=471876 GN=rpsS PE=3	32	134.455	146.915	85.813	81.0121	92.8969	192.961	181.584	242.828	409.04	135.674	134.192	123.043	113.195
B5XJ40	30S ribosomal protein S19 OS=Streptococcus pyogenes serotype M49 (strain NZ131) OX=471876 GN=rpsS PE=3	56	23.0011	10.6021	4.02586	7.8724	14.5334	15.6588	68.2942	52.843	126.136	36.6905	30.9726	26.1005	24.6362
B5XJ41	50S ribosomal protein L22 OS=Streptococcus pyogenes serotype M49 (strain NZ131) OX=471876 GN=rplV PE=3	32	32.0645	27.9057	15.1766	10.9001	17.163	38.6167	38.5813	44.7634	85.161	24.3618	29.8121	26.9695	27.2391
B5XJ41	50S ribosomal protein L22 OS=Streptococcus pyogenes serotype M49 (strain NZ131) OX=471876 GN=rplV PE=3	94	12.2175	18.2835	17.0217	11.6461	4.6942	52.2028	64.4453	35.9797	76.221	10.1449	9.21294	9.2745	9.75393
B5XJ41	50S ribosomal protein L22 OS=Streptococcus pyogenes serotype M49 (strain NZ131) OX=471876 GN=rplV PE=3	102	16.6268	25.5773	20.9382	11.4224	10.0754	65.0709	70.8566	31.8967	48.3099	13.5944	12.0412	13.9907	12.5951
B5XJ44	50S ribosomal protein L29 OS=Streptococcus pyogenes serotype M49 (strain NZ131) OX=471876 GN=rpmC PE=3	30	141.738	211.849	103.36	64.5721	113.756	351.616	647.112	400.527	856.13	106.817	97.0076	77.663	151.758
B5XJ44	50S ribosomal protein L29 OS=Streptococcus pyogenes serotype M49 (strain NZ131) OX=471876 GN=rpmC PE=3	46	514.142	637.054	386.623	310.583	272.457	1456.43	2074.8	1310.86	2475.28	487.22	447.196	371.836	236.814
B5XJ44	50S ribosomal protein L29 OS=Streptococcus pyogenes serotype M49 (strain NZ131) OX=471876 GN=rpmC PE=3	61	104.913	286.798	224.624	101.9	101.969	615.566	950.037	507.155	852.131	78.5082	38.8149	38.7591	11.7274
B5XJ46	50S ribosomal protein L14 OS=Streptococcus pyogenes serotype M49 (strain NZ131) OX=471876 GN=rplN PE=3	9	21.9148	36.7299	26.2352	13.3221	15.3365	76.7282	75.9313	66.8999	216.421	22.7515	21.3808	20.2897	18.2769
B5XJ46	50S ribosomal protein L14 OS=Streptococcus pyogenes serotype M49 (strain NZ131) OX=471876 GN=rplN PE=3	53	19.9891	26.898	19.1712	11.1369	3.74686	42.4819	39.4857	35.7653	89.1338	21.5787	17.8102	15.8196	18.0264
B5XJ47	50S ribosomal protein L24 OS=Streptococcus pyogenes serotype M49 (strain NZ131) OX=471876 GN=rplX PE=3	46	55.4792	32.8856	19.9101	20.5097	8.81238	135.014	217.451	127.028	180.422	48.4997	34.5165	33.4439	23.6384
B5XJ47	50S ribosomal protein L24 OS=Streptococcus pyogenes serotype M49 (strain NZ131) OX=471876 GN=rplX PE=3	73	31.4767	22.3582	15.1075	6.81539	1.53703	46.2206	126.698	61.4462	74.3261	21.7608	13.1208	3.45956	0
B5XJ47	50S ribosomal protein L24 OS=Streptococcus pyogenes serotype M49 (strain NZ131) OX=471876 GN=rplX PE=3	83	71.9278	102.388	64.4627	40.25	52.1526	165.124	168.24	137.759	262.718	73.5079	77.9342	104.55	90.3539
B5XJ48	50S ribosomal protein L5 OS=Streptococcus pyogenes serotype M49 (strain NZ131) OX=471876 GN=rplE PE=3	31	0	0	0	0.0171648	0	0.143711	0.538361	0.59647	2.48493	0	0	0	0
B5XJ48	50S ribosomal protein L5 OS=Streptococcus pyogenes serotype M49 (strain NZ131) OX=471876 GN=rplE PE=3	49	8.71052	10.2181	4.81545	5.92022	7.16544	16.0914	21.6757	39.5813	104.279	4.08429	4.61586	5.54898	4.06131
B5XJ48	50S ribosomal protein L5 OS=Streptococcus pyogenes serotype M49 (strain NZ131) OX=471876 GN=rplE PE=3	70	7.52496	4.57015	2.22972	2.87648	2.039	8.60953	22.5917	17.7981	68.228	6.46363	6.05572	6.60531	5.97035
B5XJ48	50S ribosomal protein L5 OS=Streptococcus pyogenes serotype M49 (strain NZ131) OX=471876 GN=rplE PE=3	73	5.65948	6.57923	5.07502	3.95298	4.60638	16.5736	24.4889	17.6128	65.9837	5.09005	4.79621	9.86839	6.85852
B5XJ48	50S ribosomal protein L5 OS=Streptococcus pyogenes serotype M49 (strain NZ131) OX=471876 GN=rplE PE=3	121	90.054	63.7383	34.0739	40.948	40.4985	91.6427	123.18	138.197	238.296	83.8905	84.4438	85.9403	74.6544
B5XJ50	30S ribosomal protein S8 OS=Streptococcus pyogenes serotype M49 (strain NZ131) OX=471876 GN=rpsH PE=3	21	22.0524	15.7928	8.4812	20.6312	25.0201	34.6535	73.0187	68.7737	142.111	27.625	27.7268	40.7335	59.8116
B5XJ50	30S ribosomal protein S8 OS=Streptococcus pyogenes serotype M49 (strain NZ131) OX=471876 GN=rpsH PE=3	33	2.31947	2.68299	1.34006	1.90077	0.127279	12.7869	33.6267	28.6328	91.7125	2.03643	0.795251	0.910934	0.81805
B5XJ50	30S ribosomal protein S8 OS=Streptococcus pyogenes serotype M49 (strain NZ131) OX=471876 GN=rpsH PE=3	34	10.6943	13.8064	8.07651	6.16852	7.13783	25.4767	44.2262	35.6192	107.177	7.62101	7.36721	7.78652	7.71953
B5XJ50	30S ribosomal protein S8 OS=Streptococcus pyogenes serotype M49 (strain NZ131) OX=471876 GN=rpsH PE=3	41	43.3773	44.5931	21.7849	21.3809	27.7658	37.6037	51.4046	80.4438	139.739	36.8687	41.3287	43.35	40.942
B5XJ50	30S ribosomal protein S8 OS=Streptococcus pyogenes serotype M49 (strain NZ131) OX=471876 GN=rpsH PE=3	47	43.4544	41.8508	19.8885	33.2781	38.4808	30.2641	68.4187	72.045	134.295	46.6189	47.9051	51.0083	41.1945
B5XJ50	30S ribosomal protein S8 OS=Streptococcus pyogenes serotype M49 (strain NZ131) OX=471876 GN=rpsH PE=3	56	1.85596	2.93833	1.40323	1.12251	1.38071	5.78213	12.7652	8.77539	33.418	1.34502	1.06215	1.32851	0.824099
B5XJ50	30S ribosomal protein S8 OS=Streptococcus pyogenes serotype M49 (strain NZ131) OX=471876 GN=rpsH PE=3	65	12.5682	14.1313	8.6336	12.2593	21.2236	27.6265	34.6896	47.539	125.735	10.2657	11.8134	20.5619	24.9721
B5XJ51	50S ribosomal protein L6 OS=Streptococcus pyogenes serotype M49 (strain NZ131) OX=471876 GN=rplF PE=3	30	25.9925	33.3721	24.4946	15.7189	19.5825	63.2521	62.3096	50.2668	141.734	19.165	19.5814	17.9777	19.5901
B5XJ51	50S ribosomal protein L6 OS=Streptococcus pyogenes serotype M49 (strain NZ131) OX=471876 GN=rplF PE=3	39	83.9877	70.5572	39.8537	29.016	41.182	113.06	91.8342	106.439	196.708	81.1275	82.0659	77.7212	68.3003
B5XJ51	50S ribosomal protein L6 OS=Streptococcus pyogenes serotype M49 (strain NZ131) OX=471876 GN=rplF PE=3	90	73.2216	59.5876	30.189	26.6582	36.2121	76.7024	59.1781	56.8505	136.792	56.6544	62.8622	62.3379	64.3771
B5XJ52	50S ribosomal protein L18 OS=Streptococcus pyogenes serotype M49 (strain NZ131) OX=471876 GN=rplR PE=3	68	17.2133	43.4423	29.7594	11.6238	6.94427	89.7312	108.496	59.9244	190.594	18.9092	12.8425	20.0187	23.6623
B5XJ52	50S ribosomal protein L18 OS=Streptococcus pyogenes serotype M49 (strain NZ131) OX=471876 GN=rplR PE=3	86	60.6686	58.4496	31.3892	63.1612	136.081	47.492	126.871	212.412	334.604	36.9829	38.134	143.826	161.172
B5XJ52	50S ribosomal protein L18 OS=Streptococcus pyogenes serotype M49 (strain NZ131) OX=471876 GN=rplR PE=3	105	45.7719	76.6924	49.9673	42.5045	49.1246	108.433	114.796	182.615	398.798	36.733	31.7912	30.081	28.6747
B5XJ54	50S ribosomal protein L30 OS=Streptococcus pyogenes serotype M49 (strain NZ131) OX=471876 GN=rpmD PE=3	37	18.5473	37.4407	25.5251	9.45453	8.36155	151.694	239.072	100.084	389.482	16.3572	5.19193	4.80013	2.13272
B5XJ55	50S ribosomal protein L15 OS=Streptococcus pyogenes serotype M49 (strain NZ131) OX=471876 GN=rplO PE=3	7	14.5669	14.1026	6.6854	7.94752	6.06066	29.0856	60.2427	38.0999	120.461	12.9755	12.3735	6.75189	5.91024
B5XJ60	30S ribosomal protein S13 OS=Streptococcus pyogenes serotype M49 (strain NZ131) OX=471876 GN=rpsM PE=3	46	96.2723	71.7961	41.1742	37.3114	40.2274	121.907	124.761	131.594	345.26	87.6054	90.5187	76.7839	69.8767
B5XJ60	30S ribosomal protein S13 OS=Streptococcus pyogenes serotype M49 (strain NZ131) OX=471876 GN=rpsM PE=3	112	122.985	99.8791	60.2853	52.9107	48.0668	187.879	164.059	253.329	550.581	117.052	109.438	93.2752	82.2952
B5XJ60	30S ribosomal protein S13 OS=Streptococcus pyogenes serotype M49 (strain NZ131) OX=471876 GN=rpsM PE=3	119	140.928	107.001	66.5615	94.7982	76.5007	174.807	197.574	267.873	418.218	112.419	112.393	143.482	95.5757
B5XJ61	30S ribosomal protein S11 OS=Streptococcus pyogenes serotype M49 (strain NZ131) OX=471876 GN=rpsK PE=3	85	2.29441	5.33797	2.27762	4.68113	4.95602	11.099	24.7897	20.4617	78.0454	1.668	1.41593	2.14703	3.26601
B5XJ70	Tyrosine--tRNA ligase OS=Streptococcus pyogenes serotype M49 (strain NZ131) OX=471876 GN=tyrS PE=3	232	161.141	196.61	85.5671	93.6462	157.524	179.023	154.041	170.643	229.783	171.133	176.215	189.694	186.528
B5XJ72	DNA-directed RNA polymerase subunit beta OS=Streptococcus pyogenes serotype M49 (strain NZ131) OX=471876 GN=rpoB PE=3	376	19.4038	15.998	6.51252	4.67037	5.74202	28.6657	29.3849	29.2476	66.1815	19.9799	19.3177	16.1458	12.0288
B5XJ77	Arginine--tRNA ligase OS=Streptococcus pyogenes serotype M49 (strain NZ131) OX=471876 GN=argS PE=3	376	0	0.883793	0	0.138813	1.37646	1.18684	2.23627	22.7131	70.2444	0.101559	0.178242	0.360527	0.0585162
B5XJ99	30S ribosomal protein S4 OS=Streptococcus pyogenes serotype M49 (strain NZ131) OX=471876 GN=rpsD PE=3	24	0.786084	1.73915	0.591263	0.567897	0.719102	4.03554	7.67145	11.197	46.6802	0.1444	0.0507302	0.142034	0.112862
B5XJ99	30S ribosomal protein S4 OS=Streptococcus pyogenes serotype M49 (strain NZ131) OX=471876 GN=rpsD PE=3	43	31.649	31.3841	21.4803	14.0736	23.7239	46.7083	62.7372	71.7409	124.827	25.7651	28.5978	22.6083	24.1613
B5XJ99	30S ribosomal protein S4 OS=Streptococcus pyogenes serotype M49 (strain NZ131) OX=471876 GN=rpsD PE=3	66	0.11466	0.488932	0.126928	0.838109	1.94216	1.64083	5.62844	8.13882	48.11	0.164496	0.0720212	2.73243	8.35725
B5XJ99	30S ribosomal protein S4 OS=Streptococcus pyogenes serotype M49 (strain NZ131) OX=471876 GN=rpsD PE=3	174	139.217	170.455	108.149	71.2681	76.7471	205.284	132.858	204.204	322.464	124.216	136.706	127.862	125.674
B5XJD9	Acetate kinase OS=Streptococcus pyogenes serotype M49 (strain NZ131) OX=471876 GN=ackA PE=3	45	207.055	243.988	119.31	109.377	123.198	230.238	170.553	210.05	238.266	217.889	256.063	262.234	227.675
B5XJD9	Acetate kinase OS=Streptococcus pyogenes serotype M49 (strain NZ131) OX=471876 GN=ackA PE=3	183	85.9893	27.8327	6.31114	28.5044	10.3412	52.6849	75.9329	133.634	186.171	102.098	117.256	149.968	149.596
B5XJD9	Acetate kinase OS=Streptococcus pyogenes serotype M49 (strain NZ131) OX=471876 GN=ackA PE=3	270	183.649	175	74.8854	97.8991	116.5	171.22	155.997	293.538	685.603	181.102	202.964	242.406	287.853
B5XJD9	Acetate kinase OS=Streptococcus pyogenes serotype M49 (strain NZ131) OX=471876 GN=ackA PE=3	271	13.9151	20.955	4.708	7.52865	13.0788	25.5086	33.931	83.0924	114.704	8.34211	6.41265	10.8056	23.5022
B5XJR0	30S ribosomal protein S7 OS=Streptococcus pyogenes serotype M49 (strain NZ131) OX=471876 GN=rpsG PE=3	122	6.98026	2.41686	1.61721	0.645878	0.545958	10.8893	10.7813	11.3059	19.6956	6.29597	4.9587	3.14467	1.2581
B5XJR0	30S ribosomal protein S7 OS=Streptococcus pyogenes serotype M49 (strain NZ131) OX=471876 GN=rpsG PE=3	136	16.7426	29.4636	17.8761	10.5933	6.92153	55.9897	71.5137	43.9667	83.9613	17.0358	12.7129	10.1237	8.36328
B5XJR0	30S ribosomal protein S7 OS=Streptococcus pyogenes serotype M49 (strain NZ131) OX=471876 GN=rpsG PE=3	143	8.44813	12.7255	7.26154	5.49544	3.25886	22.9219	32.8008	19.5701	48.1468	9.24533	6.79691	5.37514	5.75466
B5XJR1	Elongation factor G OS=Streptococcus pyogenes serotype M49 (strain NZ131) OX=471876 GN=fusA PE=3	9	66.6699	56.2034	32.5688	26.1047	38.1727	75.8989	68.2361	79.4023	190.278	66.3165	76.3018	77.483	74.7717
B5XJR1	Elongation factor G OS=Streptococcus pyogenes serotype M49 (strain NZ131) OX=471876 GN=fusA PE=3	36	10.7623	6.31265	2.75302	6.05143	11.181	10.4825	21.6944	34.5602	127.886	11.417	9.58305	12.4345	14.0474
B5XJR1	Elongation factor G OS=Streptococcus pyogenes serotype M49 (strain NZ131) OX=471876 GN=fusA PE=3	136	67.2108	52.5183	31.2906	24.6012	45.3564	75.3807	61.4732	63.243	136.345	68.2813	78.3294	76.7178	71.3208
B5XJR1	Elongation factor G OS=Streptococcus pyogenes serotype M49 (strain NZ131) OX=471876 GN=fusA PE=3	392	12.0517	18.0734	11.9813	7.53681	10.1265	36.5044	45.1038	36.7344	130.266	9.7236	10.8842	9.31366	7.44061
B5XJR1	Elongation factor G OS=Streptococcus pyogenes serotype M49 (strain NZ131) OX=471876 GN=fusA PE=3	421	7.05166	5.8613	3.04458	4.49518	3.76411	21.0933	37.4992	31.6627	94.172	7.20351	6.62265	7.27972	4.74226
B5XJR1	Elongation factor G OS=Streptococcus pyogenes serotype M49 (strain NZ131) OX=471876 GN=fusA PE=3	428	7.63491	10.2656	5.0558	3.75744	12.5162	9.93065	39.15	38.2452	98.1711	8.72272	7.84883	8.16415	5.01027
B5XJR1	Elongation factor G OS=Streptococcus pyogenes serotype M49 (strain NZ131) OX=471876 GN=fusA PE=3	589	61.2116	18.2285	12.8002	59.6472	84.1491	36.0494	102.315	77.511	146.905	25.1008	41.8529	41.728	26.3043
B5XJR1	Elongation factor G OS=Streptococcus pyogenes serotype M49 (strain NZ131) OX=471876 GN=fusA PE=3	687	23.1923	27.8364	17.5062	15.5476	21.5196	59.2593	79.443	65.2476	175.962	19.9005	17.287	17.6077	16.6017
B5XJZ7	Uracil phosphoribosyltransferase OS=Streptococcus pyogenes serotype M49 (strain NZ131) OX=471876 GN=upp PE=3	71	20.4311	15.3139	5.07162	3.73495	9.92612	9.96681	13.8961	41.0036	84.1829	18.8808	21.9765	21.7331	19.908
B5XJZ8	ATP-dependent Clp protease proteolytic subunit OS=Streptococcus pyogenes serotype M49 (strain NZ131) OX=471876 GN=clpP PE=3	152	95.7406	112.017	73.2373	53.3549	79.6705	154.535	148.963	196.955	656.493	109.388	121.271	133.311	111.143
B5XK61	50S ribosomal protein L11 OS=Streptococcus pyogenes serotype M49 (strain NZ131) OX=471876 GN=rplK PE=3	87	12.1644	29.8149	22.5417	8.16843	0.877852	74.2835	107.785	45.4359	48.0836	10.5611	6.92806	5.95969	5.08145
B5XK61	50S ribosomal protein L11 OS=Streptococcus pyogenes serotype M49 (strain NZ131) OX=471876 GN=rplK PE=3	96	15.5871	28.521	19.6744	10.5357	2.91523	86.9697	129.46	55.3338	50.0277	11.7814	6.35452	4.48778	2.96864
B5XK62	50S ribosomal protein L1 OS=Streptococcus pyogenes serotype M49 (strain NZ131) OX=471876 GN=rplA PE=3	88	1.94095	2.28793	0.8854	0.254985	0.357637	10.3577	16.9952	11.3895	41.4593	2.29158	1.48019	1.2922	0.97728
B5XK62	50S ribosomal protein L1 OS=Streptococcus pyogenes serotype M49 (strain NZ131) OX=471876 GN=rplA PE=3	141	16.5833	22.2404	8.03724	4.99699	11.2731	31.1623	35.8769	80.3873	211.484	18.0654	16.683	15.6096	12.9752
B5XK62	50S ribosomal protein L1 OS=Streptococcus pyogenes serotype M49 (strain NZ131) OX=471876 GN=rplA PE=3	167	30.8086	38.2608	18.4297	13.6176	12.6566	67.2795	78.9934	70.0816	202.669	22.6629	17.9828	21.5205	18.1705
B5XK62	50S ribosomal protein L1 OS=Streptococcus pyogenes serotype M49 (strain NZ131) OX=471876 GN=rplA PE=3	184	23.3754	22.7262	12.6683	11.4018	7.83387	23.7371	40.3864	58.934	98.5706	12.7368	12.7574	15.1752	9.22657
B5XK64	Ribosome-recycling factor OS=Streptococcus pyogenes serotype M49 (strain NZ131) OX=471876 GN=frr PE=3	169	21.1773	31.2328	19.5003	17.9259	24.3769	45.0277	57.3019	72.689	111.085	16.8323	17.9692	15.1091	85.0392
B5XKG9	Lysine--tRNA ligase OS=Streptococcus pyogenes serotype M49 (strain NZ131) OX=471876 GN=lysS PE=3	77	8.26203	1.73406	0.116171	1.0981	2.06806	3.95948	12.0082	15.4268	44.5277	8.3278	8.65764	9.70869	9.31406
B5XKI1	Elongation factor Tu OS=Streptococcus pyogenes serotype M49 (strain NZ131) OX=471876 GN=tuf PE=3	10	9.93321	3.97982	1.13064	5.15701	3.54933	6.14808	48.0249	36.8653	82.5971	13.5834	9.68116	13.5116	9.55961
B5XKI1	Elongation factor Tu OS=Streptococcus pyogenes serotype M49 (strain NZ131) OX=471876 GN=tuf PE=3	48	9.43389	8.07427	5.17618	3.13907	3.30321	25.0808	58.4482	36.8403	112.252	11.807	9.90829	10.3744	9.28036
B5XKI1	Elongation factor Tu OS=Streptococcus pyogenes serotype M49 (strain NZ131) OX=471876 GN=tuf PE=3	252	6.04886	3.75733	1.98124	2.92889	2.76181	10.5469	41.4536	21.7185	68.6362	6.04506	4.73119	4.82488	3.45353
B5XKI1	Elongation factor Tu OS=Streptococcus pyogenes serotype M49 (strain NZ131) OX=471876 GN=tuf PE=3	257	11.8021	15.2829	8.07521	6.23606	10.9273	20.7632	37.9788	41.4754	124.294	8.81161	7.29073	7.27969	10.3739
B5XKI1	Elongation factor Tu OS=Streptococcus pyogenes serotype M49 (strain NZ131) OX=471876 GN=tuf PE=3	268	1.1129	2.9929	1.85867	1.23453	2.42447	8.31396	21.6344	18.0633	58.7561	0.498522	0.644137	1.10405	0.905806
B5XKI1	Elongation factor Tu OS=Streptococcus pyogenes serotype M49 (strain NZ131) OX=471876 GN=tuf PE=3	299	62.8498	41.9818	16.1217	25.325	12.4527	79.5511	76.1298	157.844	194.012	53.1153	47.469	43.8258	39.0902
B5XKI1	Elongation factor Tu OS=Streptococcus pyogenes serotype M49 (strain NZ131) OX=471876 GN=tuf PE=3	310	2.42	5.69421	2.79301	2.19447	4.41846	5.98943	14.9078	19.5339	57.4968	1.97513	1.84742	1.73924	1.58068
B5XKI1	Elongation factor Tu OS=Streptococcus pyogenes serotype M49 (strain NZ131) OX=471876 GN=tuf PE=3	318	6.42751	8.02178	3.35714	4.75851	8.7154	7.77611	15.7088	32.275	68.7393	4.53631	3.86761	5.31322	5.45461
B5XKI2	Triosephosphate isomerase OS=Streptococcus pyogenes serotype M49 (strain NZ131) OX=471876 GN=tpiA PE=3	4	9.90167	16.664	9.80328	7.296	5.10101	39.3631	66.8381	28.2782	52.0868	8.56852	4.62854	3.83426	2.94796
B5XKI2	Triosephosphate isomerase OS=Streptococcus pyogenes serotype M49 (strain NZ131) OX=471876 GN=tpiA PE=3	12	80.8449	37.466	12.0066	54.9209	40.506	44.5686	106.953	279.974	644.913	77.8311	74.5264	79.3306	90.9659
B5XKI2	Triosephosphate isomerase OS=Streptococcus pyogenes serotype M49 (strain NZ131) OX=471876 GN=tpiA PE=3	21	15.9549	14.8452	6.99112	5.5593	6.8972	29.6779	68.4571	54.4437	145.417	10.2041	6.77095	5.79953	4.85691
B5XKI2	Triosephosphate isomerase OS=Streptococcus pyogenes serotype M49 (strain NZ131) OX=471876 GN=tpiA PE=3	112	13.2394	7.87276	4.65337	6.5436	2.72706	34.0973	78.7009	28.6091	68.3603	5.17329	3.56557	2.90466	2.21261
B5XKI2	Triosephosphate isomerase OS=Streptococcus pyogenes serotype M49 (strain NZ131) OX=471876 GN=tpiA PE=3	189	9.12763	13.6914	9.52093	7.16247	2.72805	37.4337	61.7642	27.7342	44.4964	7.08196	3.30249	2.50384	1.54272
B5XKI2	Triosephosphate isomerase OS=Streptococcus pyogenes serotype M49 (strain NZ131) OX=471876 GN=tpiA PE=3	206	10.6488	7.74044	3.83844	11.5639	15.519	18.8823	51.3987	33.6485	73.3158	5.19384	3.86897	7.22244	9.06378
B5XKI2	Triosephosphate isomerase OS=Streptococcus pyogenes serotype M49 (strain NZ131) OX=471876 GN=tpiA PE=3	216	269.963	234.379	160.348	143.965	140.463	281.825	265.25	338.924	543.236	249.588	204.898	191.488	208.224
B5XKL7	50S ribosomal protein L31 type B OS=Streptococcus pyogenes serotype M49 (strain NZ131) OX=471876 GN=rpmE2 PE=3 M	32	2.32137	7.66546	3.52256	1.20809	2.68627	8.58722	9.09906	12.2866	28.2266	1.63003	1.70435	0.0940691	0
B5XKL7	50S ribosomal protein L31 type B OS=Streptococcus pyogenes serotype M49 (strain NZ131) OX=471876 GN=rpmE2 PE=3 M	62	16.3751	27.8142	18.5635	9.92873	16.8931	44.4802	53.8636	53.1102	125.324	16.447	15.9214	10.6569	7.22594
B5XKL7	50S ribosomal protein L31 type B OS=Streptococcus pyogenes serotype M49 (strain NZ131) OX=471876 GN=rpmE2 PE=3 M	80	30.1851	43.6549	31.829	20.9507	24.3068	73.3456	95.6458	91.7577	193.287	31.6276	25.8983	21.1777	18.0884
B5XKM7	Enolase OS=Streptococcus pyogenes serotype M49 (strain NZ131) OX=471876 GN=eno PE=3	103	3.3948	7.45536	4.83484	4.91714	4.99075	22.4392	36.789	15.6667	2.55779	2.86384	1.69054	1.52026	0.0848133
B5XKM7	Enolase OS=Streptococcus pyogenes serotype M49 (strain NZ131) OX=471876 GN=eno PE=3	190	24.7042	23.473	5.74022	20.1337	28.5717	20.6719	51.8047	183.131	425.578	33.3828	31.6721	39.9894	38.3488
B5XKM7	Enolase OS=Streptococcus pyogenes serotype M49 (strain NZ131) OX=471876 GN=eno PE=3	194	4.13274	3.87114	1.52547	2.15902	0.948697	3.69908	4.81173	13.4272	32.1051	3.60066	3.86137	4.28628	4.43667
B5XKM7	Enolase OS=Streptococcus pyogenes serotype M49 (strain NZ131) OX=471876 GN=eno PE=3	211	0	0.197295	2.17697	5.28308	4.65093	4.56169	14.242	10.5882	25.0254	0.00948189	0.775052	0.0477649	0.00873898
B5XKM7	Enolase OS=Streptococcus pyogenes serotype M49 (strain NZ131) OX=471876 GN=eno PE=3	255	9.11354	15.7421	12.2697	9.16262	14.661	24.1837	32.4146	34.1279	68.0226	8.59033	6.92908	8.37106	8.48534
B5XKM7	Enolase OS=Streptococcus pyogenes serotype M49 (strain NZ131) OX=471876 GN=eno PE=3	334	9.17501	11.7566	6.48563	5.24263	8.90129	24.3494	35.4308	38.8501	83.8554	6.99206	6.22687	6.73065	6.38742
B5XKM7	Enolase OS=Streptococcus pyogenes serotype M49 (strain NZ131) OX=471876 GN=eno PE=3	395	0.0781228	0.346154	0.454499	0.224452	0.0533262	4.14712	14.0534	2.33049	0.0637182	0	0	0	0
B5XKM7	Enolase OS=Streptococcus pyogenes serotype M49 (strain NZ131) OX=471876 GN=eno PE=3	407	4.90747	9.30907	6.76517	4.98995	4.04686	24.4344	51.176	16.9015	3.34833	2.97505	1.27326	1.15875	0.48015
B5XKM7	Enolase OS=Streptococcus pyogenes serotype M49 (strain NZ131) OX=471876 GN=eno PE=3	425	4.75451	9.83098	5.83875	3.19682	2.96866	27.5674	51.8948	22.2398	17.4896	3.12778	2.04301	1.75748	1.11194
B5XKM7	Enolase OS=Streptococcus pyogenes serotype M49 (strain NZ131) OX=471876 GN=eno PE=3	428	30.4835	37.1857	22.3302	19.7237	23.2294	47.3713	60.0219	59.871	92.4151	26.603	25.6864	27.1284	25.2565
B5XLE2	50S ribosomal protein L10 OS=Streptococcus pyogenes serotype M49 (strain NZ131) OX=471876 GN=rplJ PE=3	8	37.9814	45.396	33.3074	23.9663	139.894	72.6822	83.2784	84.0425	135.973	31.1515	35.0175	21.5233	20.4692
B5XLE2	50S ribosomal protein L10 OS=Streptococcus pyogenes serotype M49 (strain NZ131) OX=471876 GN=rplJ PE=3	9	7.30683	14.591	10.5279	5.10212	7.61279	38.4355	59.0931	26.5336	28.1316	6.30603	3.4193	6.39651	5.48132
B5XLE2	50S ribosomal protein L10 OS=Streptococcus pyogenes serotype M49 (strain NZ131) OX=471876 GN=rplJ PE=3	102	25.9646	20.9766	11.1954	14.5114	17.7985	37.6999	63.7612	53.6284	98.8628	14.6664	15.4082	13.953	9.50359
B5XLE8	GTP cyclohydrolase 1 OS=Streptococcus pyogenes serotype M49 (strain NZ131) OX=471876 GN=folE PE=3	39	67.683	104.251	56.3523	51.6179	96.4598	121.871	122.362	303.684	474.427	62.8406	70.1029	77.1272	69.2725
B5XLE8	GTP cyclohydrolase 1 OS=Streptococcus pyogenes serotype M49 (strain NZ131) OX=471876 GN=folE PE=3	110	551.957	801.972	526.407	450.499	648.853	726.324	784.101	1207.98	1175.63	624.109	673.257	678.346	645.493
B5XLJ8	L-lactate dehydrogenase OS=Streptococcus pyogenes serotype M49 (strain NZ131) OX=471876 GN=ldh PE=3	98	9.53789	7.54618	3.88493	6.13209	12.5581	12.3425	18.6432	26.8587	85.3967	6.38985	6.35226	10.0811	9.74783
B5XLV6	ATP-dependent 6-phosphofructokinase OS=Streptococcus pyogenes serotype M49 (strain NZ131) OX=471876 GN=pfkA PE=3	60	17.7009	23.1017	14.4636	15.787	18.6368	38.4411	38.4468	62.9193	121.186	14.8409	17.7991	19.0053	16.7295
B5XM69	2,3-bisphosphoglycerate-dependent phosphoglycerate mutase OS=Streptococcus pyogenes serotype M49 (strain NZ131) OX=471876 GN=gpmA PE=3	3	58.1547	56.0103	26.761	20.5076	31.4664	42.9155	74.1243	110.63	192.366	45.6044	48.4813	52.0459	49.608
B5XM69	2,3-bisphosphoglycerate-dependent phosphoglycerate mutase OS=Streptococcus pyogenes serotype M49 (strain NZ131) OX=471876 GN=gpmA PE=3	41	19.8103	23.0862	12.6896	8.43231	11.8797	39.1704	45.7648	46.2906	123.356	16.525	14.6797	16.3566	14.0301
B5XM69	2,3-bisphosphoglycerate-dependent phosphoglycerate mutase OS=Streptococcus pyogenes serotype M49 (strain NZ131) OX=471876 GN=gpmA PE=3	96	0.0844381	0.0340765	0.0123712	0.0542878	0.159132	0.179811	0.531837	0.702444	2.581	0.041586	0.0135573	0.0910421	0
B5XM69	2,3-bisphosphoglycerate-dependent phosphoglycerate mutase OS=Streptococcus pyogenes serotype M49 (strain NZ131) OX=471876 GN=gpmA PE=3	98	358.125	317.474	139.09	332.453	293.045	174.501	497.022	790.063	837.963	428.019	434.773	592.577	478.95
B5XMC1	Ornithine carbamoyltransferase OS=Streptococcus pyogenes serotype M49 (strain NZ131) OX=471876 GN=arcB PE=3	55	23.0111	24.4388	8.30952	4.60452	11.3101	20.5432	42.3522	44.8743	124.857	22.5581	28.9851	33.988	32.2128
B5XMC1	Ornithine carbamoyltransferase OS=Streptococcus pyogenes serotype M49 (strain NZ131) OX=471876 GN=arcB PE=3	96	35.3361	43.1076	21.9406	11.4821	11.6089	56.9632	63.2273	62.3492	73.95	33.5781	38.9051	35.1486	32.7901
B5XMC3	Arginine deiminase OS=Streptococcus pyogenes serotype M49 (strain NZ131) OX=471876 GN=arcA PE=3	380	20.9034	17.6406	5.09131	3.37014	7.11998	25.239	31.5516	22.0984	53.87	30.5866	38.1986	42.6577	37.7958
B5XMM9	Glycine--tRNA ligase beta subunit OS=Streptococcus pyogenes serotype M49 (strain NZ131) OX=471876 GN=glyS PE=3	532	120.467	146.351	113.46	80.84	53.2326	160.586	125.121	122.86	203.429	137.818	159.471	147.468	144.445
B5XLR6	30S ribosomal protein S20 OS=Streptococcus pyogenes serotype M49 (strain NZ131) OX=471876 GN=rpsT PE=3	53	n.d.	n.d.	n.d.	n.d.	n.d.	n.d.	n.d.	n.d.	n.d.	n.d.	n.d.	n.d.	n.d.
B5XLR6	30S ribosomal protein S20 OS=Streptococcus pyogenes serotype M49 (strain NZ131) OX=471876 GN=rpsT PE=3	16	n.d.	n.d.	n.d.	n.d.	n.d.	n.d.	n.d.	n.d.	n.d.	n.d.	n.d.	n.d.	n.d.
B5XLR6	30S ribosomal protein S20 OS=Streptococcus pyogenes serotype M49 (strain NZ131) OX=471876 GN=rpsT PE=3	5	n.d.	n.d.	n.d.	n.d.	n.d.	n.d.	n.d.	n.d.	n.d.	n.d.	n.d.	n.d.	n.d.
B5XLR6	30S ribosomal protein S20 OS=Streptococcus pyogenes serotype M49 (strain NZ131) OX=471876 GN=rpsT PE=3	33	n.d.	n.d.	n.d.	n.d.	n.d.	n.d.	n.d.	n.d.	n.d.	n.d.	n.d.	n.d.	n.d.
B5XLR6	30S ribosomal protein S20 OS=Streptococcus pyogenes serotype M49 (strain NZ131) OX=471876 GN=rpsT PE=3	57	n.d.	n.d.	n.d.	n.d.	n.d.	n.d.	n.d.	n.d.	n.d.	n.d.	n.d.	n.d.	n.d.
B5XKR6	30S ribosomal protein S21 OS=Streptococcus pyogenes serotype M49 (strain NZ131) OX=471876 GN=rpsU PE=3	8	n.d.	n.d.	n.d.	n.d.	n.d.	n.d.	n.d.	n.d.	n.d.	n.d.	n.d.	n.d.	n.d.
B5XKR6	30S ribosomal protein S21 OS=Streptococcus pyogenes serotype M49 (strain NZ131) OX=471876 GN=rpsU PE=3	25	n.d.	n.d.	n.d.	n.d.	n.d.	n.d.	n.d.	n.d.	n.d.	n.d.	n.d.	n.d.	n.d.
B5XJ84	50S ribosomal protein L32 OS=Streptococcus pyogenes serotype M49 (strain NZ131) OX=471876 GN=rpmF PE=3	45	n.d.	n.d.	n.d.	n.d.	n.d.	n.d.	n.d.	n.d.	n.d.	n.d.	n.d.	n.d.	n.d.
A0A0H3C214	50S ribosomal protein L33 OS=Streptococcus pyogenes serotype M49 (strain NZ131) OX=471876 GN=rpmG2 PE=3	10	n.d.	n.d.	n.d.	n.d.	n.d.	n.d.	n.d.	n.d.	n.d.	n.d.	n.d.	n.d.	n.d.
A0A0H3BYJ6	CsbD domain-containing protein OS=Streptococcus pyogenes serotype M49 (strain NZ131) OX=471876 GN=Spy49_1002c PE=3	18	n.d.	n.d.	n.d.	n.d.	n.d.	n.d.	n.d.	n.d.	n.d.	n.d.	n.d.	n.d.	n.d.
A0A0H3BYJ6	CsbD domain-containing protein OS=Streptococcus pyogenes serotype M49 (strain NZ131) OX=471876 GN=Spy49_1002c PE=3	28	n.d.	n.d.	n.d.	n.d.	n.d.	n.d.	n.d.	n.d.	n.d.	n.d.	n.d.	n.d.	n.d.
A0A0H3C0J7	Phosphocarrier protein HPr OS=Streptococcus pyogenes serotype M49 (strain NZ131) OX=471876 GN=ptsH PE=3	40	n.d.	n.d.	n.d.	n.d.	n.d.	n.d.	n.d.	n.d.	n.d.	n.d.	n.d.	n.d.	n.d.
A0A0H3C0J7	Phosphocarrier protein HPr OS=Streptococcus pyogenes serotype M49 (strain NZ131) OX=471876 GN=ptsH PE=3	38	n.d.	n.d.	n.d.	n.d.	n.d.	n.d.	n.d.	n.d.	n.d.	n.d.	n.d.	n.d.	n.d.

## Sheet: Exp 3 HDMSE
UniProt Acc. No.	Protein name	pgK site	THY 0.8	THY late stat	THY late stat ME	THY late stat + 20 min	THY late stat + 40 min
A0A0H3C1S0	CsbD domain-containing protein OS=Streptococcus pyogenes serotype M49 (strain NZ131) OX=471876 GN=Spy49_1665c PE=3	62	10955.7	8919.05	20532.2	29708	34490.2
A0A0H3C1S0	CsbD domain-containing protein OS=Streptococcus pyogenes serotype M49 (strain NZ131) OX=471876 GN=Spy49_1665c PE=3	18	9231.66	2475	10419.1	22505.4	30182.1
A0A0H3C1S0	CsbD domain-containing protein OS=Streptococcus pyogenes serotype M49 (strain NZ131) OX=471876 GN=Spy49_1665c PE=3	44	10291.5	11543.1	14867.8	24264.6	27126.4
A0A0H3C1S0	CsbD domain-containing protein OS=Streptococcus pyogenes serotype M49 (strain NZ131) OX=471876 GN=Spy49_1665c PE=3	28	11068.7	6910.51	11309.3	17217.8	20488.1
A0A0H3C1S0	CsbD domain-containing protein OS=Streptococcus pyogenes serotype M49 (strain NZ131) OX=471876 GN=Spy49_1665c PE=3	23	2268.81	173.625	2572.77	7131.57	8355.43
A0A0H3BXD5	30S ribosomal protein S12 OS=Streptococcus pyogenes serotype M49 (strain NZ131) OX=471876 GN=rpsL PE=3	55	2548.68	1839.89	2794.37	3614.43	4871.57
B5XLE8	GTP cyclohydrolase 1 OS=Streptococcus pyogenes serotype M49 (strain NZ131) OX=471876 GN=folE PE=3	110	2140.46	2186.56	3465.49	4412.64	4439.03
A0A0H3C2T5	Hypothetical membrane spanning protein OS=Streptococcus pyogenes serotype M49 (strain NZ131) OX=471876 GN=Spy49_1814 PE=4	220	1570.98	1443.96	2912.93	3526.38	3249.53
A0A0H3C0S8	Glutamate formimidoyltransferase OS=Streptococcus pyogenes serotype M49 (strain NZ131) OX=471876 GN=Spy49_1725 PE=4	140	3165.74	874.837	934.07	1094.17	1295.08
A0A0H3BY96	Phosphate acetyltransferase OS=Streptococcus pyogenes serotype M49 (strain NZ131) OX=471876 GN=pta PE=3	94	793.226	356.413	668.5	805.635	989.959
A0A0H3C2K4	Alkyl hydroperoxide reductase C OS=Streptococcus pyogenes serotype M49 (strain NZ131) OX=471876 GN=ahpC PE=3	159	509.941	418.037	913.554	801.833	958.792
A0A0H3C010	LSU ribosomal protein L7/L12 (L23e) OS=Streptococcus pyogenes serotype M49 (strain NZ131) OX=471876 GN=rplL PE=4	27	301.586	220.525	429.926	665.767	863.465
A0A0H3C010	LSU ribosomal protein L7/L12 (L23e) OS=Streptococcus pyogenes serotype M49 (strain NZ131) OX=471876 GN=rplL PE=4	24	300.841	409.207	568.638	690.14	795.832
B5XKI2	Triosephosphate isomerase OS=Streptococcus pyogenes serotype M49 (strain NZ131) OX=471876 GN=tpiA PE=3	216	573.447	376.67	542.448	681.953	769.033
A0A0H3C2K4	Alkyl hydroperoxide reductase C OS=Streptococcus pyogenes serotype M49 (strain NZ131) OX=471876 GN=ahpC PE=3	168	24.5264	43.5587	612.798	747.139	655.296
B5XKP7	ATP synthase subunit b OS=Streptococcus pyogenes serotype M49 (strain NZ131) OX=471876 GN=atpF PE=3	104	443.788	414.434	603.6	641.873	645.135
B5XIF1	Phosphoglycerate kinase OS=Streptococcus pyogenes serotype M49 (strain NZ131) OX=471876 GN=pgk PE=3	130	585.277	394.798	498.939	548.513	588.523
A0A0H3BY10	PC4 domain-containing protein OS=Streptococcus pyogenes serotype M49 (strain NZ131) OX=471876 GN=Spy49_0501 PE=4	57	940.158	877.255	624.331	588.714	551.96
A0A0H3C1C5	Putative peroxide resistance protein OS=Streptococcus pyogenes serotype M49 (strain NZ131) OX=471876 GN=Spy49_1183c PE=3	107	441.091	286.76	342.001	459.856	549.638
B5XKL7	50S ribosomal protein L31 type B OS=Streptococcus pyogenes serotype M49 (strain NZ131) OX=471876 GN=rpmE2 PE=3 M	80	337.822	281.792	389.253	468.566	544.122
A0A0H3C010	LSU ribosomal protein L7/L12 (L23e) OS=Streptococcus pyogenes serotype M49 (strain NZ131) OX=471876 GN=rplL PE=4	13	286.028	185.872	285.745	410.754	526.499
A0A0H3BWG0	DNA-directed RNA polymerase subunit beta' OS=Streptococcus pyogenes serotype M49 (strain NZ131) OX=471876 GN=rpoC PE=3	376	557.213	398.804	420.741	487.251	509.615
A0A0H3C0P8	DNA-binding protein HU OS=Streptococcus pyogenes serotype M49 (strain NZ131) OX=471876 GN=Spy49_1147c PE=3	19	255.987	182.71	306.382	419.341	485.112
A0A0H3C0Z0	Putative ABC transporter OS=Streptococcus pyogenes serotype M49 (strain NZ131) OX=471876 GN=Spy49_1298c PE=4	206	813.718	389.336	388.244	424.874	479.53
A0A0H3BYW2	EIICB-Lac OS=Streptococcus pyogenes serotype M49 (strain NZ131) OX=471876 GN=lacE PE=4	547	929.68	338.701	401.976	513.063	474.69
A0A0H3BY69	Aminopeptidase OS=Streptococcus pyogenes serotype M49 (strain NZ131) OX=471876 GN=pepC PE=3	390	555.457	394.948	422.864	506.695	471.369
A0A0H3BZ43	Uncharacterized protein OS=Streptococcus pyogenes serotype M49 (strain NZ131) OX=471876 GN=Spy49_1003c PE=3	73	263.587	285.129	353.31	389.549	448.373
B5XJ70	Tyrosine--tRNA ligase OS=Streptococcus pyogenes serotype M49 (strain NZ131) OX=471876 GN=tyrS PE=3	232	539.561	591.201	375.925	418.804	445.556
A0A0H3BZ43	Uncharacterized protein OS=Streptococcus pyogenes serotype M49 (strain NZ131) OX=471876 GN=Spy49_1003c PE=3	7	233.945	162.283	250.957	359.885	438.669
A0A0H3BYW2	EIICB-Lac OS=Streptococcus pyogenes serotype M49 (strain NZ131) OX=471876 GN=lacE PE=4	442	971.909	623.149	345.286	387.351	430.847
A0A0H3C1H6	Cysteine synthase OS=Streptococcus pyogenes serotype M49 (strain NZ131) OX=471876 GN=cysM PE=3	45	693.942	363.054	392.047	407.86	429.737
A0A0H3BZ43	Uncharacterized protein OS=Streptococcus pyogenes serotype M49 (strain NZ131) OX=471876 GN=Spy49_1003c PE=3	11	261.991	164.84	242.01	344.14	424.575
A0A0H3BZ43	Uncharacterized protein OS=Streptococcus pyogenes serotype M49 (strain NZ131) OX=471876 GN=Spy49_1003c PE=3	168	148.439	127.998	223.534	316.993	385.921
A0A0H3BYI5	Glucose-1-phosphate thymidylyltransferase OS=Streptococcus pyogenes serotype M49 (strain NZ131) OX=471876 GN=rmlA PE=3	275	988.483	638.326	448.793	429.675	383.28
B5XJ99	30S ribosomal protein S4 OS=Streptococcus pyogenes serotype M49 (strain NZ131) OX=471876 GN=rpsD PE=3	174	566.393	265.824	309.41	353.688	377.866
B5XIG1	Trigger factor OS=Streptococcus pyogenes serotype M49 (strain NZ131) OX=471876 GN=tig PE=3	30	298.817	144.361	212.426	292.603	366.552
A0A0H3BYT5	NAD-dependent malic enzyme OS=Streptococcus pyogenes serotype M49 (strain NZ131) OX=471876 GN=Spy49_0864 PE=3	2	52.2914	217.903	168.375	271.556	349.705
B5XIG1	Trigger factor OS=Streptococcus pyogenes serotype M49 (strain NZ131) OX=471876 GN=tig PE=3	37	234.231	206.297	229.065	305.632	343.707
B5XM69	2,3-bisphosphoglycerate-dependent phosphoglycerate mutase OS=Streptococcus pyogenes serotype M49 (strain NZ131) OX=471876 GN=gpmA PE=3	98	490.607	379.354	362.522	357.811	337.713
A0A0H3BZ43	Uncharacterized protein OS=Streptococcus pyogenes serotype M49 (strain NZ131) OX=471876 GN=Spy49_1003c PE=3	173	170.665	129.916	179.717	272.049	318.97
A0A0H3C1H3	Fructose-bisphosphate aldolase class II OS=Streptococcus pyogenes serotype M49 (strain NZ131) OX=471876 GN=fba PE=4	274	286.701	160.814	162.314	242.46	302.704
A0A0H3C1C5	Putative peroxide resistance protein OS=Streptococcus pyogenes serotype M49 (strain NZ131) OX=471876 GN=Spy49_1183c PE=3	99	135.531	190.93	153.443	207.621	299.57
A0A0H3BY05	Carbamate kinase OS=Streptococcus pyogenes serotype M49 (strain NZ131) OX=471876 GN=arcC PE=3	129	557.586	138.727	138.085	213.766	299.294
A0A0H3C168	Thioredoxin OS=Streptococcus pyogenes serotype M49 (strain NZ131) OX=471876 GN=trx2 PE=3	85	156.895	201.7	286.529	290.436	288.741
A0A0H3C1H3	Fructose-bisphosphate aldolase class II OS=Streptococcus pyogenes serotype M49 (strain NZ131) OX=471876 GN=fba PE=4	267	271.967	203.226	209.165	272.063	285.475
B5XI38	30S ribosomal protein S18 OS=Streptococcus pyogenes serotype M49 (strain NZ131) OX=471876 GN=rpsR PE=3	14	400.613	305.741	247.417	287.17	278.318
A0A0H3BY96	Phosphate acetyltransferase OS=Streptococcus pyogenes serotype M49 (strain NZ131) OX=471876 GN=pta PE=3	214	205.726	118.12	243.48	243.467	252.05
A0A0H3BYL1	Pyruvate kinase OS=Streptococcus pyogenes serotype M49 (strain NZ131) OX=471876 GN=pyk PE=3	383	274.543	206.774	234.84	222.794	234.54
A0A0H3BY69	Aminopeptidase OS=Streptococcus pyogenes serotype M49 (strain NZ131) OX=471876 GN=pepC PE=3	195	143.49	110.687	196.508	222.86	234.301
A0A0H3BY45	Ribosome hibernation promoting factor OS=Streptococcus pyogenes serotype M49 (strain NZ131) OX=471876 GN=hpf PE=3	131	77.4104	57.888	122.361	207.655	229.297
A0A0H3BY45	Ribosome hibernation promoting factor OS=Streptococcus pyogenes serotype M49 (strain NZ131) OX=471876 GN=hpf PE=3	45	157.661	128.875	150.242	183.012	229.094
A0A0H3BVE1	30S ribosomal protein S5 OS=Streptococcus pyogenes serotype M49 (strain NZ131) OX=471876 GN=rpsE PE=3	4	307.912	134.153	157.697	180.115	220.896
B5XJR0	30S ribosomal protein S7 OS=Streptococcus pyogenes serotype M49 (strain NZ131) OX=471876 GN=rpsG PE=3	136	168.46	41.0177	110.406	166.59	218.963
B5XIF1	Phosphoglycerate kinase OS=Streptococcus pyogenes serotype M49 (strain NZ131) OX=471876 GN=pgk PE=3	126	313.285	112.01	192.927	223.927	212.643
A0A0H3BZQ5	SSU ribosomal protein S1p OS=Streptococcus pyogenes serotype M49 (strain NZ131) OX=471876 GN=rpsA PE=4	148	197.025	96.9782	137.605	180.076	211.531
B5XJ51	50S ribosomal protein L6 OS=Streptococcus pyogenes serotype M49 (strain NZ131) OX=471876 GN=rplF PE=3	39	261.842	139.706	142.4	163.113	203.075
B5XIY5	30S ribosomal protein S2 OS=Streptococcus pyogenes serotype M49 (strain NZ131) OX=471876 GN=rpsB PE=3	74	199.363	104.919	159.457	180.569	200.076
B5XJR1	Elongation factor G OS=Streptococcus pyogenes serotype M49 (strain NZ131) OX=471876 GN=fusA PE=3	136	206.067	152.301	144.94	180.425	199.583
A0A0H3BXI0	Uncharacterized protein OS=Streptococcus pyogenes serotype M49 (strain NZ131) OX=471876 GN=Spy49_1001c PE=3	148	73.9291	54.373	107.749	150.425	197.054
B5XJ51	50S ribosomal protein L6 OS=Streptococcus pyogenes serotype M49 (strain NZ131) OX=471876 GN=rplF PE=3	90	284.259	111.754	131.76	173.127	193.648
B5XJ60	30S ribosomal protein S13 OS=Streptococcus pyogenes serotype M49 (strain NZ131) OX=471876 GN=rpsM PE=3	46	218.012	110.938	134.113	175.886	193.144
B5XIY6	Elongation factor Ts OS=Streptococcus pyogenes serotype M49 (strain NZ131) OX=471876 GN=tsf PE=3	260	179.451	120.542	156.084	170.786	192.698
B5XJ36	50S ribosomal protein L3 OS=Streptococcus pyogenes serotype M49 (strain NZ131) OX=471876 GN=rplC PE=3	63	181.013	115.331	153.967	171.33	184.833
B5XKI1	Elongation factor Tu OS=Streptococcus pyogenes serotype M49 (strain NZ131) OX=471876 GN=tuf PE=3	299	213.8	102.156	168.91	178.549	183.926
B5XJ48	50S ribosomal protein L5 OS=Streptococcus pyogenes serotype M49 (strain NZ131) OX=471876 GN=rplE PE=3	121	209.483	138.013	165.828	176.321	183.727
B5XJ60	30S ribosomal protein S13 OS=Streptococcus pyogenes serotype M49 (strain NZ131) OX=471876 GN=rpsM PE=3	112	149.311	92.9314	131.926	178.9	179.517
B5XJD9	Acetate kinase OS=Streptococcus pyogenes serotype M49 (strain NZ131) OX=471876 GN=ackA PE=3	45	409.593	215.689	198.271	180.994	175.795
A0A0H3BZQ5	SSU ribosomal protein S1p OS=Streptococcus pyogenes serotype M49 (strain NZ131) OX=471876 GN=rpsA PE=4	285	84.7196	71.5009	133.376	159.793	175.241
B5XJ47	50S ribosomal protein L24 OS=Streptococcus pyogenes serotype M49 (strain NZ131) OX=471876 GN=rplX PE=3	83	240.787	136.861	153.27	151.628	174.369
B5XJD9	Acetate kinase OS=Streptococcus pyogenes serotype M49 (strain NZ131) OX=471876 GN=ackA PE=3	270	377.56	202.145	160.208	170	167.365
A0A0H3BVD7	Aldehyde-alcohol dehydrogenase OS=Streptococcus pyogenes serotype M49 (strain NZ131) OX=471876 GN=adhE PE=3	485	181.007	94.5812	132.416	126.024	165.036
A0A0H3BZQ5	SSU ribosomal protein S1p OS=Streptococcus pyogenes serotype M49 (strain NZ131) OX=471876 GN=rpsA PE=4	159	153.422	88.7233	119.339	149.171	163.988
A0A0H3BYQ3	30S ribosomal protein S3 OS=Streptococcus pyogenes serotype M49 (strain NZ131) OX=471876 GN=rpsC PE=3	83	159.375	126.317	147.024	148.938	161.673
A0A0H3BYM9	Glyceraldehyde-3-phosphate dehydrogenase OS=Streptococcus pyogenes serotype M49 (strain NZ131) OX=471876 GN=plr PE=3	117	175	27.9191	112.722	147.448	161.348
B5XKI2	Triosephosphate isomerase OS=Streptococcus pyogenes serotype M49 (strain NZ131) OX=471876 GN=tpiA PE=3	12	86.9709	103.038	127.642	156.202	159.182
B5XIY6	Elongation factor Ts OS=Streptococcus pyogenes serotype M49 (strain NZ131) OX=471876 GN=tsf PE=3	24	62.5641	54.806	104.908	139.16	157.568
B5XJ52	50S ribosomal protein L18 OS=Streptococcus pyogenes serotype M49 (strain NZ131) OX=471876 GN=rplR PE=3	86	131.532	210.881	142.096	158.866	154.061
A0A0H3BY45	Ribosome hibernation promoting factor OS=Streptococcus pyogenes serotype M49 (strain NZ131) OX=471876 GN=hpf PE=3	34	65.2653	41.0497	73.9453	104.035	142.712
B5XHZ0	Chaperone protein DnaK OS=Streptococcus pyogenes serotype M49 (strain NZ131) OX=471876 GN=dnaK PE=3	133	62.2239	54.6105	71.673	111.999	139.649
B5XIY6	Elongation factor Ts OS=Streptococcus pyogenes serotype M49 (strain NZ131) OX=471876 GN=tsf PE=3	25	109.445	99.9464	99.8256	126.433	139.307
A0A0H3BWG0	DNA-directed RNA polymerase subunit beta' OS=Streptococcus pyogenes serotype M49 (strain NZ131) OX=471876 GN=rpoC PE=3	610	188.027	169.009	101.448	135.803	139.155
B5XJ46	50S ribosomal protein L14 OS=Streptococcus pyogenes serotype M49 (strain NZ131) OX=471876 GN=rplN PE=3	9	80.6484	64.6392	98.4351	123.15	134.418
B5XKI1	Elongation factor Tu OS=Streptococcus pyogenes serotype M49 (strain NZ131) OX=471876 GN=tuf PE=3	48	69.7336	32.9995	55.296	91.9073	133.56
B5XK64	Ribosome-recycling factor OS=Streptococcus pyogenes serotype M49 (strain NZ131) OX=471876 GN=frr PE=3	169	78.7199	65.1983	73.4948	100.954	132.769
A0A0H3C114	Inosine-5'-monophosphate dehydrogenase OS=Streptococcus pyogenes serotype M49 (strain NZ131) OX=471876 GN=guaB PE=3	400	95.209	77.5492	90.854	111.331	123.98
B5XJ46	50S ribosomal protein L14 OS=Streptococcus pyogenes serotype M49 (strain NZ131) OX=471876 GN=rplN PE=3	53	101.417	73.5041	89.9401	112.482	123.051
B5XJR1	Elongation factor G OS=Streptococcus pyogenes serotype M49 (strain NZ131) OX=471876 GN=fusA PE=3	392	52.3351	35.7615	67.8554	99.2446	120.462
A0A0H3BZX8	Pyruvate dehydrogenase E1 component beta subunit OS=Streptococcus pyogenes serotype M49 (strain NZ131) OX=471876 GN=acoB PE=4	184	145.831	89.5583	88.4529	82.006	116.785
B5XIF1	Phosphoglycerate kinase OS=Streptococcus pyogenes serotype M49 (strain NZ131) OX=471876 GN=pgk PE=3	64	0.373196	0	62.2242	94.7551	115.092
A0A0H3BYQ9	PTS system, IIB component OS=Streptococcus pyogenes serotype M49 (strain NZ131) OX=471876 GN=Spy49_0834 PE=4	111	89.191	38.0238	58.6887	83.3829	113.588
B5XJR1	Elongation factor G OS=Streptococcus pyogenes serotype M49 (strain NZ131) OX=471876 GN=fusA PE=3	687	73.6001	54.4315	72.3046	92.0243	111.876
A0A0H3C1H3	Fructose-bisphosphate aldolase class II OS=Streptococcus pyogenes serotype M49 (strain NZ131) OX=471876 GN=fba PE=4	124	101.466	132.944	153.06	101.241	109.641
B5XJ50	30S ribosomal protein S8 OS=Streptococcus pyogenes serotype M49 (strain NZ131) OX=471876 GN=rpsH PE=3	41	168.703	107.051	94.0068	112.858	107.525
A0A0H3BZQ5	SSU ribosomal protein S1p OS=Streptococcus pyogenes serotype M49 (strain NZ131) OX=471876 GN=rpsA PE=4	362	63.8669	17.9498	66.4095	106.943	106.458
B5XJ35	30S ribosomal protein S10 OS=Streptococcus pyogenes serotype M49 (strain NZ131) OX=471876 GN=rpsJ PE=3	24	104.978	62.3125	59.8736	71.1098	99.9178
A0A0H3C1C5	Putative peroxide resistance protein OS=Streptococcus pyogenes serotype M49 (strain NZ131) OX=471876 GN=Spy49_1183c PE=3	112	97.9869	76.7567	95.076	99.8198	99.4339
A0A0H3C1H3	Fructose-bisphosphate aldolase class II OS=Streptococcus pyogenes serotype M49 (strain NZ131) OX=471876 GN=fba PE=4	8	78.0785	42.1369	53.0889	72.5817	98.5485
A0A0H3BZC7	EIIAB-Man OS=Streptococcus pyogenes serotype M49 (strain NZ131) OX=471876 GN=manL PE=4	318	141.836	85.4089	69.8349	83.7629	97.8663
A0A0H3BVD7	Aldehyde-alcohol dehydrogenase OS=Streptococcus pyogenes serotype M49 (strain NZ131) OX=471876 GN=adhE PE=3	284	67.9077	29.4034	73.8262	75.3414	96.8578
B5XK96	Pyrrolidone-carboxylate peptidase OS=Streptococcus pyogenes serotype M49 (strain NZ131) OX=471876 GN=pcp PE=3	107	195.517	147.471	104.535	108.316	95.9065
B5XK62	50S ribosomal protein L1 OS=Streptococcus pyogenes serotype M49 (strain NZ131) OX=471876 GN=rplA PE=3	167	97.01	31.5909	47.4821	75.4501	95.2999
A0A0H3BZL9	PTS system, fructose-specific IIABC component OS=Streptococcus pyogenes serotype M49 (strain NZ131) OX=471876 GN=fruA PE=4	35	275.701	207.552	92.5325	95.1672	94.4795
B5XHZ0	Chaperone protein DnaK OS=Streptococcus pyogenes serotype M49 (strain NZ131) OX=471876 GN=dnaK PE=3	274	113.936	69.9438	73.5046	81.1867	94.0193
B5XIY5	30S ribosomal protein S2 OS=Streptococcus pyogenes serotype M49 (strain NZ131) OX=471876 GN=rpsB PE=3	139	14.8342	9.90336	47.4805	74.03	92.9339
B5XJ47	50S ribosomal protein L24 OS=Streptococcus pyogenes serotype M49 (strain NZ131) OX=471876 GN=rplX PE=3	46	95.0576	50.3684	87.4167	81.7689	92.7232
A0A0H3BXI0	Uncharacterized protein OS=Streptococcus pyogenes serotype M49 (strain NZ131) OX=471876 GN=Spy49_1001c PE=3	162	32.2322	5.47307	23.2915	51.0404	90.9367
A0A0H3C1H3	Fructose-bisphosphate aldolase class II OS=Streptococcus pyogenes serotype M49 (strain NZ131) OX=471876 GN=fba PE=4	260	27.7739	13.7004	44.3711	80.7934	90.5042
B5XJ50	30S ribosomal protein S8 OS=Streptococcus pyogenes serotype M49 (strain NZ131) OX=471876 GN=rpsH PE=3	47	80.0895	75.1359	68.3976	77.3558	84.3336
A0A0H3BVE1	30S ribosomal protein S5 OS=Streptococcus pyogenes serotype M49 (strain NZ131) OX=471876 GN=rpsE PE=3	51	51.9735	54.5716	45.7294	61.3351	81.7349
B5XJ99	30S ribosomal protein S4 OS=Streptococcus pyogenes serotype M49 (strain NZ131) OX=471876 GN=rpsD PE=3	43	83.6329	91.1151	80.6157	84.6239	80.3866
B5XM69	2,3-bisphosphoglycerate-dependent phosphoglycerate mutase OS=Streptococcus pyogenes serotype M49 (strain NZ131) OX=471876 GN=gpmA PE=3	3	184.669	104.231	76.6063	78.7906	77.8879
A0A0H3C2K4	Alkyl hydroperoxide reductase C OS=Streptococcus pyogenes serotype M49 (strain NZ131) OX=471876 GN=ahpC PE=3	170	46.2285	20.166	52.9509	71.6448	76.619
A0A0H3BXI0	Uncharacterized protein OS=Streptococcus pyogenes serotype M49 (strain NZ131) OX=471876 GN=Spy49_1001c PE=3	7	29.5049	23.8876	38.5625	52.5638	70.7277
B5XHZ0	Chaperone protein DnaK OS=Streptococcus pyogenes serotype M49 (strain NZ131) OX=471876 GN=dnaK PE=3	76	74.4917	45.9237	60.9088	68.5343	70.6212
B5XM69	2,3-bisphosphoglycerate-dependent phosphoglycerate mutase OS=Streptococcus pyogenes serotype M49 (strain NZ131) OX=471876 GN=gpmA PE=3	41	88.0666	34.7129	46.9227	60.4014	70.238
B5XKL7	50S ribosomal protein L31 type B OS=Streptococcus pyogenes serotype M49 (strain NZ131) OX=471876 GN=rpmE2 PE=3 M	32	36.0462	11.5538	20.6352	38.2274	70.2254
A0A0H3BYM9	Glyceraldehyde-3-phosphate dehydrogenase OS=Streptococcus pyogenes serotype M49 (strain NZ131) OX=471876 GN=plr PE=3	108	23.7338	27.4803	66.2587	61.0687	68.9455
B5XIW8	Co-chaperonin GroES OS=Streptococcus pyogenes serotype M49 (strain NZ131) OX=471876 GN=groES PE=3	17	46.2702	27.3403	41.5393	58.1597	68.1573
B5XHZ0	Chaperone protein DnaK OS=Streptococcus pyogenes serotype M49 (strain NZ131) OX=471876 GN=dnaK PE=3	526	32.7541	23.832	57.8054	64.1655	65.5256
B5XKM7	Enolase OS=Streptococcus pyogenes serotype M49 (strain NZ131) OX=471876 GN=eno PE=3	428	95.0768	68.0362	57.2599	63.3558	64.636
B5XMC3	Arginine deiminase OS=Streptococcus pyogenes serotype M49 (strain NZ131) OX=471876 GN=arcA PE=3	380	189.965	46.9696	43.3597	47.5671	62.473
B5XMC1	Ornithine carbamoyltransferase OS=Streptococcus pyogenes serotype M49 (strain NZ131) OX=471876 GN=arcB PE=3	55	121.064	36.6451	40.5307	42.6435	62.0003
B5XKI2	Triosephosphate isomerase OS=Streptococcus pyogenes serotype M49 (strain NZ131) OX=471876 GN=tpiA PE=3	189	20.5149	34.9967	50.2373	58.7205	61.4075
B5XHZ0	Chaperone protein DnaK OS=Streptococcus pyogenes serotype M49 (strain NZ131) OX=471876 GN=dnaK PE=3	465	39.4922	17.8996	39.6729	46.2218	59.9393
A0A0H3BYM9	Glyceraldehyde-3-phosphate dehydrogenase OS=Streptococcus pyogenes serotype M49 (strain NZ131) OX=471876 GN=plr PE=3	333	44.4408	24.7339	30.7762	38.8655	59.4355
B5XIW7	Chaperonin GroEL OS=Streptococcus pyogenes serotype M49 (strain NZ131) OX=471876 GN=groEL PE=3	388	76.2185	48.09	52.9031	59.2876	58.3694
A0A0H3BYL1	Pyruvate kinase OS=Streptococcus pyogenes serotype M49 (strain NZ131) OX=471876 GN=pyk PE=3	184	46.2082	32.1535	42.2931	49.1574	56.0726
B5XMC1	Ornithine carbamoyltransferase OS=Streptococcus pyogenes serotype M49 (strain NZ131) OX=471876 GN=arcB PE=3	96	180.544	37.6441	49.3251	51.0153	55.4889
B5XKI1	Elongation factor Tu OS=Streptococcus pyogenes serotype M49 (strain NZ131) OX=471876 GN=tuf PE=3	257	55.3271	32.2431	37.0241	47.925	54.617
A0A0H3BYQ9	PTS system, IIB component OS=Streptococcus pyogenes serotype M49 (strain NZ131) OX=471876 GN=Spy49_0834 PE=4	93	4.12484	1.49207	21.4398	29.7634	52.9354
A0A0H3C114	Inosine-5'-monophosphate dehydrogenase OS=Streptococcus pyogenes serotype M49 (strain NZ131) OX=471876 GN=guaB PE=3	208	60.0249	54.5574	42.1191	41.7393	52.364
B5XJ72	DNA-directed RNA polymerase subunit beta OS=Streptococcus pyogenes serotype M49 (strain NZ131) OX=471876 GN=rpoB PE=3	376	96.9361	31.868	35.2536	47.3239	50.0848
A0A0H3BZZ5	SclB protein OS=Streptococcus pyogenes serotype M49 (strain NZ131) OX=471876 GN=sclB PE=4	157	12.87	5.3217	48.3056	58.1768	49.9125
B5XKM7	Enolase OS=Streptococcus pyogenes serotype M49 (strain NZ131) OX=471876 GN=eno PE=3	190	61.8085	80.1036	51.1782	53.4227	49.2059
B5XK62	50S ribosomal protein L1 OS=Streptococcus pyogenes serotype M49 (strain NZ131) OX=471876 GN=rplA PE=3	151	50.9004	21.4726	27.1147	43.9283	47.833
B5XK61	50S ribosomal protein L11 OS=Streptococcus pyogenes serotype M49 (strain NZ131) OX=471876 GN=rplK PE=3	87	39.5122	8.08862	27.836	38.3756	47.2637
B5XJY9	Probable manganese-dependent inorganic pyrophosphatase OS=Streptococcus pyogenes serotype M49 (strain NZ131) OX=471876 GN=ppaC PE=3	299	34.5583	15.1331	21.6588	29.1011	47.2371
A0A0H3C1H3	Fructose-bisphosphate aldolase class II OS=Streptococcus pyogenes serotype M49 (strain NZ131) OX=471876 GN=fba PE=4	55	29.294	10.8546	20.2146	35.3747	47.1912
B5XHZ0	Chaperone protein DnaK OS=Streptococcus pyogenes serotype M49 (strain NZ131) OX=471876 GN=dnaK PE=3	108	26.4009	15.3472	25.757	33.9049	45.3251
B5XJ39	50S ribosomal protein L2 OS=Streptococcus pyogenes serotype M49 (strain NZ131) OX=471876 GN=rplB PE=3	108	77.1328	41.3164	30.896	36.7111	45.0974
A0A0H3BYQ9	PTS system, IIB component OS=Streptococcus pyogenes serotype M49 (strain NZ131) OX=471876 GN=Spy49_0834 PE=4	119	22.8931	11.6971	15.4079	25.9523	44.0385
A0A0H3BY05	Carbamate kinase OS=Streptococcus pyogenes serotype M49 (strain NZ131) OX=471876 GN=arcC PE=3	34	128.889	19.4751	28.2753	34.319	43.5218
B5XKI1	Elongation factor Tu OS=Streptococcus pyogenes serotype M49 (strain NZ131) OX=471876 GN=tuf PE=3	318	43.023	25.1668	30.8047	35.9948	43.4989
B5XJR1	Elongation factor G OS=Streptococcus pyogenes serotype M49 (strain NZ131) OX=471876 GN=fusA PE=3	421	13.34	13.3372	28.2967	36.9359	43.1052
B5XIF1	Phosphoglycerate kinase OS=Streptococcus pyogenes serotype M49 (strain NZ131) OX=471876 GN=pgk PE=3	27	38.2653	20.412	17.2629	33.4793	43.0413
B5XIY5	30S ribosomal protein S2 OS=Streptococcus pyogenes serotype M49 (strain NZ131) OX=471876 GN=rpsB PE=3	29	71.0615	43.32	33.2834	39.3656	42.0017
A0A0H3BY45	Ribosome hibernation promoting factor OS=Streptococcus pyogenes serotype M49 (strain NZ131) OX=471876 GN=hpf PE=3	182	38.8882	25.5672	29.76	30.0243	41.2739
B5XIW7	Chaperonin GroEL OS=Streptococcus pyogenes serotype M49 (strain NZ131) OX=471876 GN=groEL PE=3	155	36.8012	26.4538	24.7659	34.6562	40.8918
B5XHZ0	Chaperone protein DnaK OS=Streptococcus pyogenes serotype M49 (strain NZ131) OX=471876 GN=dnaK PE=3	498	28.7518	16.6273	28.6449	34.3548	38.8794
B5XHZ0	Chaperone protein DnaK OS=Streptococcus pyogenes serotype M49 (strain NZ131) OX=471876 GN=dnaK PE=3	487	15.934	17.0458	26.6067	31.4741	34.9859
A0A0H3BYL1	Pyruvate kinase OS=Streptococcus pyogenes serotype M49 (strain NZ131) OX=471876 GN=pyk PE=3	104	41.6834	27.9538	26.0226	28.1194	34.0499
B5XJR1	Elongation factor G OS=Streptococcus pyogenes serotype M49 (strain NZ131) OX=471876 GN=fusA PE=3	428	32.7762	22.954	19.1715	25.7967	31.4429
B5XK62	50S ribosomal protein L1 OS=Streptococcus pyogenes serotype M49 (strain NZ131) OX=471876 GN=rplA PE=3	184	26.2287	26.3045	20.8045	22.5512	29.9122
B5XLE2	50S ribosomal protein L10 OS=Streptococcus pyogenes serotype M49 (strain NZ131) OX=471876 GN=rplJ PE=3	102	44.0418	15.9695	12.6258	17.7311	28.433
B5XIY5	30S ribosomal protein S2 OS=Streptococcus pyogenes serotype M49 (strain NZ131) OX=471876 GN=rpsB PE=3	146	18.7147	21.7009	15.7923	23.6133	24.486
B5XKI2	Triosephosphate isomerase OS=Streptococcus pyogenes serotype M49 (strain NZ131) OX=471876 GN=tpiA PE=3	21	12.7632	4.96034	7.45376	11.3813	21.1486
B5XKM7	Enolase OS=Streptococcus pyogenes serotype M49 (strain NZ131) OX=471876 GN=eno PE=3	261	27.737	13.4776	18.2994	19.818	20.3564
A0A0H3BZZ5	SclB protein OS=Streptococcus pyogenes serotype M49 (strain NZ131) OX=471876 GN=sclB PE=4	275	0.75129	38.9562	21.8862	19.5511	20.0711
B5XIW8	Co-chaperonin GroES OS=Streptococcus pyogenes serotype M49 (strain NZ131) OX=471876 GN=groES PE=3	36	15.9423	7.66307	15.762	16.0244	18.2782
B5XHZ0	Chaperone protein DnaK OS=Streptococcus pyogenes serotype M49 (strain NZ131) OX=471876 GN=dnaK PE=3	564	31.7152	13.5115	12.0259	15.3158	17.8283
B5XKI1	Elongation factor Tu OS=Streptococcus pyogenes serotype M49 (strain NZ131) OX=471876 GN=tuf PE=3	268	4.30212	3.53347	5.96673	8.92509	17.7439
A0A0H3BYL1	Pyruvate kinase OS=Streptococcus pyogenes serotype M49 (strain NZ131) OX=471876 GN=pyk PE=3	113	12.1403	4.64443	9.35348	12.5568	16.1019
B5XHZ0	Chaperone protein DnaK OS=Streptococcus pyogenes serotype M49 (strain NZ131) OX=471876 GN=dnaK PE=3	43	4.08664	2.91925	4.97201	9.8146	15.7939
B5XIW7	Chaperonin GroEL OS=Streptococcus pyogenes serotype M49 (strain NZ131) OX=471876 GN=groEL PE=3	140	5.61692	2.76613	7.37476	8.93055	12.5719
B5XMC1	Ornithine carbamoyltransferase OS=Streptococcus pyogenes serotype M49 (strain NZ131) OX=471876 GN=arcB PE=3	294	37.7696	6.1509	6.07009	7.26215	10.9258
B5XHZ0	Chaperone protein DnaK OS=Streptococcus pyogenes serotype M49 (strain NZ131) OX=471876 GN=dnaK PE=3	518	11.6403	7.97345	6.96326	5.97223	10.4614
B5XIW7	Chaperonin GroEL OS=Streptococcus pyogenes serotype M49 (strain NZ131) OX=471876 GN=groEL PE=3	495	12.0129	6.84539	8.64888	9.6838	9.57803
B5XIW7	Chaperonin GroEL OS=Streptococcus pyogenes serotype M49 (strain NZ131) OX=471876 GN=groEL PE=3	348	2.88672	1.88956	3.02984	4.05642	7.63176
A0A0H3C0P8	DNA-binding protein HU OS=Streptococcus pyogenes serotype M49 (strain NZ131) OX=471876 GN=Spy49_1147c PE=3	81	6.13018	2.54295	2.71047	5.17384	6.27351
B5XKI2	Triosephosphate isomerase OS=Streptococcus pyogenes serotype M49 (strain NZ131) OX=471876 GN=tpiA PE=3	112	1.78144	0.893517	2.58507	5.00059	5.79751
B5XKM7	Enolase OS=Streptococcus pyogenes serotype M49 (strain NZ131) OX=471876 GN=eno PE=3	425	6.18113	3.23776	3.98538	4.50351	4.95671
B5XIW7	Chaperonin GroEL OS=Streptococcus pyogenes serotype M49 (strain NZ131) OX=471876 GN=groEL PE=3	362	2.5128	0.96195	1.16772	2.88561	3.16719
B5XLR6	30S ribosomal protein S20 OS=Streptococcus pyogenes serotype M49 (strain NZ131) OX=471876 GN=rpsT PE=3	53	n.d.	n.d.	n.d.	n.d.	n.d.
B5XKR6	30S ribosomal protein S21 OS=Streptococcus pyogenes serotype M49 (strain NZ131) OX=471876 GN=rpsU PE=3	25	n.d.	n.d.	n.d.	n.d.	n.d.
A0A0H3C214	50S ribosomal protein L33 OS=Streptococcus pyogenes serotype M49 (strain NZ131) OX=471876 GN=rpmG2 PE=3	10	n.d.	n.d.	n.d.	n.d.	n.d.
A0A0H3C0J7	Phosphocarrier protein HPr OS=Streptococcus pyogenes serotype M49 (strain NZ131) OX=471876 GN=ptsH PE=3	38	n.d.	n.d.	n.d.	n.d.	n.d.
