# Supplementary material for: Lysine Phoshoglycerylation Is Widespread in Bacteria and Overlaps with Acylation
Source: Microorganisms. 2024 Jul 30;12(8):1556. doi: 10.3390/microorganisms12081556 (PMC11356508; doi:10.3390/microorganisms12081556)
Supplement: Supplementary file 1 [file microorganisms-12-01556-s001.zip › Supplementary Table S6.xlsx]

## Sheet: Legend
pgK sites identified in 18 mass spectrometry datasets from 14 bacterial species
The ProteomeXchange identifiers and other relevant details of the datasets are listed in Table S1.
Column heading	Description
prot_acc	UniProtKB Accession of the protein
prot_desc	Name of the protein
prot_mass	Mass of the protein
pep_score	Mascot peptide score
pgk site pos	Position of the pgK site in the amino acid sequence of the protein
15_AS_seq_stretch	15 amino acid stretch with central pgK site
number_specs	Number of mass spectra that identify the pgK site

## Sheet: L. monocytogenes Birk 2021
prot_acc	prot_desc	prot_mass	pep_score	pgk site pos	15_AS_seq_stretch	number_specs
Q8Y571	2,3-bisphosphoglycerate-dependent phosphoglycerate mutase OS=Listeria monocytogenes serovar 1/2a (strain ATCC BAA-679 / EGD-e) OX=169963 GN=gpmA PE=3 SV=1	26401	116.49	97	GALQGLNKQETAEKY	9
P66461	30S ribosomal protein S18 OS=Listeria monocytogenes serovar 1/2a (strain ATCC BAA-679 / EGD-e) OX=169963 GN=rpsR PE=3 SV=1	9149	34.84	42	KFVSERGKILPRRVT	2
Q8Y6M6	30S ribosomal protein S2 OS=Listeria monocytogenes serovar 1/2a (strain ATCC BAA-679 / EGD-e) OX=169963 GN=rpsB PE=3 SV=1	28414	38.11	29	RWNPKMKKYIFTERN	10
Q8Y6M6	30S ribosomal protein S2 OS=Listeria monocytogenes serovar 1/2a (strain ATCC BAA-679 / EGD-e) OX=169963 GN=rpsB PE=3 SV=1	28414	48.81	49	DLQKTVKKVDEAFNF	5
P66548	30S ribosomal protein S3 OS=Listeria monocytogenes serovar 1/2a (strain ATCC BAA-679 / EGD-e) OX=169963 GN=rpsC PE=3 SV=1	24527	32.99	44	RIRDYVAKRLSDASV	6
Q8Y6T6	30S ribosomal protein S4 OS=Listeria monocytogenes serovar 1/2a (strain ATCC BAA-679 / EGD-e) OX=169963 GN=rpsD PE=3 SV=1	22721	43.58	43	HGPTQRKKISEYGLQ	1
P66611	30S ribosomal protein S7 OS=Listeria monocytogenes serovar 1/2a (strain ATCC BAA-679 / EGD-e) OX=169963 GN=rpsG PE=3 SV=1	17805	68.17	21	PDPIYNSKLVTRLIN	5
P66611	30S ribosomal protein S7 OS=Listeria monocytogenes serovar 1/2a (strain ATCC BAA-679 / EGD-e) OX=169963 GN=rpsG PE=3 SV=1	17805	36.06	114	YARLRGEKTMEVRVA	1
P66623	30S ribosomal protein S8 OS=Listeria monocytogenes serovar 1/2a (strain ATCC BAA-679 / EGD-e) OX=169963 GN=rpsH PE=3 SV=1	14635	54.03	24	ANMVKHDKLELPASK	2
Q8YAA4	50S ribosomal protein L1 OS=Listeria monocytogenes serovar 1/2a (strain ATCC BAA-679 / EGD-e) OX=169963 GN=rplA PE=3 SV=1	24517	46.15	210	AAKGTYVKNLSVTTT	2
Q8Y447	50S ribosomal protein L15 OS=Listeria monocytogenes serovar 1/2a (strain ATCC BAA-679 / EGD-e) OX=169963 GN=rplO PE=3 SV=1	15772	45.31	2	______MKLHELKPS	1
Q8Y445	50S ribosomal protein L18 OS=Listeria monocytogenes serovar 1/2a (strain ATCC BAA-679 / EGD-e) OX=169963 GN=rplR PE=3 SV=1	13088	64.54	75	SKVDAASKVGELVAK	1
O53083	50S ribosomal protein L19 OS=Listeria monocytogenes serovar 1/2a (strain ATCC BAA-679 / EGD-e) OX=169963 GN=rplS PE=3 SV=1	13109	63.59	31	DTVRVHAKVVEGTRE	5
Q8Y440	50S ribosomal protein L3 OS=Listeria monocytogenes serovar 1/2a (strain ATCC BAA-679 / EGD-e) OX=169963 GN=rplC PE=3 SV=1	22811	45.41	63	KRAILSNKPEQGHVA	2
Q927M5	50S ribosomal protein L30 OS=Listeria monocytogenes serovar 1/2a (strain ATCC BAA-679 / EGD-e) OX=169963 GN=rpmD PE=3 SV=1	6489	32.58	57	VSHLVDVKEV_____	1
P61055	50S ribosomal protein L4 OS=Listeria monocytogenes serovar 1/2a (strain ATCC BAA-679 / EGD-e) OX=169963 GN=rplD PE=3 SV=1	22590	29.74	191	LEVAKHDKLIITKAA	2
Q8Y444	50S ribosomal protein L6 OS=Listeria monocytogenes serovar 1/2a (strain ATCC BAA-679 / EGD-e) OX=169963 GN=rplF PE=3 SV=1	19388	30.81	158	VRPPEPYKGKGIRYE	1
Q8YAA3	50S ribosomal protein L7/L12 OS=Listeria monocytogenes serovar 1/2a (strain ATCC BAA-679 / EGD-e) OX=169963 GN=rplL PE=3 SV=1	12462	35.4	84	GLGLKEAKELVDNAP	1
Q9AGE6	60 kDa chaperonin OS=Listeria monocytogenes serovar 1/2a (strain ATCC BAA-679 / EGD-e) OX=169963 GN=groL PE=3 SV=1	57332	40.63	362	TSEFDREKLQERLAK	1
Q9AGE6	60 kDa chaperonin OS=Listeria monocytogenes serovar 1/2a (strain ATCC BAA-679 / EGD-e) OX=169963 GN=groL PE=3 SV=1	57332	55.81	369	KLQERLAKLAGGVAV	2
Q9AGE6	60 kDa chaperonin OS=Listeria monocytogenes serovar 1/2a (strain ATCC BAA-679 / EGD-e) OX=169963 GN=groL PE=3 SV=1	57332	84.76	388	AATETELKERKLRIE	2
Q8Y5Q0	AlsS protein OS=Listeria monocytogenes serovar 1/2a (strain ATCC BAA-679 / EGD-e) OX=169963 GN=alsS PE=3 SV=1	61673	95.82	200	PENGPASKEQVAKLV	6
P0DJM2	Chaperone protein DnaK OS=Listeria monocytogenes serovar 1/2a (strain ATCC BAA-679 / EGD-e) OX=169963 GN=dnaK PE=3 SV=1	66104	88.13	274	EVTLTRAKFDELTHD	4
Q8Y6X7	Delta-aminolevulinic acid dehydratase OS=Listeria monocytogenes serovar 1/2a (strain ATCC BAA-679 / EGD-e) OX=169963 GN=hemB PE=3 SV=1	36402	54.39	218	APQFGDRKSYQMDPA	8
Q8Y863	Dihydrolipoamide acetyltransferase component of pyruvate dehydrogenase complex OS=Listeria monocytogenes serovar 1/2a (strain ATCC BAA-679 / EGD-e) OX=169963 GN=pdhC PE=3 SV=1	58159	37.06	359	MAHRKRFKEVAAEKG	4
Q8Y862	Dihydrolipoyl dehydrogenase OS=Listeria monocytogenes serovar 1/2a (strain ATCC BAA-679 / EGD-e) OX=169963 GN=PdhD PE=3 SV=1	49571	61.04	104	NKLTSGVKGLLKKNK	6
Q8YAV7	DNA gyrase subunit B OS=Listeria monocytogenes serovar 1/2a (strain ATCC BAA-679 / EGD-e) OX=169963 GN=gyrB PE=3 SV=1	72883	28.49	226	REEHKVRKDFHYEGG	3
Q8Y8G1	DNA protection during starvation protein OS=Listeria monocytogenes serovar 1/2a (strain ATCC BAA-679 / EGD-e) OX=169963 GN=dps PE=1 SV=1	18036	29.86	2	______MKTINSVDT	2
Q8YA96	DNA-directed RNA polymerase subunit beta~ OS=Listeria monocytogenes serovar 1/2a (strain ATCC BAA-679 / EGD-e) OX=169963 GN=rpoC PE=3 SV=1	135340	43.06	384	RGLAHNIKSAKRKIE	3
Q8Y421	Elongation factor G OS=Listeria monocytogenes serovar 1/2a (strain ATCC BAA-679 / EGD-e) OX=169963 GN=fusA PE=3 SV=1	76973	28.81	9	AREFSLEKTRNIGIM	1
Q8Y422	Elongation factor Tu OS=Listeria monocytogenes serovar 1/2a (strain ATCC BAA-679 / EGD-e) OX=169963 GN=tuf PE=1 SV=1	43429	49.76	177	VIKGSALKALQGEAD	4
Q92A74	Hup protein OS=Listeria monocytogenes serovar 1/2a (strain ATCC BAA-679 / EGD-e) OX=169963 GN=hup PE=3 SV=1	9876	28.45	84	VPAFKPGKALKEAVK	1
Q8Y9Z2	Lmo0375 protein OS=Listeria monocytogenes serovar 1/2a (strain ATCC BAA-679 / EGD-e) OX=169963 GN=lmo0375 PE=4 SV=1	7566	29.17	9	KYVKSQMKELVKDSV	2
Q8Y9H5	Lmo0553 protein OS=Listeria monocytogenes serovar 1/2a (strain ATCC BAA-679 / EGD-e) OX=169963 GN=lmo0553 PE=4 SV=1	23718	38.02	151	GALTKITKIIDRYSS	5
Q8Y9H0	Lmo0558 protein OS=Listeria monocytogenes serovar 1/2a (strain ATCC BAA-679 / EGD-e) OX=169963 GN=lmo0558 PE=3 SV=1	37533	66.77	28	IYRLVIDKTTGEIKE	2
Q8Y581	Lmo2192 protein OS=Listeria monocytogenes serovar 1/2a (strain ATCC BAA-679 / EGD-e) OX=169963 GN=lmo2192 PE=3 SV=1	36712	49.56	20	NLKQYFNKGTASEVR	1
Q8Y581	Lmo2192 protein OS=Listeria monocytogenes serovar 1/2a (strain ATCC BAA-679 / EGD-e) OX=169963 GN=lmo2192 PE=3 SV=1	36712	38.08	111	LNPRMKVKDIIAEGI	1
Q8Y4P6	Lmo2389 protein OS=Listeria monocytogenes serovar 1/2a (strain ATCC BAA-679 / EGD-e) OX=169963 GN=lmo2389 PE=4 SV=1	44200	59.08	334	VNLAKLVKGETDLQD	2
Q8Y4L1	Lmo2426 protein OS=Listeria monocytogenes serovar 1/2a (strain ATCC BAA-679 / EGD-e) OX=169963 GN=lmo2426 PE=3 SV=1	13756	104.91	93	ASDGMLIKRPLTTNG	6
Q8Y3J3	Lmo2842 protein OS=Listeria monocytogenes serovar 1/2a (strain ATCC BAA-679 / EGD-e) OX=169963 GN=lmo2842 PE=4 SV=1	38224	43.29	305	PINKLGKKATNLLFR	1
Q8Y4I2	Phosphoglycerate kinase OS=Listeria monocytogenes serovar 1/2a (strain ATCC BAA-679 / EGD-e) OX=169963 GN=pgk PE=3 SV=1	42135	26.8	72	TEEDKEGKSLRPVAV	2
Q8Y4I2	Phosphoglycerate kinase OS=Listeria monocytogenes serovar 1/2a (strain ATCC BAA-679 / EGD-e) OX=169963 GN=pgk PE=3 SV=1	42135	40.6	126	RFEDIDGKKESKNDP	4
Q8Y5G0	Pta protein OS=Listeria monocytogenes serovar 1/2a (strain ATCC BAA-679 / EGD-e) OX=169963 GN=pta PE=3 SV=1	34449	134.57	141	RPALQIIKTKPGVSK	4
Q8Y865	Pyruvate dehydrogenase E1 component subunit alpha OS=Listeria monocytogenes serovar 1/2a (strain ATCC BAA-679 / EGD-e) OX=169963 GN=pdhA PE=4 SV=1	41241	38.34	325	NAVIDQAKEEIKVAI	3
Q8Y6W1	Pyruvate kinase OS=Listeria monocytogenes serovar 1/2a (strain ATCC BAA-679 / EGD-e) OX=169963 GN=pykA PE=3 SV=1	62673	54.93	153	VLNPGVLKNKKGVNV	8
Q92C58	RNA-binding protein Hfq OS=Listeria monocytogenes serovar 1/2a (strain ATCC BAA-679 / EGD-e) OX=169963 GN=hfq PE=1 SV=1	8710	72.93	2	______MKQGGQGLQ	2
P28764	Superoxide dismutase [Mn] OS=Listeria monocytogenes serovar 1/2a (strain ATCC BAA-679 / EGD-e) OX=169963 GN=sodA PE=3 SV=1	22617	71.56	118	TFDEFKEKFNAAAAA	5
Q8Y6U8	Thiol peroxidase OS=Listeria monocytogenes serovar 1/2a (strain ATCC BAA-679 / EGD-e) OX=169963 GN=tpx PE=3 SV=1	18236	78.88	7	_MTQVTFKHNPVTLV	2
P0A3L1	Translation initiation factor IF-3 OS=Listeria monocytogenes serovar 1/2a (strain ATCC BAA-679 / EGD-e) OX=169963 GN=infC PE=3 SV=1	19806	85.03	102	DEHDFDTKLRNARKF	2
Q8Y457	tRNA pseudouridine synthase A OS=Listeria monocytogenes serovar 1/2a (strain ATCC BAA-679 / EGD-e) OX=169963 GN=truA PE=3 SV=1	28439	27.36	109	ARFGTVGKEYRYVVK	1
Q8Y4B3	Uracil phosphoribosyltransferase OS=Listeria monocytogenes serovar 1/2a (strain ATCC BAA-679 / EGD-e) OX=169963 GN=upp PE=3 SV=1	23044	64.5	96	LKLIPAAKVGHVGLY	4

## Sheet: B. subtilis Birk 2021
prot_acc	prot_desc	prot_mass	pep_score	pgk site pos	15_AS_seq_stretch	number_specs
A0A6M4JQZ3	Alkyl hydroperoxide reductase C OS=Bacillus subtilis (strain 168) OX=224308 GN=ahpC PE=3 SV=1	20785	43.3	88	GWHDSSEKISKITYA	2
A0A6M3ZFM9	Dihydrolipoamide acetyltransferase component of pyruvate dehydrogenase complex OS=Bacillus subtilis (strain 168) OX=224308 GN=pdhC PE=3 SV=1	47567	38.54	257	VAHRKQFKQVAADQG	4
A0A6M3Z6X2	Elongation factor Tu OS=Bacillus subtilis (strain 168) OX=224308 GN=tuf PE=3 SV=1	43680	44.5	297	QRGQVLAKPGTITPH	1
A0A6M4JMC6	Glyceraldehyde-3-phosphate dehydrogenase OS=Bacillus subtilis (strain 168) OX=224308 GN=HIR78_16940 PE=3 SV=1	37681	52.91	116	HIEAGAKKVILTAPG	1
A0A6M4JMC6	Glyceraldehyde-3-phosphate dehydrogenase OS=Bacillus subtilis (strain 168) OX=224308 GN=HIR78_16940 PE=3 SV=1	37681	50.97	193	KNIDNPHKDLRRARA	8
A0A6M4JMC6	Glyceraldehyde-3-phosphate dehydrogenase OS=Bacillus subtilis (strain 168) OX=224308 GN=HIR78_16940 PE=3 SV=1	37681	70.82	224	SLVLPHLKGKLHGLA	3

## Sheet: B. subtilis Prust 2021
prot_acc	prot_desc	prot_mass	pep_score	pgk site pos	15_AS_seq_stretch	number_specs
A0A6M4JGS3	30S ribosomal protein S2 OS=Bacillus subtilis (strain 168) OX=224308 GN=rpsB PE=3 SV=1	28007	51.05	49	DLQKTVKKVEEAYNF	3
A0A6M4JHT7	30S ribosomal protein S8 OS=Bacillus subtilis (strain 168) OX=224308 GN=rpsH PE=3 SV=1	14868	45.55	24	ANMVRHEKLEIPASK	3
A0A6M3Z8R4	Adenine deaminase OS=Bacillus subtilis (strain 168) OX=224308 GN=HIR78_03750 PE=3 SV=1	67002	21.94	370	RENGCDLKAFTKTDW	1
A0A6M3Z8J1	Alpha,alpha-phosphotrehalase OS=Bacillus subtilis (strain 168) OX=224308 GN=treC PE=3 SV=1	65314	53.68	2	______MKTEQTPWW	3
A0A6M4JQ33	ATP synthase subunit alpha OS=Bacillus subtilis (strain 168) OX=224308 GN=atpA PE=3 SV=1	54679	68.95	373	VGGSAQIKAMKKVSG	3
A0A6M4JQ33	ATP synthase subunit alpha OS=Bacillus subtilis (strain 168) OX=224308 GN=atpA PE=3 SV=1	54679	29.56	377	AQIKAMKKVSGTLRL	2
A0A6M3ZEX6	ATP-dependent 6-phosphofructokinase OS=Bacillus subtilis (strain 168) OX=224308 GN=pfkA PE=3 SV=1	34404	50.88	77	TARCPEFKTVEGREK	4
A0A6M4JBW5	Bifunctional protein GlmU OS=Bacillus subtilis (strain 168) OX=224308 GN=glmU PE=3 SV=1	49708	63.54	351	IGNFVEIKKTQFGDR	1
A0A6M3ZH10	CTP synthase OS=Bacillus subtilis (strain 168) OX=224308 GN=pyrG PE=3 SV=1	60080	24.57	100	KIYSTVLKKERRGDY	1
A0A6M3ZFM9	Dihydrolipoamide acetyltransferase component of pyruvate dehydrogenase complex OS=Bacillus subtilis (strain 168) OX=224308 GN=pdhC PE=3 SV=1	47567	66.31	257	VAHRKQFKQVAADQG	6
A0A6M3ZGE6	DUF4097 domain-containing protein OS=Bacillus subtilis (strain 168) OX=224308 GN=HIR78_20225 PE=4 SV=1	41284	24.01	162	ECEIKGNKFFIRTEK	1
A0A6M3Z9U2	Elongation factor G OS=Bacillus subtilis (strain 168) OX=224308 GN=fusA PE=3 SV=1	76740	37.49	341	LDSGSYVKNSTKGKR	2
A0A6M3Z6X2	Elongation factor Tu OS=Bacillus subtilis (strain 168) OX=224308 GN=tuf PE=3 SV=1	43680	43.47	42	VLHKKSGKGTAMAYD	1
A0A6M3Z6X2	Elongation factor Tu OS=Bacillus subtilis (strain 168) OX=224308 GN=tuf PE=3 SV=1	43680	23.08	178	VVKGSALKALEGDAE	1
A0A6M4JIZ8	Fatty acid biosynthesis protein YqhY OS=Bacillus subtilis (strain 168) OX=224308 GN=yqhY PE=3 SV=1	14682	23.75	2	______MKDNSLLKM	1
A0A6M4JGU3	Fumarylacetoacetate hydrolase family protein OS=Bacillus subtilis (strain 168) OX=224308 GN=HIR78_05950 PE=4 SV=1	33296	28.09	99	KNIICIGKNYRDHAI	2
A0A6M3ZG39	Glyceraldehyde-3-phosphate dehydrogenase OS=Bacillus subtilis (strain 168) OX=224308 GN=gap PE=3 SV=1	35924	101.33	162	NCLAPFAKVLNDKFG	7
A0A6M3ZG39	Glyceraldehyde-3-phosphate dehydrogenase OS=Bacillus subtilis (strain 168) OX=224308 GN=gap PE=3 SV=1	35924	28.74	167	FAKVLNDKFGIKRGM	3
A0A6M4JMC6	Glyceraldehyde-3-phosphate dehydrogenase OS=Bacillus subtilis (strain 168) OX=224308 GN=HIR78_16940 PE=3 SV=1	37681	20.98	4	____MKVKVAINGFG	1
A0A6M4JMC6	Glyceraldehyde-3-phosphate dehydrogenase OS=Bacillus subtilis (strain 168) OX=224308 GN=HIR78_16940 PE=3 SV=1	37681	58.66	70	DSLIVNGKKVLLLNS	2
A0A6M4JMC6	Glyceraldehyde-3-phosphate dehydrogenase OS=Bacillus subtilis (strain 168) OX=224308 GN=HIR78_16940 PE=3 SV=1	37681	30.01	71	SLIVNGKKVLLLNSR	2
A0A6M4JMC6	Glyceraldehyde-3-phosphate dehydrogenase OS=Bacillus subtilis (strain 168) OX=224308 GN=HIR78_16940 PE=3 SV=1	37681	64.43	105	GKFNAKDKAMGHIEA	11
A0A6M4JMC6	Glyceraldehyde-3-phosphate dehydrogenase OS=Bacillus subtilis (strain 168) OX=224308 GN=HIR78_16940 PE=3 SV=1	37681	42.79	115	GHIEAGAKKVILTAP	6
A0A6M4JMC6	Glyceraldehyde-3-phosphate dehydrogenase OS=Bacillus subtilis (strain 168) OX=224308 GN=HIR78_16940 PE=3 SV=1	37681	52.57	116	HIEAGAKKVILTAPG	3
A0A6M4JMC6	Glyceraldehyde-3-phosphate dehydrogenase OS=Bacillus subtilis (strain 168) OX=224308 GN=HIR78_16940 PE=3 SV=1	37681	90.87	162	NCLAPVVKVLDEEFG	12
A0A6M4JMC6	Glyceraldehyde-3-phosphate dehydrogenase OS=Bacillus subtilis (strain 168) OX=224308 GN=HIR78_16940 PE=3 SV=1	37681	56.91	193	KNIDNPHKDLRRARA	17
A0A6M4JMC6	Glyceraldehyde-3-phosphate dehydrogenase OS=Bacillus subtilis (strain 168) OX=224308 GN=HIR78_16940 PE=3 SV=1	37681	54.45	224	SLVLPHLKGKLHGLA	8
A0A6M4JMC6	Glyceraldehyde-3-phosphate dehydrogenase OS=Bacillus subtilis (strain 168) OX=224308 GN=HIR78_16940 PE=3 SV=1	37681	34.99	226	VLPHLKGKLHGLALR	2
A0A6M4JMC6	Glyceraldehyde-3-phosphate dehydrogenase OS=Bacillus subtilis (strain 168) OX=224308 GN=HIR78_16940 PE=3 SV=1	37681	65.18	262	EEVNEAFKRAAKTSM	2
A0A6M3Z9J0	Inosine-5~-monophosphate dehydrogenase OS=Bacillus subtilis (strain 168) OX=224308 GN=guaB PE=3 SV=1	53129	25.52	202	LKGLITIKDIEKVIE	1
A0A6M4JLV7	Isocitrate dehydrogenase [NADP] OS=Bacillus subtilis (strain 168) OX=224308 GN=icd PE=4 SV=1	46503	34.64	59	GEKKITWKEVYAGEK	2
A0A6M4JLV7	Isocitrate dehydrogenase [NADP] OS=Bacillus subtilis (strain 168) OX=224308 GN=icd PE=4 SV=1	46503	49.25	263	RIAEEQGKDAANKAQ	4
A0A6M3ZF24	NAD kinase OS=Bacillus subtilis (strain 168) OX=224308 GN=nadK PE=3 SV=1	30462	39.31	78	VGITKKGKAHLYCDF	2
A0A6M3ZLX5	Ornithine aminotransferase OS=Bacillus subtilis (strain 168) OX=224308 GN=rocD PE=3 SV=1	44134	59.05	360	RPYCERLKEEGLLCK	6
A0A6M4JQL8	Peptidase T OS=Bacillus subtilis (strain 168) OX=224308 GN=pepT PE=3 SV=1	45538	29.35	2	______MKEEIIERF	3
A0A6M3ZH21	Phosphoglycerate kinase OS=Bacillus subtilis (strain 168) OX=224308 GN=pgk PE=3 SV=1	42221	22.38	14	KDIDVKGKVVFCRVD	1
A0A6M3ZJU0	Ribose ABC transporter permease OS=Bacillus subtilis (strain 168) OX=224308 GN=rbsC PE=4 SV=1	33823	43.62	2	______MKTEQLQTE	6
A0A6M4JGN9	Succinate--CoA ligase [ADP-forming] subunit alpha OS=Bacillus subtilis (strain 168) OX=224308 GN=sucD PE=3 SV=1	31647	60.39	291	LIKVLKEKNLFETCK	6
A0A6M4JJZ3	Succinate--CoA ligase [ADP-forming] subunit beta OS=Bacillus subtilis (strain 168) OX=224308 GN=sucC PE=3 SV=1	41574	47.52	105	IEEGCDIKKEYYIGL	4
A0A6M3ZF80	Thiol peroxidase OS=Bacillus subtilis (strain 168) OX=224308 GN=tpx PE=3 SV=1	18318	21.4	101	CGANGIDKVETLSDH	1
A0A6M4JRK9	Threonine synthase OS=Bacillus subtilis (strain 168) OX=224308 GN=HIR78_18715 PE=3 SV=1	37725	40.72	59	VNPTGSFKDRGMVMA	3
A0A6M3ZEF9	Transcription termination/antitermination protein NusA OS=Bacillus subtilis (strain 168) OX=224308 GN=nusA PE=3 SV=1	41757	24.65	254	VGSCVGPKGQRVQAI	1
A0A6M3ZL57	UTP--glucose-1-phosphate uridylyltransferase OS=Bacillus subtilis (strain 168) OX=224308 GN=galU PE=3 SV=1	33106	22.97	83	RNLEEKGKTELLEKV	1

## Sheet: B. subtilis Ravikumar 2018
prot_acc	prot_desc	prot_mass	pep_score	pgk site pos	15_AS_seq_stretch	number_specs
A0A6M3Z863	(R,R)-butanediol dehydrogenase OS=Bacillus subtilis (strain 168) OX=224308 GN=bdhA PE=3 SV=1	37489	25	283	HPNDIVIKERTVKGI	4
A0A6M3Z863	(R,R)-butanediol dehydrogenase OS=Bacillus subtilis (strain 168) OX=224308 GN=bdhA PE=3 SV=1	37489	29.68	340	IKEKSQVKILVRPN_	3
A0A6M4JJH4	2,3,4,5-tetrahydropyridine-2,6-dicarboxylate N-acetyltransferase OS=Bacillus subtilis (strain 168) OX=224308 GN=dapD PE=3 SV=1	25002	32.8	217	GTPAKKIKDIDEKTK	1
A0A6M4JHH2	2,3-diketo-5-methylthiopentyl-1-phosphate enolase OS=Bacillus subtilis (strain 168) OX=224308 GN=mtnW PE=3 SV=1	44186	23.88	393	AEQCKDLKLALDKWG	1
A0A6M4JNA5	30S ribosomal protein S1 OS=Bacillus subtilis (strain 168) OX=224308 GN=rpsA PE=4 SV=1	42376	26.74	83	DDALILSKRAVDADR	1
A0A6M4JNA5	30S ribosomal protein S1 OS=Bacillus subtilis (strain 168) OX=224308 GN=rpsA PE=4 SV=1	42376	54.14	326	EGQTVKVKVLDVNEN	6
A0A6M3Z955	3-dehydro-glucose-6-phosphate--glutamate transaminase OS=Bacillus subtilis (strain 168) OX=224308 GN=ntdA PE=3 SV=1	50337	50.5	267	TDNEELAKKCIQFSY	4
A0A6M4JIC1	4-hydroxy-tetrahydrodipicolinate synthase OS=Bacillus subtilis (strain 168) OX=224308 GN=dapA PE=3 SV=1	31022	62.39	84	GTGSNNTKDSIKLTK	5
A0A6M3Z765	50S ribosomal protein L7/L12 OS=Bacillus subtilis (strain 168) OX=224308 GN=rplL PE=3 SV=1	12743	23.63	70	GAGSQKIKVIKVVRE	1
A0A6M3Z765	50S ribosomal protein L7/L12 OS=Bacillus subtilis (strain 168) OX=224308 GN=rplL PE=3 SV=1	12743	30.8	84	EITGLGLKEAKELVD	1
A0A6M3Z765	50S ribosomal protein L7/L12 OS=Bacillus subtilis (strain 168) OX=224308 GN=rplL PE=3 SV=1	12743	26.94	103	PLKEGIAKEEAEELK	1
A0A6M3Z765	50S ribosomal protein L7/L12 OS=Bacillus subtilis (strain 168) OX=224308 GN=rplL PE=3 SV=1	12743	28.99	110	KEEAEELKAKLEEVG	2
A0A6M3Z9X4	5-methyltetrahydropteroyltriglutamate--homocysteine methyltransferase OS=Bacillus subtilis (strain 168) OX=224308 GN=metE PE=3 SV=1	86981	33.89	29	KALEAYWKGSTDKDT	4
A0A6M3Z9X4	5-methyltetrahydropteroyltriglutamate--homocysteine methyltransferase OS=Bacillus subtilis (strain 168) OX=224308 GN=metE PE=3 SV=1	86981	57.25	351	LNGLSYAKEKLAELT	5
A0A6M3Z9X4	5-methyltetrahydropteroyltriglutamate--homocysteine methyltransferase OS=Bacillus subtilis (strain 168) OX=224308 GN=metE PE=3 SV=1	86981	31.55	752	KNMVEAAKQARAQQT	1
A0A6M4JQN1	5-methyltetrahydropteroyltriglutamate--homocysteine S-methyltransferase OS=Bacillus subtilis (strain 168) OX=224308 GN=HIR78_22240 PE=4 SV=1	43366	32.31	183	DVSKAYKKAIQAFYD	2
A0A6M3Z7Y6	60 kDa chaperonin OS=Bacillus subtilis (strain 168) OX=224308 GN=groL PE=3 SV=1	57389	60.7	325	ASKVVVTKENTTIVE	3
A0A6M3ZDL7	6-phosphogluconate dehydrogenase, decarboxylating OS=Bacillus subtilis (strain 168) OX=224308 GN=gndA PE=3 SV=1	51914	60.06	106	DGGNTYYKDTQRRNK	2
A0A6M3ZBI8	Aconitate hydratase OS=Bacillus subtilis (strain 168) OX=224308 GN=acnA PE=3 SV=1	99614	23.41	41	LEDSGIGKVSKLPYS	1
A0A6M3ZBI8	Aconitate hydratase OS=Bacillus subtilis (strain 168) OX=224308 GN=acnA PE=3 SV=1	99614	62.18	112	VDLASLRKAMAAVGG	13
A0A6M3ZBI8	Aconitate hydratase OS=Bacillus subtilis (strain 168) OX=224308 GN=acnA PE=3 SV=1	99614	24.63	707	GKDTPAGKYLQEKGV	1
A0A6M3Z893	Alkaline phosphatase PhoB OS=Bacillus subtilis (strain 168) OX=224308 GN=phoB PE=3 SV=1	50462	41.97	241	FADGGLPKKIDRTKD	5
A0A6M4JQZ3	Alkyl hydroperoxide reductase C OS=Bacillus subtilis (strain 168) OX=224308 GN=ahpC PE=3 SV=1	20785	48.32	14	EVLPFEAKAFKNGEF	7
A0A6M4JQZ3	Alkyl hydroperoxide reductase C OS=Bacillus subtilis (strain 168) OX=224308 GN=ahpC PE=3 SV=1	20785	52.95	17	PFEAKAFKNGEFIDV	2
A0A6M4JQZ3	Alkyl hydroperoxide reductase C OS=Bacillus subtilis (strain 168) OX=224308 GN=ahpC PE=3 SV=1	20785	47.65	151	DASNLVNKVKAAQYV	3
A0A6M4JQZ3	Alkyl hydroperoxide reductase C OS=Bacillus subtilis (strain 168) OX=224308 GN=ahpC PE=3 SV=1	20785	27.69	153	SNLVNKVKAAQYVRQ	1
A0A6M3ZHX8	Alkyl hydroperoxide reductase subunit F OS=Bacillus subtilis (strain 168) OX=224308 GN=ahpF PE=3 SV=1	55125	33.82	330	VPGEQEFKNKGVAYC	1
A0A6M4JQ33	ATP synthase subunit alpha OS=Bacillus subtilis (strain 168) OX=224308 GN=atpA PE=3 SV=1	54679	44.31	373	VGGSAQIKAMKKVSG	5
A0A6M4JBW5	Bifunctional protein GlmU OS=Bacillus subtilis (strain 168) OX=224308 GN=glmU PE=3 SV=1	49708	27.74	351	IGNFVEIKKTQFGDR	1
A0A6M4JKT5	Bifunctional purine biosynthesis protein PurH OS=Bacillus subtilis (strain 168) OX=224308 GN=purH PE=3 SV=1	55776	43.31	37	VISTGGTKKLLQENG	9
A0A6M3ZED2	Biofilm matrix protein TasA OS=Bacillus subtilis (strain 168) OX=224308 GN=tasA PE=4 SV=1	28287	47.14	152	NDAAAAEKIKKQIDP	2
A0A6M3Z993	Cell wall-associated protease WprA OS=Bacillus subtilis (strain 168) OX=224308 GN=wprA PE=3 SV=1	96485	45.73	435	NGENGGVKNADVKYE	1
A0A6M4JHQ8	Cold-shock protein OS=Bacillus subtilis (strain 168) OX=224308 GN=HIR78_05120 PE=4 SV=1	7361	24.9	7	_MLEGKVKWFNSEKG	1
A0A6M4JHQ8	Cold-shock protein OS=Bacillus subtilis (strain 168) OX=224308 GN=HIR78_05120 PE=4 SV=1	7361	27.14	65	PQAANVTKEA_____	2
A0A6M3ZDM5	Cold-shock protein OS=Bacillus subtilis (strain 168) OX=224308 GN=HIR78_13205 PE=4 SV=1	7305	24.99	65	PQASNVVKL______	1
A0A6M3Z9X5	Cystathionine beta-lyase OS=Bacillus subtilis (strain 168) OX=224308 GN=metC PE=3 SV=1	42579	30.79	222	VKDEELGKQLYKLQN	1
A0A6M3ZGH1	Dihydrofolate reductase OS=Bacillus subtilis (strain 168) OX=224308 GN=HIR78_13140 PE=3 SV=1	19334	26.66	33	NDLAYFKKITSGHSI	1
A0A6M3ZFM9	Dihydrolipoamide acetyltransferase component of pyruvate dehydrogenase complex OS=Bacillus subtilis (strain 168) OX=224308 GN=pdhC PE=3 SV=1	47567	25.58	257	VAHRKQFKQVAADQG	1
A0A6M4JF18	DNA-entry nuclease inhibitor OS=Bacillus subtilis (strain 168) OX=224308 GN=nin PE=4 SV=1	15044	39.02	56	FEAQRNTKAFILFRL	2
A0A6M3Z9K2	DUF1641 domain-containing protein OS=Bacillus subtilis (strain 168) OX=224308 GN=HIR78_06780 PE=4 SV=1	15573	27.03	121	LKDPQAQKLFRFANS	2
A0A6M3ZFA3	DUF2584 domain-containing protein OS=Bacillus subtilis (strain 168) OX=224308 GN=HIR78_17725 PE=4 SV=1	9261	70.69	14	FNTLIVTKGKEVRID	5
A0A6M3Z9U2	Elongation factor G OS=Bacillus subtilis (strain 168) OX=224308 GN=fusA PE=3 SV=1	76740	19.99	9	AREFSLEKTRNIGIM	1
A0A6M3Z9U2	Elongation factor G OS=Bacillus subtilis (strain 168) OX=224308 GN=fusA PE=3 SV=1	76740	32.82	136	PRIVFVNKMDKIGAD	3
A0A6M3Z9U2	Elongation factor G OS=Bacillus subtilis (strain 168) OX=224308 GN=fusA PE=3 SV=1	76740	64.92	341	LDSGSYVKNSTKGKR	2
A0A6M3Z9U2	Elongation factor G OS=Bacillus subtilis (strain 168) OX=224308 GN=fusA PE=3 SV=1	76740	40.51	589	VAASMALKNAVSKCN	3
A0A6M3ZEE9	Elongation factor Ts OS=Bacillus subtilis (strain 168) OX=224308 GN=tsf PE=3 SV=1	32448	48.97	24	AGMMDCKKALTETDG	17
A0A6M3ZEE9	Elongation factor Ts OS=Bacillus subtilis (strain 168) OX=224308 GN=tsf PE=3 SV=1	32448	45.6	64	AEGSTLIKTDGNKGV	7
A0A6M3Z6X2	Elongation factor Tu OS=Bacillus subtilis (strain 168) OX=224308 GN=tuf PE=3 SV=1	43680	48.77	178	VVKGSALKALEGDAE	4
A0A6M3Z6X2	Elongation factor Tu OS=Bacillus subtilis (strain 168) OX=224308 GN=tuf PE=3 SV=1	43680	56.89	254	IGLQEENKKTTVTGV	7
A0A6M3Z6X2	Elongation factor Tu OS=Bacillus subtilis (strain 168) OX=224308 GN=tuf PE=3 SV=1	43680	34.02	297	QRGQVLAKPGTITPH	3
A0A6M3Z6X2	Elongation factor Tu OS=Bacillus subtilis (strain 168) OX=224308 GN=tuf PE=3 SV=1	43680	55.55	316	AEVYVLSKEEGGRHT	4
A0A6M4JPM4	Flagellin OS=Bacillus subtilis (strain 168) OX=224308 GN=hag PE=3 SV=1	32607	32.28	25	SNNSASQKNMEKLSS	3
A0A6M4JPM4	Flagellin OS=Bacillus subtilis (strain 168) OX=224308 GN=hag PE=3 SV=1	32607	50.1	29	ASQKNMEKLSSGLRI	19
A0A6M4JPM4	Flagellin OS=Bacillus subtilis (strain 168) OX=224308 GN=hag PE=3 SV=1	32607	40.96	51	AGLAISEKMRGQIRG	8
A0A6M4JPM4	Flagellin OS=Bacillus subtilis (strain 168) OX=224308 GN=hag PE=3 SV=1	32607	26.37	136	RTEFNGKKLLDGTYK	1
A0A6M4JPM4	Flagellin OS=Bacillus subtilis (strain 168) OX=224308 GN=hag PE=3 SV=1	32607	41.08	143	KLLDGTYKVDTATPA	5
A0A6M4JPM4	Flagellin OS=Bacillus subtilis (strain 168) OX=224308 GN=hag PE=3 SV=1	32607	39.79	234	QVSSQRAKLGAVQNR	8
A0A6M4JP80	FMN dependent NADH:quinone oxidoreductase OS=Bacillus subtilis (strain 168) OX=224308 GN=azoR PE=3 SV=1	23257	48.26	197	PDKAQQIKEDAIARA	2
A0A6M3ZGZ8	Fructose-bisphosphate aldolase OS=Bacillus subtilis (strain 168) OX=224308 GN=HIR78_21295 PE=4 SV=1	30552	35.52	242	ENQISSAKAVRETLA	3
A0A6M4JP24	Fumarate hydratase class II OS=Bacillus subtilis (strain 168) OX=224308 GN=fumC PE=3 SV=1	50671	46.61	81	AVCDDVLKGKYDDNF	3
A0A6M3ZB07	Glutamine synthetase OS=Bacillus subtilis (strain 168) OX=224308 GN=glnA PE=3 SV=1	50531	26.81	19	LVKEENVKYIRLQFT	1
A0A6M3ZB07	Glutamine synthetase OS=Bacillus subtilis (strain 168) OX=224308 GN=glnA PE=3 SV=1	50531	53.9	44	IPVSQLGKALDNKVM	3
A0A6M3ZG39	Glyceraldehyde-3-phosphate dehydrogenase OS=Bacillus subtilis (strain 168) OX=224308 GN=gap PE=3 SV=1	35924	42.03	4	____MAVKVGINGFG	4
A0A6M3ZG39	Glyceraldehyde-3-phosphate dehydrogenase OS=Bacillus subtilis (strain 168) OX=224308 GN=gap PE=3 SV=1	35924	33.94	108	TKRADAAKHLEAGAK	7
A0A6M3ZG39	Glyceraldehyde-3-phosphate dehydrogenase OS=Bacillus subtilis (strain 168) OX=224308 GN=gap PE=3 SV=1	35924	25.07	162	NCLAPFAKVLNDKFG	1
A0A6M3ZG39	Glyceraldehyde-3-phosphate dehydrogenase OS=Bacillus subtilis (strain 168) OX=224308 GN=gap PE=3 SV=1	35924	47.02	167	FAKVLNDKFGIKRGM	11
A0A6M3ZG39	Glyceraldehyde-3-phosphate dehydrogenase OS=Bacillus subtilis (strain 168) OX=224308 GN=gap PE=3 SV=1	35924	28.23	171	LNDKFGIKRGMMTTV	1
A0A6M3ZG39	Glyceraldehyde-3-phosphate dehydrogenase OS=Bacillus subtilis (strain 168) OX=224308 GN=gap PE=3 SV=1	35924	37.04	224	SLVLPELKGKLNGGA	6
A0A6M3ZG39	Glyceraldehyde-3-phosphate dehydrogenase OS=Bacillus subtilis (strain 168) OX=224308 GN=gap PE=3 SV=1	35924	51.35	332	DLAAYIAKKGL____	6
A0A6M4JP61	Glyoxal/methylglyoxal reductase OS=Bacillus subtilis (strain 168) OX=224308 GN=pgoN PE=4 SV=1	31700	29.8	263	DKIDALNKDERVGPN	1
A0A6M3Z8V7	GNAT family N-acetyltransferase OS=Bacillus subtilis (strain 168) OX=224308 GN=HIR78_05190 PE=3 SV=1	60636	29.64	12	LDLTRFEKKMVIRNI	1
A0A6M4JF09	GTP cyclohydrolase FolE2 OS=Bacillus subtilis (strain 168) OX=224308 GN=folE2 PE=3 SV=1	34828	26.78	88	CNLPRNQKGINMSRL	1
A0A6M4JIT5	Ig-like domain-containing protein OS=Bacillus subtilis (strain 168) OX=224308 GN=HIR78_06625 PE=4 SV=1	12387	45.45	91	QNGLVTAKSKGKATI	2
A0A6M4JLV7	Isocitrate dehydrogenase [NADP] OS=Bacillus subtilis (strain 168) OX=224308 GN=icd PE=4 SV=1	46503	44.28	66	KEVYAGEKAYNKTGE	5
A0A6M4JLV7	Isocitrate dehydrogenase [NADP] OS=Bacillus subtilis (strain 168) OX=224308 GN=icd PE=4 SV=1	46503	36.85	226	VHKGNIMKFTEGAFK	6
A0A6M4JLV7	Isocitrate dehydrogenase [NADP] OS=Bacillus subtilis (strain 168) OX=224308 GN=icd PE=4 SV=1	46503	63.41	263	RIAEEQGKDAANKAQ	6
A0A6M4JLV7	Isocitrate dehydrogenase [NADP] OS=Bacillus subtilis (strain 168) OX=224308 GN=icd PE=4 SV=1	46503	36.5	268	QGKDAANKAQSEAEA	1
A0A6M4JLV7	Isocitrate dehydrogenase [NADP] OS=Bacillus subtilis (strain 168) OX=224308 GN=icd PE=4 SV=1	46503	28.78	388	LVIKSMEKTIASKVV	1
A0A6M3ZI24	Ketol-acid reductoisomerase (NADP(+)) OS=Bacillus subtilis (strain 168) OX=224308 GN=ilvC PE=3 SV=1	37548	23.98	3	_____MVKVYYNGDI	1
A0A6M3ZI24	Ketol-acid reductoisomerase (NADP(+)) OS=Bacillus subtilis (strain 168) OX=224308 GN=ilvC PE=3 SV=1	37548	27.51	163	VTGEARDKALAYAKG	2
A0A6M3ZI24	Ketol-acid reductoisomerase (NADP(+)) OS=Bacillus subtilis (strain 168) OX=224308 GN=ilvC PE=3 SV=1	37548	68.37	169	DKALAYAKGIGGARA	5
A0A6M3ZI24	Ketol-acid reductoisomerase (NADP(+)) OS=Bacillus subtilis (strain 168) OX=224308 GN=ilvC PE=3 SV=1	37548	34.52	279	ESMKEVLKDIQNGTF	6
A0A6M3ZI24	Ketol-acid reductoisomerase (NADP(+)) OS=Bacillus subtilis (strain 168) OX=224308 GN=ilvC PE=3 SV=1	37548	48.07	333	FVKQGKKKEAVVSVA	6
A0A6M4JIA2	L-lactate dehydrogenase OS=Bacillus subtilis (strain 168) OX=224308 GN=ldh PE=3 SV=1	35082	38.6	98	TRLELVEKNLKIFKG	7
A0A6M3ZIA5	Malate dehydrogenase OS=Bacillus subtilis (strain 168) OX=224308 GN=mdh PE=3 SV=1	33623	31.32	102	DLVSTNEKIMRSVTQ	4
A0A6M3ZIA5	Malate dehydrogenase OS=Bacillus subtilis (strain 168) OX=224308 GN=mdh PE=3 SV=1	33623	24.48	299	YERAQLNKSVESVKN	2
A0A6M3ZIV8	N-acetyltransferase OS=Bacillus subtilis (strain 168) OX=224308 GN=HIR78_20990 PE=4 SV=1	18409	63.8	94	IDEACRGKGVGSYLL	5
A0A6M3ZCB0	Nitroreductase family protein OS=Bacillus subtilis (strain 168) OX=224308 GN=HIR78_10645 PE=4 SV=1	22383	56.43	147	LMIAAKAKGYDTCAI	6
A0A6M3ZFZ5	Oxalate decarboxylase OS=Bacillus subtilis (strain 168) OX=224308 GN=oxdC PE=4 SV=1	43596	38.19	197	EISNLPGKEKYIFEN	3
A0A6M3ZFZ5	Oxalate decarboxylase OS=Bacillus subtilis (strain 168) OX=224308 GN=oxdC PE=4 SV=1	43596	37.05	373	DFTDVLSKEKHPVVK	1
A0A6M3ZDH2	Peptidyl-prolyl cis-trans isomerase OS=Bacillus subtilis (strain 168) OX=224308 GN=HIR78_13945 PE=3 SV=1	15360	55.89	2	______MKTGYFLLE	3
A0A6M4JQB9	Phosphate acetyltransferase OS=Bacillus subtilis (strain 168) OX=224308 GN=pta PE=3 SV=1	34883	30.55	18	KVAGKDVKIVFPEGL	2
A0A6M3ZH21	Phosphoglycerate kinase OS=Bacillus subtilis (strain 168) OX=224308 GN=pgk PE=3 SV=1	42221	39.79	7	_MNKKTLKDIDVKGK	4
A0A6M3ZH21	Phosphoglycerate kinase OS=Bacillus subtilis (strain 168) OX=224308 GN=pgk PE=3 SV=1	42221	23.1	12	TLKDIDVKGKVVFCR	1
A0A6M3ZH21	Phosphoglycerate kinase OS=Bacillus subtilis (strain 168) OX=224308 GN=pgk PE=3 SV=1	42221	26.15	242	KSLLEEDKIELAKSF	2
A0A6M4JK18	Porphobilinogen deaminase OS=Bacillus subtilis (strain 168) OX=224308 GN=hemC PE=3 SV=1	35101	43.42	287	NDPEEVGKRCAALMA	5
A0A6M3ZIQ4	Preprotein translocase subunit YajC OS=Bacillus subtilis (strain 168) OX=224308 GN=yajC PE=3 SV=1	9766	35.42	67	DESKVVIKTGDNTRL	3
A0A6M4JR90	Probable manganese-dependent inorganic pyrophosphatase OS=Bacillus subtilis (strain 168) OX=224308 GN=ppaC PE=3 SV=1	34139	47.64	29	AYADLKNKLGFNAEP	6
1::O34366	Putative flagellin YvzB OS=Bacillus subtilis (strain 168) OX=224308 GN=yvzB PE=1 SV=1	17305	39.79	90	NVSNQRAKLGAVQNR	8
A0A6M3Z7I4	Pyridoxamine 5~-phosphate oxidase family protein OS=Bacillus subtilis (strain 168) OX=224308 GN=HIR78_02420 PE=4 SV=1	15924	24.14	87	VEVAGKAKINNSAEL	2
A0A6M3Z7I4	Pyridoxamine 5~-phosphate oxidase family protein OS=Bacillus subtilis (strain 168) OX=224308 GN=HIR78_02420 PE=4 SV=1	15924	39.85	95	INNSAELKDKIWSSK	1
A0A6M4JJZ2	Quinolinate phosphoribosyltransferase [decarboxylating] OS=Bacillus subtilis (strain 168) OX=224308 GN=nadC PE=3 SV=1	31829	25.57	131	IKICDTRKTTPGLRM	2
A0A6M4JGF1	Ribosome-recycling factor OS=Bacillus subtilis (strain 168) OX=224308 GN=frr PE=3 SV=1	20754	29.86	10	KEVLTQTKEKMEKAI	2
A0A6M4JEL6	RNA-binding protein S1 OS=Bacillus subtilis (strain 168) OX=224308 GN=HIR78_00375 PE=4 SV=1	14187	52.3	59	VGDQVEVKVINVEKD	4
A0A6M4JQ13	Serine hydroxymethyltransferase OS=Bacillus subtilis (strain 168) OX=224308 GN=glyA PE=3 SV=1	45575	36.53	58	YAEGYPGKRYYGGCE	4
A0A6M4JJZ3	Succinate--CoA ligase [ADP-forming] subunit beta OS=Bacillus subtilis (strain 168) OX=224308 GN=sucC PE=3 SV=1	41574	32.39	176	IPKELVGKAAKFMLG	4
A0A6M4JJZ3	Succinate--CoA ligase [ADP-forming] subunit beta OS=Bacillus subtilis (strain 168) OX=224308 GN=sucC PE=3 SV=1	41574	26.35	179	ELVGKAAKFMLGLYK	1
A0A6M3ZH87	Superoxide dismutase OS=Bacillus subtilis (strain 168) OX=224308 GN=HIR78_14810 PE=3 SV=1	22476	61.78	116	FGSFDKFKEQFAAAA	8
A0A6M3Z7E7	Surfactin non-ribosomal peptide synthetase SrfAB OS=Bacillus subtilis (strain 168) OX=224308 GN=srfAB PE=3 SV=1	401377	46	3215	EMLRSQIKLLANKLQ	4
A0A6M4JF58	TerD family protein OS=Bacillus subtilis (strain 168) OX=224308 GN=HIR78_01710 PE=3 SV=1	20738	25.15	7	_MTISLAKGQKVDLT	2
A0A6M3ZI45	Thioredoxin OS=Bacillus subtilis (strain 168) OX=224308 GN=trxA PE=3 SV=1	11500	54.25	54	GDKLKIVKIDVDENQ	6
A0A6M3ZI45	Thioredoxin OS=Bacillus subtilis (strain 168) OX=224308 GN=trxA PE=3 SV=1	11500	33.61	91	VETSVGFKPKEALQE	3
A0A6M4JRK9	Threonine synthase OS=Bacillus subtilis (strain 168) OX=224308 GN=HIR78_18715 PE=3 SV=1	37725	65.48	59	VNPTGSFKDRGMVMA	9
A0A6M4JRK9	Threonine synthase OS=Bacillus subtilis (strain 168) OX=224308 GN=HIR78_18715 PE=3 SV=1	37725	27.18	248	GNPASWDKAVKAAEE	6
A0A6M4JPA8	Triosephosphate isomerase OS=Bacillus subtilis (strain 168) OX=224308 GN=tpiA PE=3 SV=1	27241	76.06	192	DVCAHIRKTVAESFS	8
A0A6M4JPA8	Triosephosphate isomerase OS=Bacillus subtilis (strain 168) OX=224308 GN=tpiA PE=3 SV=1	27241	27.95	215	IQYGGSVKPANIKEY	1
A0A6M4JQQ0	tRNA nuclease WapA OS=Bacillus subtilis (strain 168) OX=224308 GN=wapA PE=4 SV=1	258005	32.87	1012	QTNAYFNKKGGKLQK	2
1::P42319	Uncharacterized protein YxjH OS=Bacillus subtilis (strain 168) OX=224308 GN=yxjH PE=4 SV=4	42876	50.84	41	VKEARQKKAAGEMTA	9
A0A6M4JLW7	UPF0234 protein HIR78_06085 OS=Bacillus subtilis (strain 168) OX=224308 GN=HIR78_06085 PE=3 SV=1	18191	43.75	69	LKDVLVSKLIKRNVP	3

## Sheet: S. aureus Prust 2021
prot_acc	prot_desc	prot_mass	pep_score	pgk site pos	15_AS_seq_stretch	number_specs
A0A0E1VSW4	1,4-dihydroxy-2-naphthoyl-CoA synthase OS=Staphylococcus aureus subsp. aureus USA300_TCH959 OX=450394 GN=menB PE=3 SV=1	30634	35.18	207	DETVQWCKEIMKHSP	4
A0A0E1VXD2	1-pyrroline-5-carboxylate dehydrogenase OS=Staphylococcus aureus subsp. aureus USA300_TCH959 OX=450394 GN=rocA PE=3 SV=1	56993	36.69	87	KAANEAYKSWKTWSA	4
A0A0E1VXD2	1-pyrroline-5-carboxylate dehydrogenase OS=Staphylococcus aureus subsp. aureus USA300_TCH959 OX=450394 GN=rocA PE=3 SV=1	56993	87.71	330	CSRAIVHKDVYDEVL	7
A0A0E1VXD2	1-pyrroline-5-carboxylate dehydrogenase OS=Staphylococcus aureus subsp. aureus USA300_TCH959 OX=450394 GN=rocA PE=3 SV=1	56993	37.4	371	KKQFDKIKNYIEIGK	4
A0A0E1VN50	2,3-bisphosphoglycerate-dependent phosphoglycerate mutase OS=Staphylococcus aureus subsp. aureus USA300_TCH959 OX=450394 GN=gpmA PE=3 SV=1	26721	31.79	3	_____MPKLILCRHG	4
A0A0E1VN50	2,3-bisphosphoglycerate-dependent phosphoglycerate mutase OS=Staphylococcus aureus subsp. aureus USA300_TCH959 OX=450394 GN=gpmA PE=3 SV=1	26721	70.56	98	GGLQGLNKDDARKEF	25
A0A0E1VN50	2,3-bisphosphoglycerate-dependent phosphoglycerate mutase OS=Staphylococcus aureus subsp. aureus USA300_TCH959 OX=450394 GN=gpmA PE=3 SV=1	26721	58.91	153	MPYSESLKDTLVRVI	8
Q2FI34	2-succinyl-5-enolpyruvyl-6-hydroxy-3-cyclohexene-1-carboxylate synthase OS=Staphylococcus aureus (strain USA300) OX=367830 GN=menD PE=3 SV=1	63266	27.82	289	GKPVISKKLNQWLKK	1
A0A0H2XIC6	30S ribosomal protein S1 OS=Staphylococcus aureus (strain USA300) OX=367830 GN=rpsA PE=4 SV=1	43261	64.61	173	NRVILSRKAVEQEEN	2
A0A0E1VNL4	30S ribosomal protein S10 OS=Staphylococcus aureus subsp. aureus USA300_TCH959 OX=450394 GN=rpsJ PE=3 SV=1	11569	57.04	24	VIDQSAEKIVETAKR	1
Q2FJ95	30S ribosomal protein S12 OS=Staphylococcus aureus (strain USA300) OX=367830 GN=rpsL PE=3 SV=1	15334	54.97	43	TDLNSPQKRGVCTRV	9
A0A0E1VNK4	30S ribosomal protein S17 OS=Staphylococcus aureus subsp. aureus USA300_TCH959 OX=450394 GN=rpsQ PE=3 SV=1	10169	25.82	13	DRKVYVGKVVSDKMD	3
A0A0E1VNK4	30S ribosomal protein S17 OS=Staphylococcus aureus subsp. aureus USA300_TCH959 OX=450394 GN=rpsQ PE=3 SV=1	10169	65.69	62	AKLGDIVKIQETRPL	7
A0A0E1VNJ3	30S ribosomal protein S18 OS=Staphylococcus aureus subsp. aureus USA300_TCH959 OX=450394 GN=rpsR PE=3 SV=1	9361	29.45	43	RFISERGKILPRRVT	5
A0A0E1VJX8	30S ribosomal protein S2 OS=Staphylococcus aureus subsp. aureus USA300_TCH959 OX=450394 GN=rpsB PE=3 SV=1	29133	46.05	29	RWNPKMKKYIFTERN	11
A0A0E1VJX8	30S ribosomal protein S2 OS=Staphylococcus aureus subsp. aureus USA300_TCH959 OX=450394 GN=rpsB PE=3 SV=1	29133	58	45	IYIIDLQKTVKKVDE	1
A0A0E1VJX8	30S ribosomal protein S2 OS=Staphylococcus aureus subsp. aureus USA300_TCH959 OX=450394 GN=rpsB PE=3 SV=1	29133	86.97	49	DLQKTVKKVDEAYNF	17
A0A0E1VJX8	30S ribosomal protein S2 OS=Staphylococcus aureus subsp. aureus USA300_TCH959 OX=450394 GN=rpsB PE=3 SV=1	29133	38.07	81	KQAQESVKSEAERAG	3
A0A0E1VNQ1	30S ribosomal protein S3 OS=Staphylococcus aureus subsp. aureus USA300_TCH959 OX=450394 GN=rpsC PE=3 SV=1	24085	37.48	40	HEDLKIRKFIDNELK	4
A0A0E1VNQ1	30S ribosomal protein S3 OS=Staphylococcus aureus subsp. aureus USA300_TCH959 OX=450394 GN=rpsC PE=3 SV=1	24085	35.76	107	INVIEIKKVDLDARL	2
A0A0E1VNQ1	30S ribosomal protein S3 OS=Staphylococcus aureus subsp. aureus USA300_TCH959 OX=450394 GN=rpsC PE=3 SV=1	24085	28.77	134	ASFRRVQKQAITRAM	2
A0A0E1VNQ1	30S ribosomal protein S3 OS=Staphylococcus aureus subsp. aureus USA300_TCH959 OX=450394 GN=rpsC PE=3 SV=1	24085	22.84	142	QAITRAMKLGAKGIK	1
A0A0E1VNQ1	30S ribosomal protein S3 OS=Staphylococcus aureus subsp. aureus USA300_TCH959 OX=450394 GN=rpsC PE=3 SV=1	24085	34.48	146	RAMKLGAKGIKTQVS	2
A0A0E1VQL3	30S ribosomal protein S4 OS=Staphylococcus aureus subsp. aureus USA300_TCH959 OX=450394 GN=rpsD PE=3 SV=1	22999	67.56	43	HGPNQRKKLSEYGLQ	5
A0A0E1VYD9	30S ribosomal protein S5 OS=Staphylococcus aureus subsp. aureus USA300_TCH959 OX=450394 GN=rpsE PE=3 SV=1	17732	34.65	61	QEVPEAIKKAVEAAK	2
A0A0E1VYD9	30S ribosomal protein S5 OS=Staphylococcus aureus subsp. aureus USA300_TCH959 OX=450394 GN=rpsE PE=3 SV=1	17732	42.33	69	KAVEAAKKDLVVVPR	2
A0A0E1VYD9	30S ribosomal protein S5 OS=Staphylococcus aureus subsp. aureus USA300_TCH959 OX=450394 GN=rpsE PE=3 SV=1	17732	32.75	155	KNAEDVAKLRGKTVE	1
A0A0E1VNG4	30S ribosomal protein S6 OS=Staphylococcus aureus subsp. aureus USA300_TCH959 OX=450394 GN=rpsF PE=3 SV=1	11588	42.31	81	DEFQRLAKISDDIIR	4
A0A0E1VUC1	30S ribosomal protein S7 OS=Staphylococcus aureus subsp. aureus USA300_TCH959 OX=450394 GN=rpsG PE=3 SV=1	17783	52.35	21	PDPIHNSKLVTKLIN	8
A0A0E1VUC1	30S ribosomal protein S7 OS=Staphylococcus aureus subsp. aureus USA300_TCH959 OX=450394 GN=rpsG PE=3 SV=1	17783	36.53	25	HNSKLVTKLINKIML	4
A0A0E1VNJ8	30S ribosomal protein S8 OS=Staphylococcus aureus subsp. aureus USA300_TCH959 OX=450394 GN=rpsH PE=3 SV=1	14822	66.07	24	ANMVRHEKLELPASN	18
A0A0E1VGN3	3-deoxy-7-phosphoheptulonate synthase OS=Staphylococcus aureus subsp. aureus USA300_TCH959 OX=450394 GN=aroF PE=4 SV=1	40707	47.22	100	LYVSRKLKPEDTIVT	1
Q2FJ70	3-hexulose-6-phosphate synthase OS=Staphylococcus aureus (strain USA300) OX=367830 GN=SAUSA300_0555 PE=3 SV=1	22461	83.81	161	KSVIKNSKVAVAGGI	8
Q2FJ70	3-hexulose-6-phosphate synthase OS=Staphylococcus aureus (strain USA300) OX=367830 GN=SAUSA300_0555 PE=3 SV=1	22461	57.67	169	VAVAGGIKPDTIKDI	3
A0A0E1VHI4	4-hydroxy-tetrahydrodipicolinate reductase OS=Staphylococcus aureus subsp. aureus USA300_TCH959 OX=450394 GN=dapB PE=3 SV=1	26710	29.92	139	TEAHHNKKVDAPSGT	1
A0A0E1VM41	50S ribosomal protein L1 OS=Staphylococcus aureus subsp. aureus USA300_TCH959 OX=450394 GN=rplA PE=3 SV=1	24693	82.5	210	SAKGTYFKSVAVTTT	9
A0A0E1VQS0	50S ribosomal protein L14 OS=Staphylococcus aureus subsp. aureus USA300_TCH959 OX=450394 GN=rplN PE=3 SV=1	13241	39.69	9	IQQETRLKVADNSGA	3
A0A0E1VQS0	50S ribosomal protein L14 OS=Staphylococcus aureus subsp. aureus USA300_TCH959 OX=450394 GN=rplN PE=3 SV=1	13241	31.36	59	VKKGDVVKAVIVRTK	1
A0A0E1VQS0	50S ribosomal protein L14 OS=Staphylococcus aureus subsp. aureus USA300_TCH959 OX=450394 GN=rplN PE=3 SV=1	13241	38.31	91	CVIIRDDKGPRGTRI	1
A0A0E1VNP3	50S ribosomal protein L18 OS=Staphylococcus aureus subsp. aureus USA300_TCH959 OX=450394 GN=rplR PE=3 SV=1	13119	45.23	106	YLYHGRVKALAEAAR	4
A0A0E1VS63	50S ribosomal protein L19 (Fragment) OS=Staphylococcus aureus subsp. aureus USA300_TCH959 OX=450394 GN=rplS PE=3 SV=1	13197	73.52	5	___MTNHKLIEAVTK	4
A0A0E1VIX1	50S ribosomal protein L20 OS=Staphylococcus aureus subsp. aureus USA300_TCH959 OX=450394 GN=rplT PE=3 SV=1	13678	29.64	85	RLMNGLKKAGIDINR	1
A0A0E1VNP7	50S ribosomal protein L24 OS=Staphylococcus aureus subsp. aureus USA300_TCH959 OX=450394 GN=rplX PE=3 SV=1	11529	29.19	42	VEGVNIMKKHQKPTQ	1
A0A0E1VUY4	50S ribosomal protein L25 OS=Staphylococcus aureus subsp. aureus USA300_TCH959 OX=450394 GN=rplY PE=3 SV=1	23773	55.84	26	KQLRKSGKVPAVVYG	3
A0A0E1VUY4	50S ribosomal protein L25 OS=Staphylococcus aureus subsp. aureus USA300_TCH959 OX=450394 GN=rplY PE=3 SV=1	23773	56.47	42	GTKNVSVKVDEVEFI	7
A0A0E1VQT0	50S ribosomal protein L3 OS=Staphylococcus aureus subsp. aureus USA300_TCH959 OX=450394 GN=rplC PE=3 SV=1	23703	39.91	206	GNVPGPKKGLVEIRT	1
A0A0E1VQV5	50S ribosomal protein L30 OS=Staphylococcus aureus subsp. aureus USA300_TCH959 OX=450394 GN=rpmD PE=3 SV=1	6550	33.72	21	GRPETQRKTVEALGL	2
A0A0E1VQV5	50S ribosomal protein L30 OS=Staphylococcus aureus subsp. aureus USA300_TCH959 OX=450394 GN=rpmD PE=3 SV=1	6550	45.31	51	RGQINKVKHLVTVEE	4
A0A0E1VNQ6	50S ribosomal protein L4 OS=Staphylococcus aureus subsp. aureus USA300_TCH959 OX=450394 GN=rplD PE=3 SV=1	22451	40.18	150	LSTLEQPKKVLVVTE	5
A0A0E1VM68	50S ribosomal protein L7/L12 OS=Staphylococcus aureus subsp. aureus USA300_TCH959 OX=450394 GN=rplL PE=3 SV=1	12704	21.83	75	IKVVKAVKEATGLGL	1
A0A0E1VM68	50S ribosomal protein L7/L12 OS=Staphylococcus aureus subsp. aureus USA300_TCH959 OX=450394 GN=rplL PE=3 SV=1	12704	34.45	94	ELVDGAPKVIKEALP	4
A0A0E1VGE7	6,7-dimethyl-8-ribityllumazine synthase OS=Staphylococcus aureus subsp. aureus USA300_TCH959 OX=450394 GN=ribH PE=3 SV=1	16500	88.41	97	YVCNEVAKGVSKVND	9
A0A0E1VNU2	60 kDa chaperonin OS=Staphylococcus aureus subsp. aureus USA300_TCH959 OX=450394 GN=groL PE=3 SV=1	57595	39.59	6	__MVKQLKFSEDARQ	2
A0A0E1VNU2	60 kDa chaperonin OS=Staphylococcus aureus subsp. aureus USA300_TCH959 OX=450394 GN=groL PE=3 SV=1	57595	53.16	388	AASETELKERKLRIE	3
A0A0E1VH79	6-phosphogluconate dehydrogenase, decarboxylating OS=Staphylococcus aureus subsp. aureus USA300_TCH959 OX=450394 GN=gnd PE=3 SV=1	51941	54.67	259	ILDTAGQKGTGKWTS	7
A0A0E1VLT9	ABC transporter, substrate-binding protein OS=Staphylococcus aureus subsp. aureus USA300_TCH959 OX=450394 GN=HMPREF0776_1634 PE=3 SV=1	34776	24.01	176	DYEKQGNKYIAQLEK	1
A0A0E1VIP3	Acetate kinase OS=Staphylococcus aureus subsp. aureus USA300_TCH959 OX=450394 GN=ackA PE=3 SV=1	44086	47.8	307	ALDVFASKIHKYIGS	6
A0A0E1VIP3	Acetate kinase OS=Staphylococcus aureus subsp. aureus USA300_TCH959 OX=450394 GN=ackA PE=3 SV=1	44086	33.11	310	VFASKIHKYIGSYAA	2
A0A0E1VL91	Acid sugar phosphatase OS=Staphylococcus aureus subsp. aureus USA300_TCH959 OX=450394 GN=HMPREF0776_1917 PE=3 SV=1	27928	61.21	48	YVTNNSTKTPEQVTE	4
A0A0E1VK53	Aconitate hydratase OS=Staphylococcus aureus subsp. aureus USA300_TCH959 OX=450394 GN=acnA PE=3 SV=1	99136	64.77	105	VDLASLRKAMDDVGG	2
A0A0E1VK53	Aconitate hydratase OS=Staphylococcus aureus subsp. aureus USA300_TCH959 OX=450394 GN=acnA PE=3 SV=1	99136	60.18	345	ALVKEYLKQNHMFFD	3
A0A0E1VK53	Aconitate hydratase OS=Staphylococcus aureus subsp. aureus USA300_TCH959 OX=450394 GN=acnA PE=3 SV=1	99136	26.65	417	DKSEFDKKAEINFKD	1
A0A0E1VK53	Aconitate hydratase OS=Staphylococcus aureus subsp. aureus USA300_TCH959 OX=450394 GN=acnA PE=3 SV=1	99136	32.32	482	TSLAPGSKVVTGYLR	2
A0A0E1VMG5	Aldehyde dehydrogenase OS=Staphylococcus aureus subsp. aureus USA300_TCH959 OX=450394 GN=HMPREF0776_1422 PE=3 SV=1	51994	46.75	230	GSGPTGSKIMEKAAK	2
A0A0E1VQR1	Alkaline shock protein 23 OS=Staphylococcus aureus subsp. aureus USA300_TCH959 OX=450394 GN=asp PE=3 SV=1	19180	83.75	9	TVDNNKAKQAYDNQT	6
A0A0E1VQR1	Alkaline shock protein 23 OS=Staphylococcus aureus subsp. aureus USA300_TCH959 OX=450394 GN=asp PE=3 SV=1	19180	44.19	21	NQTGVNEKEREERQK	10
A0A0E1VQR1	Alkaline shock protein 23 OS=Staphylococcus aureus subsp. aureus USA300_TCH959 OX=450394 GN=asp PE=3 SV=1	19180	66.39	28	KEREERQKQQEQNQE	13
A0A0E1VQR1	Alkaline shock protein 23 OS=Staphylococcus aureus subsp. aureus USA300_TCH959 OX=450394 GN=asp PE=3 SV=1	19180	38.05	39	QNQEPQFKNKLTFSD	10
A0A0E1VQR1	Alkaline shock protein 23 OS=Staphylococcus aureus subsp. aureus USA300_TCH959 OX=450394 GN=asp PE=3 SV=1	19180	62.45	41	QEPQFKNKLTFSDEV	7
A0A0E1VQR1	Alkaline shock protein 23 OS=Staphylococcus aureus subsp. aureus USA300_TCH959 OX=450394 GN=asp PE=3 SV=1	19180	45.91	61	GIAAREVKGILDMKG	11
A0A0E1VQR1	Alkaline shock protein 23 OS=Staphylococcus aureus subsp. aureus USA300_TCH959 OX=450394 GN=asp PE=3 SV=1	19180	48.29	113	EYGESAPKIFRKVTE	15
A0A0E1VQR1	Alkaline shock protein 23 OS=Staphylococcus aureus subsp. aureus USA300_TCH959 OX=450394 GN=asp PE=3 SV=1	19180	48.2	117	SAPKIFRKVTELVKE	17
A0A0E1VQR1	Alkaline shock protein 23 OS=Staphylococcus aureus subsp. aureus USA300_TCH959 OX=450394 GN=asp PE=3 SV=1	19180	62.29	123	RKVTELVKEQVKYIT	13
A0A0E1VNK8	Alkyl hydroperoxide reductase C OS=Staphylococcus aureus subsp. aureus USA300_TCH959 OX=450394 GN=ahpC PE=3 SV=1	21135	64.34	24	DPKKDQFKEVTQEDL	11
A0A0E1VNK8	Alkyl hydroperoxide reductase C OS=Staphylococcus aureus subsp. aureus USA300_TCH959 OX=450394 GN=ahpC PE=3 SV=1	21135	57.39	153	DASTLAHKIKAAQYV	5
A0A0E1VNK8	Alkyl hydroperoxide reductase C OS=Staphylococcus aureus subsp. aureus USA300_TCH959 OX=450394 GN=ahpC PE=3 SV=1	21135	66.18	162	KAAQYVRKNPGEVCP	9
A0A0E1VNK8	Alkyl hydroperoxide reductase C OS=Staphylococcus aureus subsp. aureus USA300_TCH959 OX=450394 GN=ahpC PE=3 SV=1	21135	55.45	171	PGEVCPAKWEEGAKT	18
A0A0E1VNK8	Alkyl hydroperoxide reductase C OS=Staphylococcus aureus subsp. aureus USA300_TCH959 OX=450394 GN=ahpC PE=3 SV=1	21135	57.67	177	AKWEEGAKTLQPGLD	5
A0A0E1VMV7	Alkylhydroperoxidase AhpD family core domain protein OS=Staphylococcus aureus subsp. aureus USA300_TCH959 OX=450394 GN=HMPREF0776_0534 PE=4 SV=1	16588	38.24	54	HYCVDIHKKELKELG	2
A0A0E1VMV7	Alkylhydroperoxidase AhpD family core domain protein OS=Staphylococcus aureus subsp. aureus USA300_TCH959 OX=450394 GN=HMPREF0776_0534 PE=4 SV=1	16588	42.1	101	NSIKDFKKFEIIDRL	3
A0A0E1VK76	ATP synthase subunit alpha OS=Staphylococcus aureus subsp. aureus USA300_TCH959 OX=450394 GN=atpA PE=3 SV=1	54607	54.61	373	VGGSAQIKAMKKVAG	8
A0A0E1VK76	ATP synthase subunit alpha OS=Staphylococcus aureus subsp. aureus USA300_TCH959 OX=450394 GN=atpA PE=3 SV=1	54607	40.07	377	AQIKAMKKVAGTLRL	3
A0A0E1VK60	ATP-dependent Clp protease ATP-binding subunit ClpC OS=Staphylococcus aureus subsp. aureus USA300_TCH959 OX=450394 GN=clpC PE=3 SV=1	91038	33.13	522	DAVNSISKAVRRARA	1
A0A0E1VJD8	ATP-dependent Clp protease proteolytic subunit OS=Staphylococcus aureus subsp. aureus USA300_TCH959 OX=450394 GN=clpP PE=3 SV=1	21557	36.3	167	QSIEKIQKDTDRDNF	1
A0A0E1VSY8	Bifunctional protein FolD OS=Staphylococcus aureus subsp. aureus USA300_TCH959 OX=450394 GN=folD PE=3 SV=1	31716	77.25	189	VSKLLLQKNASVTIL	4
A0A0E1VKJ3	Bifunctional protein GlmU OS=Staphylococcus aureus subsp. aureus USA300_TCH959 OX=450394 GN=glmU PE=3 SV=1	48743	58.93	350	VGNFVEIKKADLKDG	4
A0A0E1VKJ3	Bifunctional protein GlmU OS=Staphylococcus aureus subsp. aureus USA300_TCH959 OX=450394 GN=glmU PE=3 SV=1	48743	68.26	359	ADLKDGAKVSHLSYI	4
A0A0E1VI28	Catalase OS=Staphylococcus aureus subsp. aureus USA300_TCH959 OX=450394 GN=HMPREF0776_2349 PE=3 SV=1	58457	62.61	79	ITKYTNAKIFSEIGK	4
A0A0E1VI28	Catalase OS=Staphylococcus aureus subsp. aureus USA300_TCH959 OX=450394 GN=HMPREF0776_2349 PE=3 SV=1	58457	42.6	396	YYPNNHGKFDSQPEY	5
A0A0E1VI28	Catalase OS=Staphylococcus aureus subsp. aureus USA300_TCH959 OX=450394 GN=HMPREF0776_2349 PE=3 SV=1	58457	26.12	470	RHIRHCYKADPEYGK	1
A0A0E1VKE4	Cell division protein FtsZ OS=Staphylococcus aureus subsp. aureus USA300_TCH959 OX=450394 GN=ftsZ PE=3 SV=1	41012	25.13	64	SKIQIGEKLTRGLGA	1
A0A0E1VIM8	Citrate synthase OS=Staphylococcus aureus subsp. aureus USA300_TCH959 OX=450394 GN=HMPREF0776_2728 PE=3 SV=1	42680	35.38	252	EKFANKDKVMGFGHR	3
A0A0E1VMF9	CTP synthase OS=Staphylococcus aureus subsp. aureus USA300_TCH959 OX=450394 GN=pyrG PE=3 SV=1	60297	69.26	93	FSNVTAGKVYSHVLK	8
A0A0E1VMF9	CTP synthase OS=Staphylococcus aureus subsp. aureus USA300_TCH959 OX=450394 GN=pyrG PE=3 SV=1	60297	41.86	100	KVYSHVLKKERRGDY	8
A0A0E1VMP9	Cysteine synthase OS=Staphylococcus aureus subsp. aureus USA300_TCH959 OX=450394 GN=cysK PE=3 SV=1	33012	62.82	46	QNPGGSVKDRIALAM	2
A0A0E1VMP9	Cysteine synthase OS=Staphylococcus aureus subsp. aureus USA300_TCH959 OX=450394 GN=cysK PE=3 SV=1	33012	52.58	56	IALAMIEKAEREGKI	10
A0A0E1VMP9	Cysteine synthase OS=Staphylococcus aureus subsp. aureus USA300_TCH959 OX=450394 GN=cysK PE=3 SV=1	33012	53.92	287	AKELGKGKTVVTVLP	4
A0A0H2XDZ4	Cytosol aminopeptidase OS=Staphylococcus aureus (strain USA300) OX=367830 GN=ampA PE=3 SV=1	54266	33.28	53	HQHIIGSKVGKIYTT	3
A0A0H2XFP3	Deoxyribose-phosphate aldolase OS=Staphylococcus aureus (strain USA300) OX=367830 GN=deoC PE=3 SV=1	23443	28.48	13	LIDHTLLKPESTRTQ	1
A0A0H2XFP3	Deoxyribose-phosphate aldolase OS=Staphylococcus aureus (strain USA300) OX=367830 GN=deoC PE=3 SV=1	23443	43.25	34	EAKAYHFKSVCVNPT	4
A0A0E1VJM0	Diaminopimelate decarboxylase OS=Staphylococcus aureus subsp. aureus USA300_TCH959 OX=450394 GN=lysA PE=3 SV=1	47176	25.1	110	FHGNNKTKHEIRYAL	1
A0A0E1VKJ6	Dihydrolipoamide acetyltransferase component of pyruvate dehydrogenase complex OS=Staphylococcus aureus subsp. aureus USA300_TCH959 OX=450394 GN=HMPREF0776_2088 PE=3 SV=1	46411	84.54	245	WDHRKKFKEIAAEQG	15
A0A0E1VKJ6	Dihydrolipoamide acetyltransferase component of pyruvate dehydrogenase complex OS=Staphylococcus aureus subsp. aureus USA300_TCH959 OX=450394 GN=HMPREF0776_2088 PE=3 SV=1	46411	83.48	271	ALVSALKKYPALNTS	12
A0A0E1VKJ6	Dihydrolipoamide acetyltransferase component of pyruvate dehydrogenase complex OS=Staphylococcus aureus subsp. aureus USA300_TCH959 OX=450394 GN=HMPREF0776_2088 PE=3 SV=1	46411	32.03	310	GLLVPVVKHADRKSI	1
A0A0H2XIQ2	Dihydrolipoyl dehydrogenase OS=Staphylococcus aureus (strain USA300) OX=367830 GN=lpdA PE=3 SV=1	49578	43.22	108	GGVEGLLKGNKVNIV	1
A0A0H2XIQ2	Dihydrolipoyl dehydrogenase OS=Staphylococcus aureus (strain USA300) OX=367830 GN=lpdA PE=3 SV=1	49578	22.86	379	GLAIKASKFPYAANG	3
Q2FH26	Dihydrolipoyllysine-residue succinyltransferase component of 2-oxoglutarate dehydrogenase complex OS=Staphylococcus aureus (strain USA300) OX=367830 GN=odhB PE=3 SV=1	46702	24.15	236	MELRKRKKEQFMKDH	1
Q2FH26	Dihydrolipoyllysine-residue succinyltransferase component of 2-oxoglutarate dehydrogenase complex OS=Staphylococcus aureus (strain USA300) OX=367830 GN=odhB PE=3 SV=1	46702	42.12	406	KEAVGFLKTIKELIE	2
A0A0E1VHG1	DNA-binding protein HU OS=Staphylococcus aureus subsp. aureus USA300_TCH959 OX=450394 GN=hup PE=3 SV=1	9620	72.06	18	AEQADLTKKEAGSAV	12
A0A0E1VHG1	DNA-binding protein HU OS=Staphylococcus aureus subsp. aureus USA300_TCH959 OX=450394 GN=hup PE=3 SV=1	9620	54.45	67	GRNPQTGKEIDIPAS	11
A0A0E1VHG1	DNA-binding protein HU OS=Staphylococcus aureus subsp. aureus USA300_TCH959 OX=450394 GN=hup PE=3 SV=1	9620	43.58	75	EIDIPASKVPAFKAG	2
A0A0E1VHG1	DNA-binding protein HU OS=Staphylococcus aureus subsp. aureus USA300_TCH959 OX=450394 GN=hup PE=3 SV=1	9620	49.88	80	ASKVPAFKAGKALKD	13
A0A0E1VHG1	DNA-binding protein HU OS=Staphylococcus aureus subsp. aureus USA300_TCH959 OX=450394 GN=hup PE=3 SV=1	9620	23.96	86	FKAGKALKDAVK___	1
A0A0E1VK28	DNA-directed RNA polymerase subunit beta OS=Staphylococcus aureus subsp. aureus USA300_TCH959 OX=450394 GN=rpoB PE=3 SV=1	133478	25.35	282	TNKKLHLKHRLFNQK	2
A0A0E1VK28	DNA-directed RNA polymerase subunit beta OS=Staphylococcus aureus subsp. aureus USA300_TCH959 OX=450394 GN=rpoB PE=3 SV=1	133478	62.43	606	NTVMAKEKMDYMDVS	4
A0A0E1VK28	DNA-directed RNA polymerase subunit beta OS=Staphylococcus aureus subsp. aureus USA300_TCH959 OX=450394 GN=rpoB PE=3 SV=1	133478	25.07	924	RKIHVGDKMCGRHGN	1
Q2FJ97	DNA-directed RNA polymerase subunit beta~ OS=Staphylococcus aureus (strain USA300) OX=367830 GN=rpoC PE=3 SV=2	135875	32.38	84	RCGVEVTKSKVRRER	2
A0A0H2XDY2	EIIA OS=Staphylococcus aureus (strain USA300) OX=367830 GN=fruA PE=4 SV=1	68727	33.28	273	RPEELINKALDTSRK	1
Q2FJ93	Elongation factor G OS=Staphylococcus aureus (strain USA300) OX=367830 GN=fusA PE=3 SV=3	76849	51.7	136	PRIVFVNKMDKLGAN	8
Q2FJ93	Elongation factor G OS=Staphylococcus aureus (strain USA300) OX=367830 GN=fusA PE=3 SV=3	76849	91.77	139	VFVNKMDKLGANFEY	3
Q2FJ93	Elongation factor G OS=Staphylococcus aureus (strain USA300) OX=367830 GN=fusA PE=3 SV=3	76849	88.89	342	MTSGSYVKNSTKGKR	4
Q2FJ93	Elongation factor G OS=Staphylococcus aureus (strain USA300) OX=367830 GN=fusA PE=3 SV=3	76849	70.16	565	PLIDVKAKLYDGSYH	4
Q2FJ93	Elongation factor G OS=Staphylococcus aureus (strain USA300) OX=367830 GN=fusA PE=3 SV=3	76849	64.06	590	IAASLALKEAAKKCD	4
Q2FJ93	Elongation factor G OS=Staphylococcus aureus (strain USA300) OX=367830 GN=fusA PE=3 SV=3	76849	36.12	595	ALKEAAKKCDPVILE	1
A0A0E1VRU6	Elongation factor Ts OS=Staphylococcus aureus subsp. aureus USA300_TCH959 OX=450394 GN=tsf PE=3 SV=1	32588	30.39	10	TISAKLVKELREKTG	4
A0A0E1VRU6	Elongation factor Ts OS=Staphylococcus aureus subsp. aureus USA300_TCH959 OX=450394 GN=tsf PE=3 SV=1	32588	82.71	25	AGMMDCKKALTETDG	5
A0A0E1VM52	Elongation factor Tu OS=Staphylococcus aureus subsp. aureus USA300_TCH959 OX=450394 GN=tuf PE=3 SV=1	43134	75.4	10	KEKFDRSKEHANIGT	7
A0A0E1VM52	Elongation factor Tu OS=Staphylococcus aureus subsp. aureus USA300_TCH959 OX=450394 GN=tuf PE=3 SV=1	43134	81.06	74	HIEYQTDKRHYAHVD	7
A0A0E1VM52	Elongation factor Tu OS=Staphylococcus aureus subsp. aureus USA300_TCH959 OX=450394 GN=tuf PE=3 SV=1	43134	29.22	238	RVERGQIKVGEEVEI	1
A0A0E1VM52	Elongation factor Tu OS=Staphylococcus aureus subsp. aureus USA300_TCH959 OX=450394 GN=tuf PE=3 SV=1	43134	52.74	314	AEVYVLSKDEGGRHT	8
A0A0E1VTL2	Enolase OS=Staphylococcus aureus subsp. aureus USA300_TCH959 OX=450394 GN=eno PE=3 SV=1	47145	28.5	62	DKSRYLGKGVTKAVE	4
A0A0E1VTL2	Enolase OS=Staphylococcus aureus subsp. aureus USA300_TCH959 OX=450394 GN=eno PE=3 SV=1	47145	51.89	422	DELFETAKYDGIKSF	3
A0A0E1VTL2	Enolase OS=Staphylococcus aureus subsp. aureus USA300_TCH959 OX=450394 GN=eno PE=3 SV=1	47145	45.47	427	TAKYDGIKSFYNLDK	3
A0A0E1VL01	FeS assembly protein SufD OS=Staphylococcus aureus subsp. aureus USA300_TCH959 OX=450394 GN=sufD PE=3 SV=1	48519	66.24	296	VVGTGEQKINLTSKI	4
A0A0E1VL01	FeS assembly protein SufD OS=Staphylococcus aureus subsp. aureus USA300_TCH959 OX=450394 GN=sufD PE=3 SV=1	48519	35.81	335	FNGIGYIKHGGTKSI	2
Q2FG06	Formate--tetrahydrofolate ligase OS=Staphylococcus aureus (strain USA300) OX=367830 GN=fhs PE=3 SV=1	60017	42.4	342	KMHGGVAKDNLKEEN	4
Q2FG06	Formate--tetrahydrofolate ligase OS=Staphylococcus aureus (strain USA300) OX=367830 GN=fhs PE=3 SV=1	60017	46.05	346	GVAKDNLKEENVEAV	2
Q2FG06	Formate--tetrahydrofolate ligase OS=Staphylococcus aureus (strain USA300) OX=367830 GN=fhs PE=3 SV=1	60017	45.18	465	SKVTFSSKAQKQLKQ	6
Q2FDQ4	Fructose-bisphosphate aldolase class 1 OS=Staphylococcus aureus (strain USA300) OX=367830 GN=fda PE=3 SV=1	33034	69.88	28	QSGGSTPKALKEYGV	6
Q2FIB3	Glucose-6-phosphate isomerase OS=Staphylococcus aureus (strain USA300) OX=367830 GN=pgi PE=3 SV=1	49834	31.34	28	KQQQEIVKSIHKTIH	1
A0A0E1VK00	Glutamine synthetase OS=Staphylococcus aureus subsp. aureus USA300_TCH959 OX=450394 GN=glnA PE=3 SV=1	51094	55.52	100	RLICDVYKTDGTPFE	4
A0A0E1VK00	Glutamine synthetase OS=Staphylococcus aureus subsp. aureus USA300_TCH959 OX=450394 GN=glnA PE=3 SV=1	51094	29.68	221	QTFKLVVKTIARKHN	1
A0A0E1VJE4	Glyceraldehyde-3-phosphate dehydrogenase OS=Staphylococcus aureus subsp. aureus USA300_TCH959 OX=450394 GN=gap PE=3 SV=1	36372	43.26	4	____MAVKVAINGFG	4
A0A0E1VJE4	Glyceraldehyde-3-phosphate dehydrogenase OS=Staphylococcus aureus subsp. aureus USA300_TCH959 OX=450394 GN=gap PE=3 SV=1	36372	58.31	73	RVNGKEVKSFSEPDA	4
A0A0E1VJE4	Glyceraldehyde-3-phosphate dehydrogenase OS=Staphylococcus aureus subsp. aureus USA300_TCH959 OX=450394 GN=gap PE=3 SV=1	36372	29.14	82	FSEPDASKLPWKDLN	2
A0A0E1VJE4	Glyceraldehyde-3-phosphate dehydrogenase OS=Staphylococcus aureus subsp. aureus USA300_TCH959 OX=450394 GN=gap PE=3 SV=1	36372	68.21	105	GFYTDKDKAQAHIEA	13
A0A0E1VJE4	Glyceraldehyde-3-phosphate dehydrogenase OS=Staphylococcus aureus subsp. aureus USA300_TCH959 OX=450394 GN=gap PE=3 SV=1	36372	40.64	115	AHIEAGAKKVLISAP	5
A0A0E1VJE4	Glyceraldehyde-3-phosphate dehydrogenase OS=Staphylococcus aureus subsp. aureus USA300_TCH959 OX=450394 GN=gap PE=3 SV=1	36372	75.35	116	HIEAGAKKVLISAPA	8
A0A0E1VIV1	Glyceraldehyde-3-phosphate dehydrogenase OS=Staphylococcus aureus subsp. aureus USA300_TCH959 OX=450394 GN=gap PE=3 SV=1	37127	31.5	116	HIKAGAKKVLLTGPS	1
A0A0E1VIV1	Glyceraldehyde-3-phosphate dehydrogenase OS=Staphylococcus aureus subsp. aureus USA300_TCH959 OX=450394 GN=gap PE=3 SV=1	37127	96.07	124	VLLTGPSKGGHVQMV	12
A0A0E1VJE4	Glyceraldehyde-3-phosphate dehydrogenase OS=Staphylococcus aureus subsp. aureus USA300_TCH959 OX=450394 GN=gap PE=3 SV=1	36372	44.16	161	NSLAPVAKVLNDDFG	5
A0A0E1VIV1	Glyceraldehyde-3-phosphate dehydrogenase OS=Staphylococcus aureus subsp. aureus USA300_TCH959 OX=450394 GN=gap PE=3 SV=1	37127	32.96	194	KNIDNPHKDLRRARS	4
A0A0E1VJE4	Glyceraldehyde-3-phosphate dehydrogenase OS=Staphylococcus aureus subsp. aureus USA300_TCH959 OX=450394 GN=gap PE=3 SV=1	36372	77.12	215	PNSTGAAKAIGKVIP	16
A0A0E1VJE4	Glyceraldehyde-3-phosphate dehydrogenase OS=Staphylococcus aureus subsp. aureus USA300_TCH959 OX=450394 GN=gap PE=3 SV=1	36372	64.19	219	GAAKAIGKVIPEIDG	15
A0A0E1VJE4	Glyceraldehyde-3-phosphate dehydrogenase OS=Staphylococcus aureus subsp. aureus USA300_TCH959 OX=450394 GN=gap PE=3 SV=1	36372	55.09	227	VIPEIDGKLDGGAQR	5
Q2FGW8	Glycerol-3-phosphate dehydrogenase [NAD(P)+] OS=Staphylococcus aureus (strain USA300) OX=367830 GN=gpsA PE=3 SV=1	36219	57.43	47	LNTCHTNKKYLKYAK	1
A0A0E1VK19	Glycerol-3-phosphate dehydrogenase OS=Staphylococcus aureus subsp. aureus USA300_TCH959 OX=450394 GN=HMPREF0776_2302 PE=3 SV=1	64480	24.79	164	SKKETLAKEPLVKKE	1
A0A0E1VK19	Glycerol-3-phosphate dehydrogenase OS=Staphylococcus aureus subsp. aureus USA300_TCH959 OX=450394 GN=HMPREF0776_2302 PE=3 SV=1	64480	79.65	229	NGVKVIDKLTNENYT	4
A0A0E1VTK2	Glycine cleavage system H protein OS=Staphylococcus aureus subsp. aureus USA300_TCH959 OX=450394 GN=gcvH PE=3 SV=1	14071	28.42	8	MAVPNELKYSKEHEW	2
A0A0E1VH01	Glycine--tRNA ligase OS=Staphylococcus aureus subsp. aureus USA300_TCH959 OX=450394 GN=glyS PE=3 SV=1	53871	50.17	13	DTIVSLAKHRGFVFP	8
A0A0E1VHS4	GTP-sensing transcriptional pleiotropic repressor CodY OS=Staphylococcus aureus subsp. aureus USA300_TCH959 OX=450394 GN=codY PE=3 SV=1	28737	29.69	248	FIKVKKEKFLDELEK	1
A0A0E1VQX5	HTH-type transcriptional regulator SarR OS=Staphylococcus aureus subsp. aureus USA300_TCH959 OX=450394 GN=sarR PE=4 SV=1	15223	24.08	74	IAKCSEFKPYYLTKA	3
A0A0E1VLE2	Inosine-5~-monophosphate dehydrogenase OS=Staphylococcus aureus subsp. aureus USA300_TCH959 OX=450394 GN=guaB PE=3 SV=1	52932	58.66	87	EQADEVQKVKRSENG	4
A0A0E1VLE2	Inosine-5~-monophosphate dehydrogenase OS=Staphylococcus aureus subsp. aureus USA300_TCH959 OX=450394 GN=guaB PE=3 SV=1	52932	29.9	205	ITIKDIEKVIEFPNA	2
A0A0E1VLE2	Inosine-5~-monophosphate dehydrogenase OS=Staphylococcus aureus subsp. aureus USA300_TCH959 OX=450394 GN=guaB PE=3 SV=1	52932	51.2	481	PHNIQITKESPNYSF	1
A0A0E1VMH4	L-lactate dehydrogenase OS=Staphylococcus aureus subsp. aureus USA300_TCH959 OX=450394 GN=ldh PE=3 SV=1	34456	28.83	44	DIAKDKVKADVQDLN	1
Q2FJC3	Lysine--tRNA ligase OS=Staphylococcus aureus (strain USA300) OX=367830 GN=lysS PE=3 SV=1	56684	32.38	131	NTGELSVKAKKFTLL	1
A0A0E1VPG7	Methionine aminopeptidase OS=Staphylococcus aureus subsp. aureus USA300_TCH959 OX=450394 GN=map PE=3 SV=1	27656	23.99	142	AKVKPGTKLSNIGKA	1
A0A0E1VKQ3	Methionine--tRNA ligase OS=Staphylococcus aureus subsp. aureus USA300_TCH959 OX=450394 GN=metG PE=3 SV=1	74825	56.82	56	GTDEHGQKIQEKAQK	6
A0A0E1VSR3	Oligoendopeptidase F OS=Staphylococcus aureus subsp. aureus USA300_TCH959 OX=450394 GN=pepF PE=3 SV=1	69890	46.32	559	YINEFLKKGSSNYPI	2
A0A0E1VJA5	Ornithine aminotransferase OS=Staphylococcus aureus subsp. aureus USA300_TCH959 OX=450394 GN=rocD PE=3 SV=1	44525	52.05	331	DYFKEQLKQIDHPSI	3
A0A0E1VJA5	Ornithine aminotransferase OS=Staphylococcus aureus subsp. aureus USA300_TCH959 OX=450394 GN=rocD PE=3 SV=1	44525	25.68	339	QIDHPSIKEVRGRGL	1
A0A0E1VJA5	Ornithine aminotransferase OS=Staphylococcus aureus subsp. aureus USA300_TCH959 OX=450394 GN=rocD PE=3 SV=1	44525	51.14	371	KEEGLLCKETHDTVI	3
A0A0H2XG74	Oxidoreductase, aldo/keto reductase family OS=Staphylococcus aureus (strain USA300) OX=367830 GN=SAUSA300_0688 PE=4 SV=1	32510	22.18	231	HNRIIIPKSQTPKRI	1
A0A0E1VQD8	Oxidoreductase, short chain dehydrogenase/reductase family protein OS=Staphylococcus aureus subsp. aureus USA300_TCH959 OX=450394 GN=HMPREF0776_0379 PE=4 SV=1	31886	48.27	252	KIPTFGQKTPLGRAG	6
A0A0E1VLF9	Phosphoglycerate kinase OS=Staphylococcus aureus subsp. aureus USA300_TCH959 OX=450394 GN=pgk PE=3 SV=1	42632	63.75	4	____MAKKIVSDLDL	4
A0A0E1VLF9	Phosphoglycerate kinase OS=Staphylococcus aureus subsp. aureus USA300_TCH959 OX=450394 GN=pgk PE=3 SV=1	42632	31.73	27	ADFNVPLKDGEITND	1
A0A0E1VLF9	Phosphoglycerate kinase OS=Staphylococcus aureus subsp. aureus USA300_TCH959 OX=450394 GN=pgk PE=3 SV=1	42632	75.25	62	VLFSHLGKVKEESDK	26
A0A0E1VLF9	Phosphoglycerate kinase OS=Staphylococcus aureus subsp. aureus USA300_TCH959 OX=450394 GN=pgk PE=3 SV=1	42632	25.02	130	LDGKKESKNDPELGK	1
A0A0E1VLF9	Phosphoglycerate kinase OS=Staphylococcus aureus subsp. aureus USA300_TCH959 OX=450394 GN=pgk PE=3 SV=1	42632	36.96	206	GGAKVSDKINVIKNL	2
A0A0E1VLF9	Phosphoglycerate kinase OS=Staphylococcus aureus subsp. aureus USA300_TCH959 OX=450394 GN=pgk PE=3 SV=1	42632	33.37	270	VLPVDTKVAKEFSND	2
A0A0E1VLC8	Phosphoglycerate mutase family protein OS=Staphylococcus aureus subsp. aureus USA300_TCH959 OX=450394 GN=HMPREF0776_1122 PE=4 SV=1	22991	53.01	96	GVFEGEYKDEISANP	6
Q2FGI7	Probable glycine dehydrogenase (decarboxylating) subunit 2 OS=Staphylococcus aureus (strain USA300) OX=367830 GN=gcvPB PE=3 SV=1	54862	35.92	457	EAKNDPDKVLEAPHT	2
A0A0E1VMH9	Probable malate:quinone oxidoreductase OS=Staphylococcus aureus subsp. aureus USA300_TCH959 OX=450394 GN=mqo PE=3 SV=1	56135	25.07	232	KNRLTGEKFKQVTDY	1
A0A0E1VHV7	Proline--tRNA ligase OS=Staphylococcus aureus subsp. aureus USA300_TCH959 OX=450394 GN=proS PE=3 SV=1	63919	28.01	28	QSHRLLLKSGLIKQS	4
Q2FK94	Putative aldehyde dehydrogenase AldA OS=Staphylococcus aureus (strain USA300) OX=367830 GN=aldA PE=3 SV=1	53683	89.89	213	VVNILTGKGSESGNA	5
Q2FEI5	Putative formate dehydrogenase SAUSA300_2258 OS=Staphylococcus aureus (strain USA300) OX=367830 GN=SAUSA300_2258 PE=3 SV=1	112656	38.31	396	YCQAPATKGLFRTVG	2
Q2FI62	Putative phosphoesterase SAUSA300_0916 OS=Staphylococcus aureus (strain USA300) OX=367830 GN=SAUSA300_0916 PE=3 SV=1	19314	33.21	32	DKQYSRIKPHVTIKA	7
Q2FI62	Putative phosphoesterase SAUSA300_0916 OS=Staphylococcus aureus (strain USA300) OX=367830 GN=SAUSA300_0916 PE=3 SV=1	19314	35.55	85	TNNVIYFKVAKTDDL	1
Q2FI62	Putative phosphoesterase SAUSA300_0916 OS=Staphylococcus aureus (strain USA300) OX=367830 GN=SAUSA300_0916 PE=3 SV=1	19314	46.98	159	RFDDDEDKWKVIETF	4
A0A0E1VTF2	Pyridine nucleotide-disulfide oxidoreductase OS=Staphylococcus aureus subsp. aureus USA300_TCH959 OX=450394 GN=HMPREF0776_1930 PE=4 SV=1	44362	66.46	75	ESVLKKDKVNFVQAE	3
A0A0E1VTF2	Pyridine nucleotide-disulfide oxidoreductase OS=Staphylococcus aureus subsp. aureus USA300_TCH959 OX=450394 GN=HMPREF0776_1930 PE=4 SV=1	44362	40.79	196	GVDQNKVKITCVEAA	4
A0A0E1VTF2	Pyridine nucleotide-disulfide oxidoreductase OS=Staphylococcus aureus subsp. aureus USA300_TCH959 OX=450394 GN=HMPREF0776_1930 PE=4 SV=1	44362	51.57	269	AAGVRGSKLMEESFE	3
A0A0E1VM92	Pyridoxal 5~-phosphate synthase subunit PdxS OS=Staphylococcus aureus subsp. aureus USA300_TCH959 OX=450394 GN=pdxS PE=3 SV=1	32086	34.61	150	GAAMLRTKGEPGTGN	1
A0A0E1VY40	Pyridoxamine 5~-phosphate oxidase family protein OS=Staphylococcus aureus subsp. aureus USA300_TCH959 OX=450394 GN=HMPREF0776_0435 PE=4 SV=1	15918	31.63	54	KTNIHSAKVKEIKEN	1
A0A0E1VY40	Pyridoxamine 5~-phosphate oxidase family protein OS=Staphylococcus aureus subsp. aureus USA300_TCH959 OX=450394 GN=HMPREF0776_0435 PE=4 SV=1	15918	26.46	125	RVVPQSIKLMNDKSL	1
A0A0E1VKH3	Pyruvate dehydrogenase E1 component subunit alpha OS=Staphylococcus aureus subsp. aureus USA300_TCH959 OX=450394 GN=pdhA PE=4 SV=1	41357	23.73	214	AISTPRSKQTAAETL	1
A0A0E1VIR3	Pyruvate kinase OS=Staphylococcus aureus subsp. aureus USA300_TCH959 OX=450394 GN=pyk PE=3 SV=1	63291	58.76	5	___MRKTKIVCTIGP	1
A0A0E1VIR3	Pyruvate kinase OS=Staphylococcus aureus subsp. aureus USA300_TCH959 OX=450394 GN=pyk PE=3 SV=1	63291	56.6	143	DHAKKEVKCDILNSG	1
A0A0E1VIR3	Pyruvate kinase OS=Staphylococcus aureus subsp. aureus USA300_TCH959 OX=450394 GN=pyk PE=3 SV=1	63291	50.84	153	ILNSGELKNKKGVNL	2
A0A0E1VIR3	Pyruvate kinase OS=Staphylococcus aureus subsp. aureus USA300_TCH959 OX=450394 GN=pyk PE=3 SV=1	63291	43.32	156	SGELKNKKGVNLPGV	5
A0A0E1VIR3	Pyruvate kinase OS=Staphylococcus aureus subsp. aureus USA300_TCH959 OX=450394 GN=pyk PE=3 SV=1	63291	68.75	341	AEAAQDYKKLLSDRT	4
A0A0H2XGE9	Pyruvate oxidase OS=Staphylococcus aureus (strain USA300) OX=367830 GN=cidC PE=3 SV=1	63888	37.31	205	KLINKSKKPVMLIGV	4
A0A0H2XGE9	Pyruvate oxidase OS=Staphylococcus aureus (strain USA300) OX=367830 GN=cidC PE=3 SV=1	63888	26.1	255	YSIGNLGKIGTKTSY	1
A0A0E1VHU1	Ribonuclease J OS=Staphylococcus aureus subsp. aureus USA300_TCH959 OX=450394 GN=rnj PE=3 SV=1	64597	38.97	546	RIEWSEIKQNMRDQI	2
A0A0E1VMR2	Ribose-phosphate pyrophosphokinase OS=Staphylococcus aureus subsp. aureus USA300_TCH959 OX=450394 GN=prs PE=3 SV=1	35604	52.96	188	GGVTRARKLADILKT	8
A0A0E1VLN0	Ribosome hibernation promoting factor OS=Staphylococcus aureus subsp. aureus USA300_TCH959 OX=450394 GN=raiA PE=3 SV=1	22199	28	43	PNAVAHVKVKTYSNS	3
A0A0E1VLN0	Ribosome hibernation promoting factor OS=Staphylococcus aureus subsp. aureus USA300_TCH959 OX=450394 GN=raiA PE=3 SV=1	22199	29.41	45	AVAHVKVKTYSNSAT	1
Q2FFR1	Signal transduction protein TRAP OS=Staphylococcus aureus (strain USA300) OX=367830 GN=traP PE=3 SV=1	19593	27.05	101	FRNFGGFKSYRLLRP	4
A0A0E1VUI4	Stage II sporulation protein E OS=Staphylococcus aureus subsp. aureus USA300_TCH959 OX=450394 GN=HMPREF0776_1478 PE=4 SV=1	38573	31.57	185	QLPSDGLKRLNRVVE	1
A0A0E1VSE0	Succinate dehydrogenase flavoprotein subunit OS=Staphylococcus aureus subsp. aureus USA300_TCH959 OX=450394 GN=sdhA PE=3 SV=1	65633	47.94	450	RGTENAYKLHRELGE	4
A0A0E1VID3	Succinate dehydrogenase iron-sulfur subunit OS=Staphylococcus aureus subsp. aureus USA300_TCH959 OX=450394 GN=sdhB PE=3 SV=1	31247	25.61	24	KPKQKTVKLIIKRQD	3
A0A0H2XIE1	Succinate--CoA ligase [ADP-forming] subunit alpha OS=Staphylococcus aureus (strain USA300) OX=367830 GN=sucD PE=3 SV=1	31750	32.29	145	MPGYIHKKGHVGVVS	2
A0A0H2XIE1	Succinate--CoA ligase [ADP-forming] subunit alpha OS=Staphylococcus aureus (strain USA300) OX=367830 GN=sucD PE=3 SV=1	31750	52.97	264	GTAEEKIKTLNSCGV	4
A0A0E1VHR6	Succinate--CoA ligase [ADP-forming] subunit beta OS=Staphylococcus aureus subsp. aureus USA300_TCH959 OX=450394 GN=sucC PE=3 SV=1	42270	55.05	358	GTNVELGKKILKDSG	3
A0A0E1VJ33	Superoxide dismutase OS=Staphylococcus aureus subsp. aureus USA300_TCH959 OX=450394 GN=sodA PE=3 SV=1	22697	88.39	38	HHNTYVTKLNAAVEG	10
A0A0E1VJ33	Superoxide dismutase OS=Staphylococcus aureus subsp. aureus USA300_TCH959 OX=450394 GN=sodA PE=3 SV=1	22697	32.12	119	FKKEFADKAAARFGS	3
A0A0E1VII3	Transaldolase OS=Staphylococcus aureus subsp. aureus USA300_TCH959 OX=450394 GN=HMPREF0776_2815 PE=4 SV=1	25803	44.87	205	CPADVVKKVNTNLGR	4
A0A0E1VLV7	Transcriptional regulator SarA OS=Staphylococcus aureus subsp. aureus USA300_TCH959 OX=450394 GN=sarA PE=4 SV=1	14766	23.8	23	VTYADKLKSLIKKEF	3
A0A0E1VLV7	Transcriptional regulator SarA OS=Staphylococcus aureus subsp. aureus USA300_TCH959 OX=450394 GN=sarA PE=4 SV=1	14766	49.93	63	IINHLNYKQPQVVKA	3
A0A0E1VLV7	Transcriptional regulator SarA OS=Staphylococcus aureus subsp. aureus USA300_TCH959 OX=450394 GN=sarA PE=4 SV=1	14766	69.32	82	SQEDYFDKKRNEHDE	12
A0A0E1VUS4	Transcriptional regulator, ArsR family OS=Staphylococcus aureus subsp. aureus USA300_TCH959 OX=450394 GN=HMPREF0776_1399 PE=4 SV=1	11981	36	64	SHQLKLLKSVHLVKA	3
A0A0E1VLG5	Transcriptional regulator, Spx/MgsR family OS=Staphylococcus aureus subsp. aureus USA300_TCH959 OX=450394 GN=HMPREF0776_1822 PE=3 SV=1	13705	34.18	8	MIKFYQYKNCTTCKK	3
A0A0E1VLG5	Transcriptional regulator, Spx/MgsR family OS=Staphylococcus aureus subsp. aureus USA300_TCH959 OX=450394 GN=HMPREF0776_1822 PE=3 SV=1	13705	41.87	108	DKITLGFKEDQYKET	2
A0A0E1VID8	Transketolase, C-terminal domain protein OS=Staphylococcus aureus subsp. aureus USA300_TCH959 OX=450394 GN=HMPREF0776_2087 PE=4 SV=1	35224	55.94	195	EYTIDIGKANVKKEG	4
Q2FIL9	Triosephosphate isomerase OS=Staphylococcus aureus (strain USA300) OX=367830 GN=tpiA PE=3 SV=1	27416	39.72	11	PIIAGNWKMNKTVQE	2
Q2FIL9	Triosephosphate isomerase OS=Staphylococcus aureus (strain USA300) OX=367830 GN=tpiA PE=3 SV=1	27416	33.17	217	IQYGGSVKPNNIKEY	1
A0A0E1VMB1	tRNA modification GTPase MnmE OS=Staphylococcus aureus subsp. aureus USA300_TCH959 OX=450394 GN=trmE PE=3 SV=1	51423	28.01	202	LEQSKEIKQEINRLL	1
Q2FDS6	Uncharacterized hydrolase SAUSA300_2518 OS=Staphylococcus aureus (strain USA300) OX=367830 GN=SAUSA300_2518 PE=3 SV=1	31012	40.49	221	DFTKYSDKITLLNGT	2
A0A0H2XHB0	Uncharacterized protein OS=Staphylococcus aureus (strain USA300) OX=367830 GN=SAUSA300_0177 PE=3 SV=1	38625	40.88	336	PTLRHLGKLEAELKG	1
A0A0H2XGY2	Uncharacterized protein OS=Staphylococcus aureus (strain USA300) OX=367830 GN=SAUSA300_0814 PE=4 SV=1	38610	25.79	282	LNKHDYIKLMKNMDK	2
A0A0H2XJ71	Uncharacterized protein OS=Staphylococcus aureus (strain USA300) OX=367830 GN=SAUSA300_0856 PE=4 SV=1	14896	29.74	34	VKVEQVIKHPKQGDL	2
A0A0H2XJG9	Uncharacterized protein OS=Staphylococcus aureus (strain USA300) OX=367830 GN=SAUSA300_1684 PE=4 SV=1	43900	51.3	154	EPKAVALKAQQAAIK	2
A0A0H2XH52	Uncharacterized protein OS=Staphylococcus aureus (strain USA300) OX=367830 GN=SAUSA300_1804 PE=4 SV=1	22330	23.1	55	ELKKNVEKHAVDFSQ	1
A0A0H2XEY2	Uncharacterized protein OS=Staphylococcus aureus (strain USA300) OX=367830 GN=SAUSA300_1909 PE=4 SV=1	21959	55.22	133	PRANEVQKFVTDVRA	2
A0A0E1VQQ0	Uncharacterized protein OS=Staphylococcus aureus subsp. aureus USA300_TCH959 OX=450394 GN=HMPREF0776_0225 PE=4 SV=1	10000	37.66	29	KIPTSEIKNITQDQD	4
A0A0E1VQQ0	Uncharacterized protein OS=Staphylococcus aureus subsp. aureus USA300_TCH959 OX=450394 GN=HMPREF0776_0225 PE=4 SV=1	10000	57.85	57	RIGSTFGKTNRVIID	4
A0A0E1VNJ7	Uncharacterized protein OS=Staphylococcus aureus subsp. aureus USA300_TCH959 OX=450394 GN=HMPREF0776_0237 PE=4 SV=1	20787	25.98	72	IFKPTHRKPGLYKDF	1
A0A0E1VNJ7	Uncharacterized protein OS=Staphylococcus aureus subsp. aureus USA300_TCH959 OX=450394 GN=HMPREF0776_0237 PE=4 SV=1	20787	53.16	101	TAFDTVAKYDQVRQP	1
A0A0E1VNJ7	Uncharacterized protein OS=Staphylococcus aureus subsp. aureus USA300_TCH959 OX=450394 GN=HMPREF0776_0237 PE=4 SV=1	20787	68.88	120	KLYNKKNKSYIDIKT	8
A0A0E1VNJ7	Uncharacterized protein OS=Staphylococcus aureus subsp. aureus USA300_TCH959 OX=450394 GN=HMPREF0776_0237 PE=4 SV=1	20787	73.92	150	AIRSDIKKNVEYFTE	8
A0A0E1VNJ7	Uncharacterized protein OS=Staphylococcus aureus subsp. aureus USA300_TCH959 OX=450394 GN=HMPREF0776_0237 PE=4 SV=1	20787	33	162	FTEMPVRKLEVNVRD	2
A0A0E1VLK6	Uncharacterized protein OS=Staphylococcus aureus subsp. aureus USA300_TCH959 OX=450394 GN=HMPREF0776_0906 PE=4 SV=1	19416	25.52	81	KEVRLVGKDLDEVKN	2
A0A0E1VLK6	Uncharacterized protein OS=Staphylococcus aureus subsp. aureus USA300_TCH959 OX=450394 GN=HMPREF0776_0906 PE=4 SV=1	19416	41.77	130	EVPEVEFKRTYVCED	1
A0A0E1VQN0	Uncharacterized protein OS=Staphylococcus aureus subsp. aureus USA300_TCH959 OX=450394 GN=HMPREF0776_2771 PE=3 SV=1	18048	30.9	32	AVLNSVKKNLDYVAK	4
A0A0E1VQI0	Uncharacterized protein OS=Staphylococcus aureus subsp. aureus USA300_TCH959 OX=450394 GN=HMPREF0776_2786 PE=4 SV=1	15725	42.83	130	IVTEEDLKKNKNALS	1
Q2FIA7	Uncharacterized protein SAUSA300_0871 OS=Staphylococcus aureus (strain USA300) OX=367830 GN=SAUSA300_0871 PE=3 SV=1	33150	36.52	7	_MKFLSFKYNDKTSY	3
Q2FFH4	Uncharacterized protein SAUSA300_1902 OS=Staphylococcus aureus (strain USA300) OX=367830 GN=SAUSA300_1902 PE=3 SV=1	38865	26.8	56	EVLYGINKEGEQCGV	1
A0A0E1VIN8	Universal stress family protein OS=Staphylococcus aureus subsp. aureus USA300_TCH959 OX=450394 GN=HMPREF0776_2738 PE=3 SV=1	15987	44.14	94	IIVRGNAKEELLKHA	4
A0A0E1VIN8	Universal stress family protein OS=Staphylococcus aureus subsp. aureus USA300_TCH959 OX=450394 GN=HMPREF0776_2738 PE=3 SV=1	15987	25.32	121	RKAEDKKKFVLGSVS	2
A0A0E1VIN8	Universal stress family protein OS=Staphylococcus aureus subsp. aureus USA300_TCH959 OX=450394 GN=HMPREF0776_2738 PE=3 SV=1	15987	55.01	130	VLGSVSHKVAKRATI	7
A0A0H2XKH6	Universal stress protein family OS=Staphylococcus aureus (strain USA300) OX=367830 GN=SAUSA300_0067 PE=3 SV=1	16676	33.03	130	VLGDVTHKIAKRSSV	4
A0A0E1VJ48	UPF0365 protein HMPREF0776_2608 OS=Staphylococcus aureus subsp. aureus USA300_TCH959 OX=450394 GN=HMPREF0776_2608 PE=3 SV=1	35174	51.66	56	LRRVSPRKVIAPLIK	8
A0A0E1VJ48	UPF0365 protein HMPREF0776_2608 OS=Staphylococcus aureus subsp. aureus USA300_TCH959 OX=450394 GN=HMPREF0776_2608 PE=3 SV=1	35174	55.09	297	RSGNISVKDYYNLKN	2
A0A0E1VK97	Uracil phosphoribosyltransferase OS=Staphylococcus aureus subsp. aureus USA300_TCH959 OX=450394 GN=upp PE=3 SV=1	23092	42.01	71	AKRLAGKKLAIVPIL	2
A0A0E1VLG6	Xanthine phosphoribosyltransferase OS=Staphylococcus aureus subsp. aureus USA300_TCH959 OX=450394 GN=xpt PE=3 SV=1	20985	29.22	21	VIDEKILKVDGFLNH	1
A0A0E1VLG6	Xanthine phosphoribosyltransferase OS=Staphylococcus aureus subsp. aureus USA300_TCH959 OX=450394 GN=xpt PE=3 SV=1	20985	89.18	83	CLFAKKAKPSTLTDG	6
A0A0E1VLG6	Xanthine phosphoribosyltransferase OS=Staphylococcus aureus subsp. aureus USA300_TCH959 OX=450394 GN=xpt PE=3 SV=1	20985	45.77	101	TSIHSFTKNKTSTVI	4
A0A0E1VLG6	Xanthine phosphoribosyltransferase OS=Staphylococcus aureus subsp. aureus USA300_TCH959 OX=450394 GN=xpt PE=3 SV=1	20985	27.37	103	IHSFTKNKTSTVIVS	1
A0A0E1VLG6	Xanthine phosphoribosyltransferase OS=Staphylococcus aureus subsp. aureus USA300_TCH959 OX=450394 GN=xpt PE=3 SV=1	20985	85.01	156	GIGIVVEKSFQNGHQ	4
A0A0H2XDI1	Zn-binding lipoprotein adcA-like protein OS=Staphylococcus aureus (strain USA300) OX=367830 GN=SAUSA300_2351 PE=3 SV=1	59264	30.39	253	KELTKIVKEIRDSNA	4

## Sheet: S. pyogenes Birk 2021
prot_acc	prot_desc	prot_mass	pep_score	pgk site pos	15_AS_seq_stretch	number_specs
J7M1Q4	2,3-bisphosphoglycerate-dependent phosphoglycerate mutase OS=Streptococcus pyogenes M1 476 OX=1207470 GN=gpmA PE=3 SV=1	26020	43.63	3	_____MVKLVFARHG	6
J7M1Q4	2,3-bisphosphoglycerate-dependent phosphoglycerate mutase OS=Streptococcus pyogenes M1 476 OX=1207470 GN=gpmA PE=3 SV=1	26020	89.41	98	GALTGKNKAEAAEQF	9
J7M1G5	30S ribosomal protein S1 OS=Streptococcus pyogenes M1 476 OX=1207470 GN=rpsA PE=4 SV=1	43823	50.47	159	QEFDAKIKEVDAAEN	1
J7M1G5	30S ribosomal protein S1 OS=Streptococcus pyogenes M1 476 OX=1207470 GN=rpsA PE=4 SV=1	43823	67.49	362	AQAEGDNKEEKRQSR	2
Q9A1W5	30S ribosomal protein S17 OS=Streptococcus pyogenes serotype M1 OX=301447 GN=rpsQ PE=3 SV=1	10083	27.41	55	HDENNVAKEGDIVRI	1
P66475	30S ribosomal protein S18 OS=Streptococcus pyogenes serotype M1 OX=301447 GN=rpsR PE=3 SV=1	9198	44.38	14	GGFKRRKKVDFIAAN	1
J7M6R9	30S ribosomal protein S2 OS=Streptococcus pyogenes M1 476 OX=1207470 GN=rpsB PE=3 SV=1	28383	60.54	74	ILFVGTKKQAAEAVA	1
J7M6R9	30S ribosomal protein S2 OS=Streptococcus pyogenes M1 476 OX=1207470 GN=rpsB PE=3 SV=1	28383	42.93	132	TFDVLPKKEVALLNK	2
P66526	30S ribosomal protein S21 OS=Streptococcus pyogenes serotype M1 OX=301447 GN=rpsU PE=3 SV=1	6968	27	8	MSKTVVRKNESLDDA	2
P66526	30S ribosomal protein S21 OS=Streptococcus pyogenes serotype M1 OX=301447 GN=rpsU PE=3 SV=1	6968	26.85	25	RFKRSVTKAGTLQES	1
J7M129	30S ribosomal protein S3 OS=Streptococcus pyogenes M1 476 OX=1207470 GN=rpsC PE=3 SV=1	24119	62.23	92	ALRGQLNKLTGKQVH	2
J7M902	30S ribosomal protein S7 OS=Streptococcus pyogenes M1 476 OX=1207470 GN=rpsG PE=3 SV=1	17668	78.94	21	PDPLYNSKIVTRLIN	5
J7M2G8	30S ribosomal protein S8 OS=Streptococcus pyogenes M1 476 OX=1207470 GN=rpsH PE=3 SV=1	14793	34.26	41	KGIAEILKREGFVKN	6
J7M6X9	30S ribosomal protein S9 OS=Streptococcus pyogenes M1 476 OX=1207470 GN=rpsI PE=3 SV=1	14227	59.38	33	GKITVNKKDVEEYIP	2
J7M7K1	50S ribosomal protein L10 OS=Streptococcus pyogenes M1 476 OX=1207470 GN=rplJ PE=3 SV=2	21127	81.56	41	SEAIIAKKAEQVELI	1
J7M901	50S ribosomal protein L16 OS=Streptococcus pyogenes M1 476 OX=1207470 GN=rplP PE=3 SV=1	15499	56.16	124	ALRLASHKLPVKCKF	4
J7M8Z4	50S ribosomal protein L23 OS=Streptococcus pyogenes M1 476 OX=1207470 GN=rplW PE=3 SV=1	10725	81.31	60	SVNTVNVKPKAKRVG	2
J7M130	50S ribosomal protein L24 OS=Streptococcus pyogenes M1 476 OX=1207470 GN=rplX PE=3 SV=1	10924	83.2	43	EGVGMIKKHQKPNTE	2
J7M6K4	50S ribosomal protein L3 OS=Streptococcus pyogenes M1 476 OX=1207470 GN=rplC PE=3 SV=1	22412	50.98	66	VLSNKPAKGHVAKAN	4
Q9A1V6	50S ribosomal protein L30 OS=Streptococcus pyogenes serotype M1 OX=301447 GN=rpmD PE=3 SV=1	6438	74.07	21	GRKPEQRKTVVALGL	2
P66235	50S ribosomal protein L33 3 OS=Streptococcus pyogenes serotype M1 OX=301447 GN=rpmG3 PE=3 SV=1	5909	71.04	10	VNITLEHKESGERLY	4
J7M906	50S ribosomal protein L5 OS=Streptococcus pyogenes M1 476 OX=1207470 GN=rplE PE=3 SV=1	19803	29.53	73	PLITKAKKSIAGFRL	2
J7M6L0	50S ribosomal protein L6 OS=Streptococcus pyogenes M1 476 OX=1207470 GN=rplF PE=3 SV=1	19420	39	30	VITVKGPKGELTREF	2
J7M6L0	50S ribosomal protein L6 OS=Streptococcus pyogenes M1 476 OX=1207470 GN=rplF PE=3 SV=1	19420	33.49	39	ELTREFNKNIEIKVE	2
J7M6L0	50S ribosomal protein L6 OS=Streptococcus pyogenes M1 476 OX=1207470 GN=rplF PE=3 SV=1	19420	38.42	90	FKKDLEMKGVGYRAQ	2
P66063	50S ribosomal protein L7/L12 OS=Streptococcus pyogenes serotype M1 OX=301447 GN=rplL PE=3 SV=1	12249	30.8	82	EITGLGLKEAKGLVD	2
P66063	50S ribosomal protein L7/L12 OS=Streptococcus pyogenes serotype M1 OX=301447 GN=rplL PE=3 SV=1	12249	51.7	85	GLGLKEAKGLVDGAP	1
P66063	50S ribosomal protein L7/L12 OS=Streptococcus pyogenes serotype M1 OX=301447 GN=rplL PE=3 SV=1	12249	33.59	96	DGAPANVKEGVAAAE	1
J7M3I3	ATP-dependent 6-phosphofructokinase OS=Streptococcus pyogenes M1 476 OX=1207470 GN=pfkA PE=3 SV=1	35726	35.8	323	IIVNNPHKARLDFAA	1
P0C0C6	Chaperone protein DnaK OS=Streptococcus pyogenes serotype M1 OX=301447 GN=dnaK PE=3 SV=2	64880	63.53	498	ANAEADAKRKEEVDL	3
P0C0C6	Chaperone protein DnaK OS=Streptococcus pyogenes serotype M1 OX=301447 GN=dnaK PE=3 SV=2	64880	46.48	500	AEADAKRKEEVDLKN	4
P0C0H3	DNA-binding protein HU OS=Streptococcus pyogenes serotype M1 OX=301447 GN=hup PE=3 SV=1	9641	63.19	19	AEATELTKKDSAAAV	4
P0C0H3	DNA-binding protein HU OS=Streptococcus pyogenes serotype M1 OX=301447 GN=hup PE=3 SV=1	9641	39.03	81	ASKVPAFKAGKALKD	7
P0C0H3	DNA-binding protein HU OS=Streptococcus pyogenes serotype M1 OX=301447 GN=hup PE=3 SV=1	9641	33.82	87	FKAGKALKDAVK___	2
J7M4A3	Elongation factor G OS=Streptococcus pyogenes M1 476 OX=1207470 GN=fus PE=3 SV=1	76538	42.37	9	AREFSLAKTRNIGIM	5
J7M4A3	Elongation factor G OS=Streptococcus pyogenes M1 476 OX=1207470 GN=fus PE=3 SV=1	76538	53.87	589	IAASLALKEAAKSAQ	3
Q99XQ7	Elongation factor Ts OS=Streptococcus pyogenes serotype M1 OX=301447 GN=tsf PE=3 SV=1	37204	28.04	7	_MAEITAKLVKELRE	1
Q99XQ7	Elongation factor Ts OS=Streptococcus pyogenes serotype M1 OX=301447 GN=tsf PE=3 SV=1	37204	43.95	260	AELAAEGKPEKIWDK	4
J7M780	Elongation factor Tu OS=Streptococcus pyogenes M1 476 OX=1207470 GN=tuf PE=3 SV=2	45866	64.37	27	KEKYDRSKPHVNIGT	3
J7M780	Elongation factor Tu OS=Streptococcus pyogenes M1 476 OX=1207470 GN=tuf PE=3 SV=2	45866	86.17	65	PSSVNQPKDYASIDA	5
J7M780	Elongation factor Tu OS=Streptococcus pyogenes M1 476 OX=1207470 GN=tuf PE=3 SV=2	45866	52.5	149	LSRQVGVKHLIVFMN	1
J7M780	Elongation factor Tu OS=Streptococcus pyogenes M1 476 OX=1207470 GN=tuf PE=3 SV=2	45866	76.01	274	GIKEETKKAVVTGVE	2
J7M780	Elongation factor Tu OS=Streptococcus pyogenes M1 476 OX=1207470 GN=tuf PE=3 SV=2	45866	84.88	316	ERGQVIAKPSSINPH	4
J7M7A0	Enolase OS=Streptococcus pyogenes M1 476 OX=1207470 GN=eno PE=3 SV=1	47384	50.36	190	AEVFHALKKILKERG	6
J7M7A0	Enolase OS=Streptococcus pyogenes M1 476 OX=1207470 GN=eno PE=3 SV=1	47384	67.53	334	EYLARGIKENAANSI	1
J7M7A0	Enolase OS=Streptococcus pyogenes M1 476 OX=1207470 GN=eno PE=3 SV=1	47384	46.74	428	VAQYKGIKSFYNLKK	2
J7M6K0	Fructose-bisphosphate aldolase OS=Streptococcus pyogenes M1 476 OX=1207470 GN=fba PE=4 SV=1	31303	28.57	261	EAEYDGKKLFDPRKF	2
J7M6K0	Fructose-bisphosphate aldolase OS=Streptococcus pyogenes M1 476 OX=1207470 GN=fba PE=4 SV=1	31303	40.05	267	KKLFDPRKFLAPGMK	3
J7M3A4	Glucose-1-phosphate thymidylyltransferase OS=Streptococcus pyogenes M1 476 OX=1207470 GN=cpsFO PE=3 SV=1	32103	59.02	275	KLAQSLKKNEYGQYL	1
P0C0G7	Glyceraldehyde-3-phosphate dehydrogenase OS=Streptococcus pyogenes serotype M1 OX=301447 GN=gap PE=3 SV=2	36034	45.5	4	____MVVKVGINGFG	2
P0C0G7	Glyceraldehyde-3-phosphate dehydrogenase OS=Streptococcus pyogenes serotype M1 OX=301447 GN=gap PE=3 SV=2	36034	53.94	117	LHANGAKKVVITAPG	10
J7M1C7	Hydroxyacylglutathione hydrolase OS=Streptococcus pyogenes M1 476 OX=1207470 GN=M1GAS476_0587 PE=4 SV=2	26563	86.23	225	STTICHEKNANPFFH	5
J7MA06	NAD(P)H-dependent quinone reductase OS=Streptococcus pyogenes M1 476 OX=1207470 GN=M1GAS476_0852 PE=4 SV=1	22578	46.9	2	______MKFLELNKK	2
J7M7N3	NADH oxidase H2O-forming OS=Streptococcus pyogenes M1 476 OX=1207470 GN=nox PE=4 SV=1	49857	48.61	98	VTALVDGKNHVETYD	2
J7M840	NADP-dependent glyceraldehyde-3-phosphatede hydrogenase OS=Streptococcus pyogenes M1 476 OX=1207470 GN=gapN PE=4 SV=1	50394	57.81	6	__MAKQYKNLVNGEW	2
J7M840	NADP-dependent glyceraldehyde-3-phosphatede hydrogenase OS=Streptococcus pyogenes M1 476 OX=1207470 GN=gapN PE=4 SV=1	50394	44.97	51	AVYASAKKALSDWRA	3
J7M840	NADP-dependent glyceraldehyde-3-phosphatede hydrogenase OS=Streptococcus pyogenes M1 476 OX=1207470 GN=gapN PE=4 SV=1	50394	34.28	95	KEVAKGHKAAVSEVI	1
J7M8E4	Peptidyl-prolyl cis-trans isomerase OS=Streptococcus pyogenes M1 476 OX=1207470 GN=M1GAS476_1407 PE=4 SV=2	52302	47.12	85	KLNGAYVKDDAKTII	2
P67532	Probable tautomerase SPy_1139/M5005_Spy0861 OS=Streptococcus pyogenes serotype M1 OX=301447 GN=SPy_1139 PE=3 SV=2	7051	57.38	58	YYPQGEMKQKS____	2
J7M5U9	Pyruvate kinase OS=Streptococcus pyogenes M1 476 OX=1207470 GN=pyk PE=3 SV=1	54558	34.56	113	FSYVTGEKIRVATTQ	1
J7M5U9	Pyruvate kinase OS=Streptococcus pyogenes M1 476 OX=1207470 GN=pyk PE=3 SV=1	54558	77.03	383	SAFPRTNKTDVIASA	2
P0C0E1	Trigger factor OS=Streptococcus pyogenes serotype M1 OX=301447 GN=tig PE=3 SV=2	47067	31.83	245	TIHEVKTKEVPELDD	1
J7M1C2	Triosephosphate isomerase OS=Streptococcus pyogenes M1 476 OX=1207470 GN=tpiA PE=3 SV=1	26886	29.1	4	____MSRKPIIAGNW	1
J7M1C2	Triosephosphate isomerase OS=Streptococcus pyogenes M1 476 OX=1207470 GN=tpiA PE=3 SV=1	26886	47.27	112	ETDEDINKKAKAIFA	2
J7M1C2	Triosephosphate isomerase OS=Streptococcus pyogenes M1 476 OX=1207470 GN=tpiA PE=3 SV=1	26886	49.5	216	VQYGGSVKPENVKDY	4
J7MBC8	UTP--glucose-1-phosphate uridylyltransferase OS=Streptococcus pyogenes M1 476 OX=1207470 GN=hasC.2 PE=3 SV=2	33526	34.01	85	YNLQAKGKIELLKLV	2

## Sheet: S. pneumoniae Hirschfeld 2020
prot_acc	prot_desc	prot_mass	pep_score	pgk site pos	15_AS_seq_stretch	number_specs
Q04JB4	2,3-bisphosphoglycerate-dependent phosphoglycerate mutase OS=Streptococcus pneumoniae serotype 2 (strain D39 / NCTC 7466) OX=373153 GN=gpmA PE=3 SV=1	26035	119.49	98	GGLTGKNKAEAAEQF	9
Q04IC8	Acetate kinase OS=Streptococcus pneumoniae serotype 2 (strain D39 / NCTC 7466) OX=373153 GN=ackA PE=3 SV=1	43429	29.49	29	PEEKVLAKGLIERIG	1
A0A0H2ZQ55	Acetoin dehydrogenase, E1 component, beta subunit, putative OS=Streptococcus pneumoniae serotype 2 (strain D39 / NCTC 7466) OX=373153 GN=SPD_1027 PE=4 SV=1	35968	42.8	255	IIINSVKKTGKVILV	24
A0A0H2ZQ55	Acetoin dehydrogenase, E1 component, beta subunit, putative OS=Streptococcus pneumoniae serotype 2 (strain D39 / NCTC 7466) OX=373153 GN=SPD_1027 PE=4 SV=1	35968	29.23	258	NSVKKTGKVILVNDA	11
Q04KG2	Enolase OS=Streptococcus pneumoniae serotype 2 (strain D39 / NCTC 7466) OX=373153 GN=eno PE=3 SV=1	47131	64.02	343	AANSILIKVNQIGTL	150

## Sheet: S. pneumoniae Ulrych 2021
prot_acc	prot_desc	prot_mass	pep_score	pgk site pos	15_AS_seq_stretch	number_specs
Q04IC8	Acetate kinase OS=Streptococcus pneumoniae serotype 2 (strain D39 / NCTC 7466) OX=373153 GN=ackA PE=3 SV=1	43429	50.15	29	PEEKVLAKGLIERIG	5
A0A0H2ZM56	Aldehyde-alcohol dehydrogenase OS=Streptococcus pneumoniae serotype 2 (strain D39 / NCTC 7466) OX=373153 GN=adhE PE=1 SV=1	97909	31.94	475	QWMKLPSKTYFERDS	1
Q04KG2	Enolase OS=Streptococcus pneumoniae serotype 2 (strain D39 / NCTC 7466) OX=373153 GN=eno PE=3 SV=1	47131	56.15	194	HALKKILKSRGLETA	1
A0A0H2ZNC5	Fructose-1,6-bisphosphate aldolase, class II OS=Streptococcus pneumoniae serotype 2 (strain D39 / NCTC 7466) OX=373153 GN=fba PE=4 SV=1	31496	43.92	267	KKLFDPRKFLADGVK	9
A0A0H2ZNS0	Glyceraldehyde-3-phosphate dehydrogenase OS=Streptococcus pneumoniae serotype 2 (strain D39 / NCTC 7466) OX=373153 GN=gap PE=3 SV=1	35947	48.34	108	AKKEAAEKHLKGGAK	5
A0A0H2ZNS0	Glyceraldehyde-3-phosphate dehydrogenase OS=Streptococcus pneumoniae serotype 2 (strain D39 / NCTC 7466) OX=373153 GN=gap PE=3 SV=1	35947	72.63	116	HLKGGAKKVVITAPG	13
A0A0H2ZNS0	Glyceraldehyde-3-phosphate dehydrogenase OS=Streptococcus pneumoniae serotype 2 (strain D39 / NCTC 7466) OX=373153 GN=gap PE=3 SV=1	35947	29.08	304	KVLDVDGKQLVKVVS	2
A0A0H2ZQP3	Primosomal protein N~ OS=Streptococcus pneumoniae serotype 2 (strain D39 / NCTC 7466) OX=373153 GN=priA PE=3 SV=1	90436	29.12	585	MDVDTTRKKGSHQAL	6

## Sheet: S. thermophilus Henry 2019
prot_acc	prot_desc	prot_mass	pep_score	pgk site pos	15_AS_seq_stretch	number_specs
A0A0E2QGW3	2,3-bisphosphoglycerate-dependent phosphoglycerate mutase OS=Streptococcus thermophilus M17PTZA496 OX=1433289 GN=gpmA PE=3 SV=1	26173	114.05	98	GGLTGKNKAEAAEQF	3
A0A0E2RCQ0	ATP-dependent Clp protease ATP-binding protein OS=Streptococcus thermophilus TH1477 OX=1436725 GN=Y022_08095 PE=4 SV=1	77153	35.91	418	AKVIGQDKAVEAVAR	2
A0A0P6UMZ0	Glyceraldehyde-3-phosphate dehydrogenase OS=Streptococcus thermophilus OX=1308 GN=gap PE=3 SV=1	36170	33.59	4	____MVVKVGINGFG	1
A0A0P6UMZ0	Glyceraldehyde-3-phosphate dehydrogenase OS=Streptococcus thermophilus OX=1308 GN=gap PE=3 SV=1	36170	30.18	305	KVLDVDGKQLVKVAS	1

[truncated: 9 more sheets: E. faecalis Iannetta 2021, C. difficile Smits 2022, S. rimosus Saric 2022, E. coli Potel 2018, Fran... Ziveri 2019, B. pertussis Luu 2021, Z. mobilis Tatli 2019, Synechocystis sp. Barske 2023, Synechocystis sp. Spät 2021]
