# Supplementary material for: Lysine Phoshoglycerylation Is Widespread in Bacteria and Overlaps with Acylation
Source: Microorganisms. 2024 Jul 30;12(8):1556. doi: 10.3390/microorganisms12081556 (PMC11356508; doi:10.3390/microorganisms12081556)
Supplement: Supplementary file 1 [file microorganisms-12-01556-s001.zip › Supplementary Table S7.xlsx]

## Sheet: Legend
Acetylated peptides of S. pyogenes identified without prior enrichment and their overlap with phosphoglycerylation
Column heading	Description
UniProt Acc. No.	UniProtKB Accession of the protein
Protein name	Name of the protein
Peptide sequence	Sequence of the acetylated peptide
Modifications	Position of acetylation and other modifications in the peptide
Diagnostic m/z 126 ion for acetylation detected	Yes: the diagnostic m/z 126 ion for acetylation was detected
Ac site	Position of the acetylation site in the amino acid sequence of the protein
Site also pgK-modified	Yes: the same lysine residue was found to be phosphoglycerylated in the phosphopeptide-enriched samples

## Sheet: Table 1
UniProt Acc. No.	Protein name	Peptide sequence	Modifications	Diagnostic m/z 126 ion for acetylation detected	Ac site	Site also pgK-modified
B5XJR1	Elongation factor G	MGVALQKLAEEDPTFR	[7] Acetyl K	no	428	yes
A0A0H3BYM9	Glyceraldehyde-3-phosphate dehydrogenase	AGAANIVPNSTGAAKAIGLVIPELNGK	[15] Acetyl K	yes	216	yes
B5XKM7	Enolase	WGAEVFHALKK	[10] Acetyl K	yes	190	yes
B5XKM7	Enolase	WGAEVFHALKK	[10] Acetyl K	yes	190	yes
B5XKM7	Enolase	GIKENAANSILIK	[3] Acetyl K	yes	334	yes
A0A0H3BZI9	UDP-glucose 6-dehydrogenase	DVIIFEPLINQKK	[12] Acetyl K	no	339	yes
A0A0H3BZI9	UDP-glucose 6-dehydrogenase	KFLGCPLINDFNEFIK	[1] Acetyl K|[5] Carbamidomethyl C	no	340	no
A0A0H3BZK2	50S ribosomal protein L27	QVSVYPVAK	[9] Acetyl K	yes	97	no
B5XKI2	Triosephosphate isomerase	VQYGGSVKPENVK	[8] Acetyl K	no	216	yes
B5XM69	2_3-bisphosphoglycerate-dependent phosphoglycerate mutase	NKAEAAEQFGDEQVHIWR	[2] Acetyl K	yes	98	yes
B5XKI1	Elongation factor Tu	FKGEVYILSKDEGGR	[10] Acetyl K	yes	318	yes
A0A0H3C0P8	DNA-binding protein HU	VAEATELTKK	[9] Acetyl K	no	19	yes
A0A0H3C010	LSU ribosomal protein L7/L12 (RplL)	EAKGLVDGAPANVK	[3] Acetyl K	yes	27	yes
B5XJ35	30S ribosomal protein S10	LVDIINPTQKTVDALMK	[10] Acetyl K	no	82	yes
K27 of LSU ribosomal protein L7/L12 (RplL) of S. pyogenes M49 corresponds to K85 of RplL of E. coli (see Figure 4E)
